# Supplementary material for: Important Roles of Key Genes and Transcription Factors in Flower Color Differences of Nicotiana alata
Source: Genes (Basel). 2021 Dec 10;12(12):1976. doi: 10.3390/genes12121976 (PMC8701347; doi:10.3390/genes12121976)
Supplement: Supplementary file 1 [file genes-12-01976-s001.zip]

Archive with 9 entries (9 files):
- Figure S1.tif
- Table S3.xlsx
- Table S4.txt
- Table S5.txt
- Table S6.txt
- Table S7.txt
- Table S8.xlsx
- Table S2.pdf
- Table S1.pdf
