# Supplementary material for: Important Roles of Key Genes and Transcription Factors in Flower Color Differences of Nicotiana alata
Source: Genes (Basel). 2021 Dec 10;12(12):1976. doi: 10.3390/genes12121976 (PMC8701347; doi:10.3390/genes12121976)
Supplement: Supplementary file 1 [file genes-12-01976-s001.zip › Table S3.xlsx]

## Sheet: Sheet1
Gene ID	Swiss-Prot ID	GO ID	KEGG ID
Nala2047044
Nala2047033	Q1JPN0.1
Nala2047028	C0LGI2.1	GO:0005524,GO:0016021,GO:0106311,GO:0106310
Nala2047026
Nala2047011	Q93062.1	GO:0003729,GO:0090259,GO:0042803,GO:0046660,GO:0005737,GO:0031290,GO:0048813,GO:0051151
Nala2047004	Q93YN1.1	GO:0009409,GO:0004674,GO:0005634,GO:0005524,GO:0106311,GO:0106310,GO:0046777,GO:0009625,GO:0050826,GO:0002237,GO:0005886
Nala2046967	O48929.1	GO:0005524,GO:0016021,GO:0038199,GO:0005783,GO:0046872,GO:0000155,GO:0051740,GO:0005789	K14509
Nala2046954	Q9FFJ8.1	GO:0005634
Nala2046900	Q9SFB8.1	GO:0016308,GO:0005524,GO:0016324,GO:0072583,GO:0090406
Nala2046897	Q8LAP8.2
Nala2046783
Nala2046705	Q9LX66.1	GO:0004672,GO:0004674,GO:0009826,GO:0009506,GO:0005524,GO:0016021,GO:0046777,GO:0009741,GO:0005886
Nala2046704	Q9LX66.1	GO:0004672,GO:0004674,GO:0009826,GO:0009506,GO:0005524,GO:0016021,GO:0046777,GO:0009741,GO:0005886
Nala2046674
Nala2046672	E0X9N4.1	GO:0005634,GO:0016567,GO:0046872,GO:0003677,GO:0061630	K15687
Nala2046657
Nala2046655
Nala2046648	Q5Z8P0.1	GO:0106307,GO:0106306,GO:0016021,GO:0046872	K01102
Nala2046644	Q5Z8P0.1	GO:0106307,GO:0106306,GO:0016021,GO:0046872
Nala2046617	F4K4L7.1	GO:0005669,GO:0003677,GO:0006367	K03129
Nala2046612
Nala2046599
Nala2046594
Nala2046550	O49627.1	GO:0051537,GO:0016226,GO:0051539,GO:0005829,GO:0008198,GO:0005737,GO:0005739,GO:0005198,GO:0006879,GO:0005759	K22068
Nala2046547	Q0WSH6.1	GO:0000166,GO:0050790,GO:0003723,GO:0009451,GO:0005739,GO:0048364,GO:0008270,GO:0003729,GO:0019287,GO:0019288,GO:0016125,GO:0034046,GO:0043231
Nala2046544	O80567.2	K15191
Nala2046330
Nala2046313
Nala2046265	Q0DA50.1	K20100
Nala2045875
Nala2045853	Q9FM80.1	GO:0003729,GO:0006355,GO:0009507,GO:0042644,GO:0009508,GO:0032502,GO:0006393,GO:0003690,GO:0009658,GO:0015979,GO:0005739	K15032
Nala2045842	Q43710.1	GO:0004867
Nala2045841	O49146.1	GO:0004867
Nala2045709
Nala2045642	Q9CAI5.1	GO:0006897,GO:0004674,GO:0005634,GO:0005524,GO:0106311,GO:0106310,GO:0018105,GO:0005737,GO:0005886	K02218
Nala2045624	Q7XA86.1	GO:0005794,GO:0009651,GO:0006612,GO:0016021,GO:0018230,GO:0005783,GO:0009705,GO:0019706,GO:0099402,GO:0005774	K18932
Nala2045619
Nala2045561	Q9SX65.1	GO:0005777,GO:0061522,GO:0042372,GO:0051289	K19222
Nala2045533	Q9LMX4.1	GO:0046872,GO:0005576,GO:0003993	K22390
Nala2045518	P25141.1
Nala2045442	O48653.2	GO:0006272,GO:0006273,GO:0003682,GO:1902975,GO:0005634,GO:0003688,GO:0009965,GO:0003887,GO:0003697,GO:0051539,GO:0017076,GO:0003896,GO:0046872,GO:0005658,GO:0006270,GO:0019103	K02320
Nala2045407
Nala2045404	Q9FJD0.1	GO:0005794,GO:0042147,GO:0016020,GO:0005829,GO:0006886,GO:0005768,GO:0010008,GO:0030904,GO:0005771,GO:0043231	K18466
Nala2045403	Q84K90.1	GO:0071333,GO:0005829,GO:0007275,GO:0005739,GO:1902659
Nala2045397	Q9SDZ9.1	GO:0046872,GO:0005576,GO:0003993
Nala2045383
Nala2045241	Q941R4.2	GO:0015297,GO:0005457,GO:0005458,GO:0005794,GO:0008643,GO:1990570,GO:0016021,GO:0015783,GO:0006952,GO:0005338,GO:0000139	K15356
Nala2045240	Q942X8.1
Nala2045239	Q9LD18.2	GO:0016020,GO:0005829,GO:0016021,GO:0015079,GO:0009932,GO:0006813,GO:0005886,GO:0005774	K03549
Nala2045236
Nala2045234
Nala2045233
Nala2045227
Nala2045224	O80568.2	GO:0005524,GO:0052725,GO:0005829,GO:0052726,GO:0010264,GO:0005737,GO:0052746,GO:0047325,GO:0032957,GO:0000287	K01765
Nala2045197	Q8GUK7.1	GO:0071456,GO:0071712,GO:0016021,GO:0044390,GO:0005783,GO:0046872,GO:0004842,GO:0005789,GO:0061630,GO:0006511	K10666
Nala2045146	Q84J75.1	GO:0005968,GO:0009555,GO:0005829,GO:0018342,GO:0004663,GO:0046872,GO:0018344,GO:0048364	K05956
Nala2045131
Nala2044984	Q9LQ98.1	GO:0005634,GO:0045892,GO:0009737,GO:0009738
Nala2044913
Nala2044896	Q0WPU1.1	GO:0030048,GO:0030050,GO:0051015,GO:0007015,GO:0005737,GO:0016459,GO:0005516,GO:0015629,GO:0031982,GO:0030898,GO:0000146,GO:0005524,GO:0007097,GO:0031965,GO:0003774,GO:2000769
Nala2044868
Nala2044858
Nala2044820	P26861.2	GO:0005840,GO:0019843,GO:0003735,GO:0005739,GO:0006412	K02933
Nala2044807
Nala2044803
Nala2044792	Q8LPJ3.1	GO:0005618,GO:0030246,GO:0046872,GO:0006013,GO:0005773,GO:0048046,GO:0099503,GO:0005774,GO:0004559	K01191
Nala2044781	C0LU16.1
Nala2044780
Nala2044779	Q9ZVJ2.1	K24611
Nala2044778
Nala2044629
Nala2044613	Q0G9J5.1	K02950
Nala2044606	Q6R032.1	GO:0000978,GO:0005634,GO:0006355,GO:0003700,GO:0045892,GO:0000981,GO:0009751,GO:0009723,GO:0043565,GO:0008285	K09422
Nala2044580	Q84L33.3	GO:0006289,GO:0005634,GO:0003684,GO:0070628,GO:0005829,GO:0005654,GO:0031593,GO:0043161,GO:0005737,GO:0043130
Nala2044568	Q9LPC6.2	GO:0008017,GO:0003777,GO:0030705,GO:0005874,GO:0005524,GO:0016887,GO:0005737,GO:0007018,GO:0008574,GO:0005871
Nala2044563
Nala2044562
Nala2044532	Q9SFC7.1	GO:0005634
Nala2044523	Q9XIP8.1	GO:0016740,GO:0009860,GO:0005829,GO:0009846
Nala2044504
Nala2044498	F4KFC7.1
Nala2044485	F4J4N3.1	GO:0048046
Nala2044327
Nala2044300	O22261.2	GO:0015297,GO:0031969,GO:0016021,GO:0035352,GO:0005739,GO:0051724,GO:0043132	K15115
Nala2044244
Nala2044234	Q9FJJ4.1
Nala2044223
Nala2044200	A7PZL3.1	GO:0016021,GO:0005975,GO:0004650
Nala2044174	1	K01404
Nala2043986	Q9LFA5.1	GO:0016592,GO:0006355,GO:1900055	K15141
Nala2043934
Nala2043930	Q5DU56.2	K22614
Nala2043762	B8MDD1.1	K15078
Nala2043709	F4I171.1	GO:0016592,GO:0003713,GO:0031490,GO:0005634,GO:0009751,GO:0045723	K14972
Nala2043693	Q0WTB8.1
Nala2043670	Q9LYV3.1	GO:0005739,GO:0008270
Nala2043666
Nala2043664	Q940X9.1	GO:0006402,GO:0000932,GO:0005844,GO:0005829,GO:0003723,GO:0010286	K18757
Nala2043592	Q9LJ64.1
Nala2043591	Q9LJ64.1
Nala2043572	O22854.1	GO:0051539,GO:0022900,GO:0005829,GO:0043783,GO:0048039,GO:0046872,GO:0006552,GO:0031305,GO:0005739,GO:0004174,GO:0009646	K00311
Nala2043532
Nala2043503	Q8S9K3.2	GO:0003729,GO:0009570,GO:0009507,GO:0046872,GO:1900871,GO:0009658,GO:0006397
Nala2043399	Q8VY07.1	GO:0005794,GO:0030276,GO:0002020,GO:0005543,GO:0005768,GO:0005802,GO:0009579,GO:0030125,GO:0006897,GO:0072659,GO:0005884,GO:0005886,GO:0006623,GO:0043231	K12471
Nala2043395	Q94JQ3.2	GO:0019264,GO:0009536,GO:0009570,GO:0009507,GO:0006565,GO:0005737,GO:0006730,GO:0008270,GO:0050897,GO:0004372,GO:0070905,GO:0030170,GO:0046653,GO:0005886,GO:0046655,GO:0035999	K00600
Nala2043394	Q94JQ3.2	GO:0019264,GO:0009536,GO:0009570,GO:0009507,GO:0006565,GO:0005737,GO:0006730,GO:0008270,GO:0050897,GO:0004372,GO:0070905,GO:0030170,GO:0046653,GO:0005886,GO:0046655,GO:0035999
Nala2043348	Q9C723.1	GO:0003952,GO:0005524,GO:0005829,GO:0004359,GO:0005737,GO:0009435
Nala2043329
Nala2043184	Q8W4B2.1	GO:0005777,GO:0005730,GO:0005778,GO:0016021,GO:0043574,GO:0015919
Nala2043166	Q8VYP9.1	GO:0016787,GO:0016021,GO:0010296,GO:0000139,GO:0005789	K15889
Nala2043105	Q6NLH0.1	GO:0005665,GO:0005730,GO:0000419,GO:0001193,GO:0003899,GO:0006379,GO:0006283,GO:0003676,GO:0008270,GO:0006367	K03017
Nala2043099
Nala2043096	Q9SZJ2.1	GO:0010928,GO:2000028,GO:0009734,GO:0071470
Nala2043080
Nala2043065
Nala2043043	B6IRQ7.1	GO:0005840,GO:0019843,GO:0003735,GO:0006412	K02926
Nala2043033	O04249.1	GO:0042882,GO:0042900,GO:0016021,GO:0090406,GO:0012505,GO:0015293,GO:0005886	K24193
Nala2042826	O34331.2	GO:0008168,GO:0031167
Nala2042805	Q7XWU8.2	GO:0009664,GO:0005618,GO:0016020,GO:0005576
Nala2042769	1	K17784
Nala2042676
Nala2042671	Q9SMM9.1	GO:0016787,GO:0005829,GO:0080030
Nala2042670	Q5NUF4.1	GO:0052689,GO:0033987,GO:0009813,GO:0009717,GO:0080030,GO:0046287
Nala2042655	Q0WUC5.1	GO:0032977,GO:0033617,GO:0032979,GO:0051205,GO:0031305,GO:0005739
Nala2042639	Q9LVY0.1	GO:0009570,GO:0009507,GO:0016149,GO:0009657,GO:0006396,GO:0006415	K02836
Nala2042597
Nala2042489	O64885.2	GO:0005730,GO:0005634	K15262
Nala2042472	Q84TG1.1	GO:0016787,GO:0005524,GO:0030490,GO:0003723,GO:0003724	K14779
Nala2042465	Q40392.1	GO:0061809,GO:0005524,GO:0050135,GO:0005737,GO:0009626,GO:0043531,GO:0007165
Nala2042442	Q8W4I4.1
Nala2042440	Q8W4I4.1
Nala2042424	Q9LRR5.1
Nala2042422	Q9LRR5.1
Nala2042420	Q9LRR5.1
Nala2042415	Q652Q0.1	GO:0030145,GO:0005618,GO:0048046
Nala2042388	P13853.2	GO:0009408,GO:0009651,GO:0043621,GO:0006457,GO:0005737,GO:0051082,GO:0051259,GO:0042542	K13993
Nala2042380
Nala2042358	Q0WQ41.1	GO:0071472,GO:0010305,GO:0005634,GO:0034485,GO:0004439,GO:2000377,GO:0046856,GO:0005886
Nala2042356
Nala2042341	Q8GVE8.1
Nala2042340	Q8GVE8.1
Nala2042339	Q8GVE8.1
Nala2042338	Q8GVE8.1
Nala2042334	O22193.3
Nala2042318	O04974.1	GO:0009082,GO:0009098,GO:0003852	K01649
Nala2042294	Q93WV5.1	GO:0000976,GO:0005634,GO:0003700
Nala2042285	Q9LF92.1	GO:0030246
Nala2042277
Nala2042276
Nala2042212	Q9Z0N1.2	GO:0000049,GO:0001731,GO:0003924,GO:0005525,GO:0005829,GO:0008135,GO:0005737,GO:0005850,GO:0006413,GO:0003743,GO:0045903
Nala2042195	Q8H184.1	GO:0015297,GO:0005793,GO:0005794,GO:0008643,GO:0016021,GO:0005801,GO:0015786	K15280
Nala2042179	Q8VWZ8.1	GO:0080065,GO:0009793,GO:0005506,GO:0016020,GO:0009941,GO:0016021,GO:0005783,GO:0016491,GO:0005789,GO:0000254,GO:0016126	K14424
Nala2042178	Q9ZW22.2	GO:0080065,GO:0005506,GO:0016020,GO:0016021,GO:0016491,GO:0005789,GO:0000254,GO:0016126
Nala2042148
Nala2042147
Nala2042132
Nala2042124	Q9FVS9.1	GO:0005506,GO:0080133,GO:0020037,GO:0016021,GO:0005783,GO:0010025,GO:0005789
Nala2042094
Nala2042089
Nala2042084
Nala2042080	O64769.1	GO:0016020,GO:0016021,GO:0015079,GO:0006813,GO:0005886	K03549
Nala2042027
Nala2042011	Q38897.2	GO:0000978,GO:0005634,GO:0009506,GO:0003700,GO:0000981,GO:0006357,GO:0005829
Nala2041988	P46297.1	GO:0003735,GO:0006412,GO:0015935	K02973
Nala2041987	O23712.2	GO:0005634,GO:0009506,GO:0010499,GO:0005829,GO:0000502,GO:0043161,GO:0005737,GO:0019773,GO:0005886,GO:0004175,GO:0005839
Nala2041974
Nala2041973	Q9FYB5.2	GO:0009536,GO:0009570,GO:0005634,GO:0009507
Nala2041967	Q8GYH6.1	GO:0016021,GO:0005789
Nala2041953	P0C8Z7.1	GO:0016788,GO:0005576,GO:0016042
Nala2041950
Nala2041931	Q94HW2.1	GO:0015074,GO:0006310,GO:0004519,GO:0046872,GO:0003676,GO:0003964,GO:0004190
Nala2041919
Nala2041880	Q4V7Z0.1	GO:0016787,GO:0005525	K24104
Nala2041877	Q4PF70.1	GO:0003924,GO:0005525	K24104
Nala2041874
Nala2041871	Q6L3L0.1	GO:0005524,GO:0016020,GO:0005737,GO:0009626,GO:0043531
Nala2041724	Q5M757.1	GO:0005794,GO:0006612,GO:0016021,GO:0018230,GO:0005783,GO:0019706,GO:0005886
Nala2041723	Q5M757.1
Nala2041525
Nala2041523
Nala2041263
Nala2041120	1	K22048
Nala2040949
Nala2040948
Nala2040774
Nala2040770	P32143.2	GO:0046835,GO:0005524,GO:1902777,GO:0005829,GO:0061720,GO:0061594,GO:0016301
Nala2040744
Nala2040693	F4IL57.1	GO:0008017,GO:0005874,GO:0005524,GO:1990939,GO:0007018	K10406
Nala2040671
Nala2040658
Nala2040646	Q54IP0.1	GO:0045335	K09527
Nala2040597	Q8RXX9.2	GO:0016021,GO:0042742,GO:0016567,GO:0046872,GO:0010200,GO:0004842,GO:0005886,GO:0098542	K10664
Nala2040581
Nala2040423
Nala2040382	Q0WM29.2	GO:0006210,GO:0005507,GO:0006979,GO:0005829,GO:0004491,GO:0005739,GO:0018478,GO:0006574	K00140
Nala2040373
Nala2040357
Nala2040123
Nala2040122	Q43846.1
Nala2040106	Q6NUT3.2	GO:0008643,GO:0005764,GO:0005765,GO:0042438,GO:0042470,GO:0005770,GO:0033162,GO:0033229,GO:0043474,GO:0048021,GO:0048022,GO:0071702,GO:0015293,GO:1903712,GO:0005887
Nala2040102
Nala2040048	Q9C8T1.1	GO:0016787,GO:0005524,GO:0016020,GO:0017004,GO:0015439
Nala2039921
Nala2039904	Q0IGK1.1	GO:0005634,GO:0016787,GO:0006281,GO:0003677	K10801
Nala2039867	Q9LXB4.1	GO:0032259,GO:0008168,GO:0006364	K00783
Nala2039860	O49485.1	GO:0000096,GO:0009536,GO:0009793,GO:0009570,GO:0009507,GO:0006564,GO:0004617,GO:0005739,GO:0009555,GO:0005524,GO:0051287,GO:0009561,GO:0005886	K00058
Nala2039828	Q2R1U8.1	GO:0009507,GO:0000373,GO:0003723,GO:0005739,GO:0006397
Nala2039813	Q9M9W1.1	GO:0003729,GO:0022625,GO:0022626,GO:0005730,GO:0009506,GO:0042788,GO:0002181,GO:0005829,GO:0003735,GO:0003723,GO:0005886	K02891
Nala2039788
Nala2039767	F4K5L5.1	GO:0005794,GO:0016021,GO:0005768,GO:0000138,GO:0005802,GO:0016413
Nala2039710	Q28EW0.1	GO:0005794,GO:0042147,GO:0032580,GO:0016020,GO:0005829,GO:0016021
Nala2039696	Q8BPY9.1	GO:0005634,GO:0007140,GO:0000228,GO:2001243,GO:0010569,GO:0005737,GO:0051726,GO:0001649,GO:0046034,GO:0031122,GO:0016787,GO:0005524,GO:0071479,GO:0016887,GO:0033687,GO:0048471,GO:0008568,GO:0043066,GO:0000287
Nala2039687	Q8VZS6.1
Nala2039686	Q8VZS6.1
Nala2039619	Q9FH51.1	GO:0009908,GO:0030154
Nala2039581
Nala2039568	Q2MY44.1	GO:0045735,GO:0006952,GO:0016042,GO:0047372,GO:0004620,GO:0005773
Nala2039544	Q9LS25.1	GO:0009507
Nala2039528	Q9LFQ0.1	GO:0016021,GO:0000139,GO:0015020	K20891
Nala2039518
Nala2039517
Nala2039466	Q94BR5.1	GO:0004386,GO:0005634,GO:0016787,GO:0005524,GO:0006325,GO:0070615,GO:0046872,GO:0003677,GO:0080188
Nala2039438	Q9SIZ8.2	GO:0034450,GO:2000060,GO:0030163,GO:0051603,GO:0016021,GO:0016567,GO:0000151,GO:0046872,GO:0005737,GO:0004842,GO:0061630,GO:0006511	K12169
Nala2039437	Q9SJ56.1	GO:0005634,GO:0046982,GO:0009737,GO:0005737,GO:0009610,GO:0000978,GO:0042803,GO:0003700,GO:0000981,GO:0010197,GO:0006357,GO:0010201,GO:0003677
Nala2039408
Nala2039405	Q67ZM7.2
Nala2039306	F4K265.1	GO:0005776,GO:0031410,GO:0015031,GO:0000407,GO:0000045	K19730
Nala2039198	Q84X53.2	GO:0006353,GO:0009793,GO:0006355,GO:0009507,GO:0032502,GO:0003690,GO:0009658,GO:0071452	K15032
Nala2039098	Q9ZQ31.2	GO:0004672,GO:0004674,GO:0006468,GO:0106311,GO:0106310,GO:0004712,GO:0010344,GO:0004713,GO:0005737,GO:0045995,GO:0005524,GO:0007165,GO:0005886
Nala2039015	Q9FMT4.1	GO:0010224,GO:0006337,GO:0005634,GO:0016514,GO:0010468,GO:0009909,GO:0006357,GO:2000024,GO:0045944,GO:0006281,GO:0048364	K11650
Nala2039013	P19446.1	GO:0006097,GO:0006099,GO:0009514,GO:0030060,GO:0006108
Nala2039012	P19446.1	GO:0006097,GO:0006099,GO:0009514,GO:0030060,GO:0006108	K00026
Nala2038963	Q3E6S9.1	GO:0009507,GO:0016829	K22207
Nala2038957	Q6DST1.1	GO:0016021,GO:0005886
Nala2038956	P10978.1	GO:0015074,GO:0004519,GO:0003676,GO:0003964,GO:0004190,GO:0008270
Nala2038934	Q8W4C3.1	GO:0043169,GO:0005634,GO:0004535,GO:0046872,GO:0005737,GO:0003723,GO:0006397,GO:1905392,GO:0000175	K01148
Nala2038927
Nala2038914	C0LGQ4.1	GO:0005524,GO:0016021,GO:0106311,GO:0106310,GO:0090406,GO:0012505,GO:0048765
Nala2038907	Q99JW2.1	GO:0042802,GO:0046872,GO:0006520,GO:0005737,GO:0004046,GO:0070062	K14677
Nala2038819	F4K5X6.1
Nala2038807	Q9M427.1	GO:0005634,GO:0003723,GO:0006397	K13201
Nala2038801
Nala2038798
Nala2038779
Nala2038766	Q9SQ64.1	GO:0005829,GO:0047834	K22374
Nala2038758	Q9C5C0.4	GO:0004674,GO:0005634,GO:0004707,GO:0005524,GO:0035556,GO:0106311,GO:0043622,GO:0106310,GO:0005737	K04371
Nala2038730	Q8VZD5.1
Nala2038727
Nala2038716	P93276.1	GO:0005739
Nala2038702	Q8W4I7.2	GO:0004674,GO:0005634,GO:0035556,GO:0005509,GO:0005829,GO:0106311,GO:0106310,GO:0005737,GO:0009931,GO:0004683,GO:0005516,GO:0005524,GO:0018105,GO:0046777,GO:0005886	K13412
Nala2038701	Q07098.1	GO:0032000,GO:0106307,GO:0005634,GO:0106306,GO:0005829,GO:0006470,GO:0005737,GO:0009738,GO:0009903,GO:0005777,GO:0034613,GO:0046872,GO:0009788,GO:0005886	K04382
Nala2038664
Nala2038652	Q8LAU9.2	GO:0000976,GO:0005634,GO:0003700,GO:0007623,GO:0030154,GO:0008270
Nala2038617
Nala2038490
Nala2038385
Nala2038379	P31166.2	GO:0044209,GO:0009507,GO:0005829,GO:0006166,GO:0006168,GO:0009690,GO:0003999	K00759
Nala2038374
Nala2038368	Q84W80.2	GO:0005737
Nala2038363	O82030.1	GO:0004400,GO:0009507,GO:0000105,GO:0030170	K00817
Nala2038199	Q8RXN6.1	GO:0009409,GO:0005634,GO:0071011,GO:0006346,GO:0003723,GO:0046540,GO:0000398,GO:0070417,GO:0000244,GO:0009845,GO:0015030,GO:0097526,GO:0005687,GO:0008380	K12844
Nala2038157
Nala2038119
Nala2038015	Q9SA77.1	GO:0005794,GO:0032580,GO:0050373,GO:0016021,GO:0009832,GO:0003978,GO:0000138,GO:0045227,GO:0006012,GO:0033358,GO:0019567	K12448
Nala2037966	Q54UB0.1	GO:0006624,GO:0016021,GO:0005789,GO:0005773,GO:0043231
Nala2037842
Nala2037588
Nala2037584
Nala2037580
Nala2037559	Q9C9U3.1
Nala2037499
Nala2037496	A1L4X0.1	GO:0009536,GO:0031969,GO:0009507,GO:0002229,GO:0016021,GO:0034635,GO:0046686
Nala2037495	A1L4X0.1	GO:0009536,GO:0031969,GO:0009507,GO:0002229,GO:0016021,GO:0034635,GO:0046686
Nala2037447
Nala2037404
Nala2037403	P37710.2
Nala2037185	Q9XF88.1
Nala2037153	P59583.1	GO:0005634,GO:0003700,GO:0046872,GO:0043565
Nala2037107	P10978.1	GO:0015074,GO:0004519,GO:0003676,GO:0003964,GO:0004190,GO:0008270
Nala2037105	P10978.1	GO:0015074,GO:0004519,GO:0003676,GO:0003964,GO:0004190,GO:0008270
Nala2037097
Nala2037057	Q9LJU7.1	GO:0046872,GO:0005576,GO:0003993	K22390
Nala2036964	Q9LGZ2.1	GO:0080146
Nala2036898	P57758.1	GO:0015184,GO:0015811,GO:0016021,GO:0005765,GO:0005774	K12386
Nala2036897	O24606.1	GO:0000976,GO:0009873,GO:0001666,GO:0005634,GO:0006355,GO:0003700,GO:0042742,GO:0010182,GO:0009723,GO:0019900,GO:2000082,GO:0003677	K14514
Nala2036887	Q9FVI1.1	GO:0003779,GO:0030042,GO:0015629	K05765
Nala2036886	Q1ECE0.1	GO:0009536,GO:0061817,GO:0006970,GO:0005789,GO:0005886,GO:0090158
Nala2036879
Nala2036877
Nala2036850	Q70Z17.1	GO:0000785,GO:0003682,GO:0005634,GO:0042393,GO:0005737,GO:0006334	K11279
Nala2036821	Q9ZVM9.1	GO:0008353,GO:0070816,GO:0005634,GO:0000307,GO:0005524,GO:0006468,GO:0004693,GO:0106311,GO:0106310,GO:0032968,GO:0005886
Nala2036699
Nala2036497	Q5HZ60.1	GO:0004482,GO:0006370,GO:0005634,GO:0005845,GO:0003723	K00565
Nala2036470	Q8GWA7.1	GO:0005634,GO:0010020,GO:0009941,GO:0016021,GO:0009706
Nala2036444	Q944H5.1
Nala2036422	Q9CZT4.2	GO:0005666,GO:0005654,GO:0051607,GO:0003899,GO:0045087,GO:0006351	K14721
Nala2036394	Q9XI47.1	GO:0003682,GO:0006306,GO:0005634,GO:0031047,GO:0046872,GO:0006346
Nala2036335	O64530.1	GO:0016784,GO:0009793,GO:0019346,GO:0009507,GO:0005829,GO:0004792,GO:0005739,GO:0016783	K01011
Nala2036326
Nala2036311	Q47319.2	GO:0016432,GO:0006400,GO:0046872
Nala2036309
Nala2036295	Q39128.2	GO:0042802,GO:0016021,GO:0005242,GO:0034765,GO:0005886	K21867
Nala2036254	C0LGH8.1	GO:0005524,GO:0016021,GO:0106311,GO:0106310,GO:0005886
Nala2036161	Q9LN77.1	GO:0030246
Nala2036144	O82804.1	GO:0009409,GO:2000028,GO:0009826,GO:0005634,GO:0009733,GO:0007623,GO:0010119,GO:0009737,GO:0010031,GO:0009585,GO:0003700,GO:0009909,GO:0048573
Nala2036143	O82804.1	GO:0009409,GO:2000028,GO:0009826,GO:0005634,GO:0009733,GO:0007623,GO:0010119,GO:0009737,GO:0010031,GO:0009585,GO:0003700,GO:0009909,GO:0048573	K12125
Nala2036140	Q9ZQ89.2	GO:0015505,GO:0015857,GO:0005524,GO:0016020,GO:0016021,GO:0015720,GO:0005274,GO:0015210,GO:0043100,GO:0005886
Nala2036131	Q9SNB7.1	GO:0032544,GO:0003729,GO:0009570,GO:0009416,GO:0003723,GO:0006413,GO:0043022,GO:0008494,GO:0010207,GO:0009535
Nala2036106
Nala2036069	Q7F8S5.1	GO:0009570,GO:0034599,GO:0042744,GO:0005737,GO:0008379,GO:0045454
Nala2035958
Nala2035886	Q9VCX3.1	GO:0005762,GO:0003735,GO:0005739,GO:0032543	K17426
Nala2035883	Q9M1S3.1	GO:0003729,GO:0005634,GO:0009651,GO:0009414,GO:0009737,GO:0010029
Nala2035875	Q76CU2.1	GO:0042626,GO:0005524,GO:0016021
Nala2035750
Nala2035746
Nala2035731	Q8LAP6.1	GO:0005634,GO:0009507,GO:0009941,GO:0009534,GO:0009535
Nala2035461	Q8RXN4.1	GO:0003860,GO:0005739,GO:0006574	K05605
Nala2035415
Nala2035384	Q52JK6.1	GO:0015074,GO:0005634,GO:0006355,GO:0030015	K12605
Nala2035348	P19672.3	GO:0032259,GO:0008168,GO:0003723,GO:0006364	K06442
Nala2035347	Q9ZPY6.3
Nala2035336
Nala2035317	Q9SE45.2	GO:0009408,GO:0009409,GO:0009651,GO:0005509,GO:0009414,GO:0005544,GO:0005737,GO:0005773	K17098
Nala2035261
Nala2035259
Nala2035252	Q9SN73.1	GO:0009570,GO:0009507,GO:0061077,GO:0005829,GO:0101031,GO:0044183,GO:0110102,GO:0046872,GO:1905538
Nala2035251	Q9XF14.1	GO:0009570,GO:0061077,GO:0101031,GO:0044183,GO:0110102,GO:0046872,GO:1905538
Nala2035209
Nala2035206	Q9SQN2.1
Nala2035168	Q9ZVN4.1
Nala2035160	Q681Z2.1	GO:0005634,GO:0004725,GO:0016791,GO:0005737
Nala2035046	P43254.2
Nala2034837	O80695.1	GO:0015297,GO:0016020,GO:0016021,GO:0080167,GO:0022857,GO:0042910
Nala2034744	Q9SJL2.2	GO:0005507
Nala2034738
Nala2034730	Q3KTM0.1	GO:0009536,GO:0031969,GO:0009507,GO:0000293,GO:0016021,GO:0009767,GO:0046872,GO:0006811,GO:0005886
Nala2034669	Q9SUW0.1	GO:0004805,GO:0005992	K01087
Nala2034662
Nala2034570	O65399.3	GO:0046658,GO:0005975,GO:0006952,GO:0005576,GO:0042973	K19891
Nala2034518
Nala2034501
Nala2034489
Nala2034483	Q8L4M1.1
Nala2034476	Q0VD01.1	K14561
Nala2034475	Q0VD01.1	K14561
Nala2034412
Nala2034407	Q84LH3.1	GO:0005634,GO:0008408,GO:0046872,GO:0005737,GO:0003677
Nala2034393
Nala2034366	Q84JP1.1	GO:0000978,GO:0005634,GO:0003700,GO:0045892,GO:0000981,GO:0006357	K08064
Nala2034312	Q58FY4.1
Nala2034213	Q9SDQ4.2
Nala2033978
Nala2033899	Q41328.2	GO:0005524,GO:0106311,GO:0106310,GO:0009626
Nala2033866
Nala2033833	Q9FKI4.1	K20791
Nala2033746	Q0WRC9.1	GO:0005634,GO:0016567,GO:0031146,GO:0019005	K10268
Nala2033735	Q9SJ62.2	GO:0005874,GO:0005783
Nala2033671
Nala2033588	Q56XP9.2	GO:0009873,GO:0005634,GO:0003700,GO:0003677
Nala2033586	Q56XP9.2	GO:0009873,GO:0005634,GO:0003700,GO:0003677
Nala2033568	Q3ECP7.2	GO:0008643,GO:0016021,GO:0022857	K03444
Nala2033562	B9DG24.1
Nala2033561	B9DG24.1
Nala2033554	Q9Y2L5.2	K20305
Nala2033553	Q9FV71.1	K06620
Nala2033544	Q9XI90.2	GO:0000976,GO:0005634,GO:0003700,GO:1900425,GO:0009751,GO:0046872,GO:0006952,GO:0009753,GO:1900150,GO:0009723,GO:0003677,GO:0043565
Nala2033543	Q9ZQ70.1
Nala2033542	O80844.1	GO:0032259,GO:0016021,GO:0008168,GO:0005768,GO:0005737,GO:0005802,GO:0005789
Nala2033525	Q9FMU6.1	GO:0003729,GO:0005618,GO:0005315,GO:0009651,GO:0031305,GO:0035435,GO:0005739,GO:1990547,GO:0005774	K15102
Nala2033520	Q9SB47.1
Nala2033450
Nala2033445	Q8RYE9.1	GO:0009507,GO:0005829,GO:0016791,GO:0016311,GO:0005783,GO:0046872
Nala2033297
Nala2033255	G5CEW6.1	GO:0003729,GO:0016281,GO:0003743	K03260
Nala2033191	Q8LL04.2	GO:0106307,GO:0005634,GO:0106306,GO:0009651,GO:0008420,GO:0008022,GO:0046872,GO:0003723,GO:0009788,GO:0070940,GO:1900369	K18999
Nala2033160	Q96AE4.3	GO:0003729,GO:0003697,GO:0005634,GO:0010628,GO:0010468,GO:0005654,GO:0005737,GO:0003723	K13210
Nala2033143	Q9SU29.1	GO:0000209,GO:0045732,GO:0030246,GO:0010150,GO:0016567,GO:0043161,GO:0009753,GO:0005737,GO:0004842,GO:0061630,GO:0042542
Nala2033125	Q2V4B9.2
Nala2033124	Q9FYG3.1	GO:0031969,GO:0008643,GO:0016021,GO:0022857
Nala2033090	Q949X0.2	GO:0102657,GO:0031408,GO:0031969,GO:0016021,GO:0102843,GO:0009979,GO:0009579,GO:0006636,GO:0010205,GO:0005789	K20416
Nala2032978	Q8L6Y3.1
Nala2032976	Q9ZTP3.1	GO:0004674,GO:0005524,GO:0016021,GO:0038199,GO:0005783,GO:0046872,GO:0010105,GO:0000155,GO:0051740,GO:0005789	K14509
Nala2032967	Q9M2C8.1	GO:0005739,GO:0000398
Nala2032958
Nala2032957
Nala2032956
Nala2032955
Nala2032953
Nala2032952
Nala2032951
Nala2032950
Nala2032945	Q9SXC8.1	GO:0071568,GO:0061657,GO:1990592	K12165
Nala2032922
Nala2032885	Q8W034.1	GO:0003729,GO:0005681,GO:0005634,GO:0051028,GO:0010228,GO:1901000,GO:0005829,GO:2000070,GO:0008380,GO:0006397	K14411
Nala2032856	B8BKI8.1	GO:1905775,GO:0005634,GO:0016787,GO:0005524,GO:0046872,GO:0007049,GO:0042555,GO:0006268,GO:0003677,GO:0003678,GO:0006270	K02540
Nala2032768	Q8H0V4.1	GO:0005634,GO:0042803,GO:0009908,GO:0040008
Nala2032753
Nala2032751
Nala2032732	Q9LUV4.1
Nala2032727
Nala2032715	Q9M643.1	GO:0047793,GO:0016021	K08246
Nala2032695	P57108.1	GO:0009072,GO:0005737,GO:0004364,GO:0006749	K01800
Nala2032672	Q9LMI0.1	GO:0016757,GO:0005829,GO:0016311	K16055
Nala2032616	Q259G4.1	GO:0009298,GO:0004615,GO:0046872,GO:0005737
Nala2032600	B9DFX7.1	GO:0043682,GO:0005524,GO:0016021,GO:0046872,GO:0006825,GO:0005375,GO:0009535	K17686
Nala2032510	Q5MR23.1	GO:0050832,GO:0016021,GO:0005886
Nala2032414	Q9SLN8.1	GO:0032440
Nala2032400
Nala2032391	P16148.1
Nala2032390	P16148.1
Nala2032381
Nala2032378
Nala2032337	Q940A2.1	GO:0106307,GO:0005634,GO:0106306,GO:0005524,GO:0005829,GO:0106311,GO:0106310,GO:0046872,GO:0019852
Nala2032336	Q8RWZ3.1	GO:0005777,GO:0016627,GO:0050660,GO:0006631,GO:0048767	K00249
Nala2032301	P24805.1
Nala2032258	Q5SXM8.1	K17808
Nala2032240	1	K13172
Nala2032196	P30167.1	GO:0005856,GO:0005524,GO:0005737	K10355
Nala2032190
Nala2032173	Q9FKC0.1	GO:0009536,GO:0005840,GO:0003729,GO:0022625,GO:0022626,GO:0003735,GO:0017148,GO:0006412	K02872
Nala2032147	Q8RXU4.1	GO:0006545,GO:0005829,GO:0006567,GO:0004793,GO:0008732	K01620
Nala2032139	Q9ZRF1.1	GO:0046029,GO:0008270	K23232
Nala2032137	Q6V4H0.1	GO:0102311,GO:0008270
Nala2032136	Q9ZRF1.1	GO:0046029,GO:0008270
Nala2032096
Nala2032095
Nala2032057	O60100.1	GO:0005634,GO:0031267,GO:0005635,GO:0005829,GO:0061608,GO:0005737,GO:0008139,GO:0006606,GO:0034399	K20221
Nala2032010	P37707.1
Nala2031883	Q944H2.1	GO:0009507,GO:0016021
Nala2031797	Q8W489.1	GO:0003697,GO:0006289,GO:0009507,GO:0003684,GO:0071942,GO:0005737,GO:0006298,GO:0000111	K10838
Nala2031786	Q8L4D8.1	GO:0005875,GO:0005829,GO:0005739,GO:0005886
Nala2031669	Q9FJ07.1	GO:0010224,GO:0005634,GO:0051555,GO:0003700,GO:0009416,GO:0003677,GO:1900386	K09422
Nala2031664	Q9C5R8.3	GO:0051920,GO:0009409,GO:0009570,GO:0009507,GO:0042742,GO:0004601,GO:0045454,GO:0048046,GO:0005886,GO:0010319	K03386
Nala2031607
Nala2031602	Q9LTR2.1	GO:0009536,GO:0009507,GO:0006869,GO:0009941,GO:0005829,GO:0016021,GO:0005319,GO:0005543,GO:0009706,GO:0032365
Nala2031598	Q56E62.1	GO:0006241,GO:0005524,GO:0006228,GO:0004550,GO:0006183,GO:0046872	K00940
Nala2031551	F4IMH3.1	GO:0009793,GO:0005730,GO:0030692,GO:0016021,GO:0005654,GO:0032040,GO:0006364,GO:0031965
Nala2031384
Nala2031338
Nala2031309	Q501H5.1	GO:0015031,GO:0000139,GO:0005886
Nala2031282
Nala2031278	Q9SJG9.2	GO:0004674,GO:0005634,GO:0004707,GO:0005524,GO:0035556,GO:0106311,GO:0106310,GO:0005737	K04371
Nala2031277	Q6NKP9.1	GO:0016020,GO:0071108,GO:0046872,GO:0005768,GO:0070536,GO:0061578,GO:0070122,GO:0004843,GO:0008237	K11866
Nala2031246	O00410.4	GO:0016032,GO:0005730,GO:0005634,GO:0031267,GO:0042307,GO:0005095,GO:0061608,GO:0045736,GO:0005737,GO:0008139,GO:0003723,GO:0005643,GO:0006606,GO:0006607,GO:0006610,GO:0016020,GO:0071230
Nala2031243	A0MFS9.1	GO:1902476,GO:0034707,GO:0005254,GO:0055085,GO:0005886	K19327
Nala2031223	Q6R567.1	GO:0009409,GO:0016021,GO:0009414,GO:0016567,GO:0046872,GO:0043161,GO:0004842,GO:0006970,GO:0009723,GO:0009611,GO:0005789	K10666
Nala2030994	P32481.1	GO:0001731,GO:0005829,GO:0031369,GO:0033290,GO:0006413,GO:0045903,GO:0000049,GO:0003924,GO:0005525,GO:0016282,GO:0005850,GO:0043614,GO:0003743
Nala2030971	P93313.2	GO:0009060,GO:0070469,GO:0042773,GO:0016021,GO:0015990,GO:0048039,GO:0008137,GO:0005743	K03881
Nala2030970	O05000.2	GO:0070469,GO:0042773,GO:0016021,GO:0008137,GO:0005743	K03879
Nala2030969	P15688.2	GO:0070469,GO:0016021,GO:0008137,GO:0005743
Nala2030945
Nala2030944
Nala2030893	Q9S9K4.2	GO:0009555,GO:0030163,GO:0009860,GO:0005829,GO:0009846,GO:0010183,GO:0090406,GO:0031225,GO:0005737,GO:0006508,GO:0004190,GO:0005886
Nala2030892	Q9S9K4.2	GO:0009555,GO:0030163,GO:0009860,GO:0005829,GO:0009846,GO:0010183,GO:0090406,GO:0031225,GO:0005737,GO:0006508,GO:0004190,GO:0005886
Nala2030854
Nala2030840	Q2LAE1.1	GO:0048481,GO:0005634,GO:0000775,GO:0048653,GO:0008270,GO:0010223,GO:0042800,GO:0009553,GO:0000785,GO:0009555,GO:0006355,GO:0016116,GO:0010452,GO:0090548,GO:0009910,GO:0031062,GO:0010363,GO:0043067,GO:0040029
Nala2030791	Q9SBA7.2	GO:0015749,GO:0016021,GO:0090406,GO:0015145,GO:0015293,GO:0005886
Nala2030776
Nala2030758
Nala2030455
Nala2030155	Q6RYA0.1	GO:0009696,GO:0080032,GO:0009862,GO:0016298,GO:0080031,GO:0009694,GO:0080030,GO:0045087
Nala2030134	Q9D0U1.1	GO:0016432,GO:0006400,GO:0005634,GO:0005737	K05812
Nala2030073	Q9MA92.2	GO:0030674,GO:0060178,GO:0031410
Nala2030014	Q66GR3.1	GO:0000978,GO:0005634,GO:0006355,GO:0003700,GO:0000981,GO:0006357,GO:0046983,GO:0048573
Nala2030013
Nala2030006	Q949R9.1	GO:0009536,GO:0050833,GO:0006850,GO:0010119,GO:0031305,GO:0005739,GO:0005886,GO:0005774	K22138
Nala2030004
Nala2030002
Nala2030000
Nala2029972	P08770.2	GO:0032196,GO:0006310,GO:0046983,GO:0003677
Nala2029960	Q10CH5.1
Nala2029868	Q0D3J9.1	GO:0046872,GO:0003723,GO:0003677
Nala2029740
Nala2029628	Q7G188.2	GO:0032432,GO:0051015,GO:0051639,GO:0007623,GO:0046872,GO:0051017,GO:0005737,GO:0005884	K17275
Nala2029605	P21820.1	GO:0006096,GO:0004807,GO:0005737,GO:0006094	K01803
Nala2029600	Q9FGL9.1	GO:0003729,GO:0006417,GO:0005634,GO:0000932,GO:0009845,GO:0005737,GO:0003723,GO:0043484,GO:0008380,GO:0006397,GO:0000381
Nala2029599	Q9FGL9.1	GO:0003729,GO:0006417,GO:0005634,GO:0000932,GO:0009845,GO:0005737,GO:0003723,GO:0043484,GO:0008380,GO:0006397,GO:0000381
Nala2029529
Nala2029518	Q9SR77.1	GO:0009507,GO:0020037,GO:0009535,GO:0010287
Nala2029343	Q9FH16.1	GO:0016192,GO:0005794,GO:0016020,GO:0016021,GO:0005783,GO:0005789	K20359
Nala2029237	Q8H1D6.1	GO:0005634,GO:0005829,GO:0106311,GO:0106310,GO:0071369,GO:0005737,GO:0051020,GO:0016301,GO:0098542,GO:0050832,GO:0005524,GO:0016020,GO:0012505
Nala2029131	Q9FM65.1	GO:0009536,GO:0046658,GO:0005618,GO:0031225,GO:0048364,GO:0048046,GO:0005886,GO:0099503,GO:0048367
Nala2029059	F4JSE7.1	GO:0070273,GO:0009873,GO:1900056,GO:0016021,GO:0009751,GO:0010008,GO:0009626,GO:1900150,GO:0009723,GO:0005789,GO:0005886
Nala2029008	Q93ZM7.2	GO:0005524,GO:0005829,GO:0016887,GO:0006457,GO:0042026,GO:0005739,GO:0046686,GO:0005774	K04077
Nala2029006	Q05046.1	GO:0005524,GO:0016887,GO:0042026,GO:0005739
Nala2028984	E7BQV0.2	GO:2000031,GO:0009651,GO:0009414,GO:0009862,GO:0006952,GO:2000022	K14508
Nala2028970	Q9LIR6.1	GO:0016161,GO:0005634,GO:0009507,GO:0102229,GO:0005829,GO:0009414,GO:0005983	K01177
Nala2028936
Nala2028935	O22315.1
Nala2028914	Q39193.1	GO:0004672,GO:0009536,GO:0004674,GO:0005634,GO:0035556,GO:0006468,GO:0005829,GO:0106311,GO:0009414,GO:0106310,GO:0009737,GO:0005737,GO:0009738,GO:0009739,GO:0016301,GO:0010029,GO:0009651,GO:0005524,GO:0006970
Nala2028896	Q54CU7.1	GO:0005634,GO:0006888,GO:0030008,GO:0005737	K20301
Nala2028845
Nala2028807
Nala2028630	Q9LHF1.1
Nala2028580
Nala2028572
Nala2028567	Q8N7N5.1	GO:0005634,GO:0005829,GO:0005654,GO:0016567,GO:0080008,GO:0005737,GO:0005739	K11804
Nala2028556	O64843.1	GO:0003729
Nala2028546	Q9M439.1	GO:0052656,GO:0050048,GO:0009507,GO:0004084,GO:0071669,GO:0005829,GO:0009097,GO:0009098,GO:0009099,GO:0052654,GO:0052655	K00826
Nala2028545	Q9SS44.1	GO:0006352,GO:0070897,GO:0017025,GO:0005634,GO:0046872,GO:0005737,GO:0097550	K03124
Nala2028538
Nala2028523
Nala2028522	Q60CZ8.1	GO:0005524,GO:0016020,GO:0005737,GO:0009626,GO:0043531
Nala2028518	Q6DBH0.1	GO:0009555,GO:0016021,GO:0000278,GO:0016567,GO:0046872,GO:0005768,GO:0009705,GO:0004842
Nala2028504	Q9SZ45.1	GO:0006816,GO:0005509,GO:0051560,GO:1990246,GO:0051562,GO:0005739,GO:0036444,GO:0005758	K22827
Nala2028473
Nala2028458	Q9LH79.1	GO:0008643,GO:0016021,GO:0051119,GO:0005887
Nala2028457	Q9LH79.1	GO:0008643,GO:0016021,GO:0051119,GO:0005887
Nala2028435	Q9SIV5.3
Nala2028421
Nala2028404	P10978.1
Nala2028304	F4KGY6.1
Nala2028272	Q93Z13.1
Nala2028124
Nala2028064
Nala2028052	Q4KMC4.3	GO:1990830,GO:0006048,GO:0006002,GO:0097367,GO:0006487,GO:0004360,GO:0006541,GO:0006047	K00820
Nala2028046	Q9LZ82.1	GO:0003729,GO:0010468,GO:0005829,GO:0005737,GO:0008380,GO:0005886,GO:0046719
Nala2027930	Q9ZUU8.1	GO:0009744,GO:0009569,GO:1901982,GO:0009507,GO:0031588,GO:0005975,GO:0005737,GO:0043562,GO:0019887
Nala2027742	Q9M1E8.1	GO:0000213,GO:0000214,GO:0000379,GO:0003676,GO:0016829,GO:0006397	K15322
Nala2027741	Q6NPM5.1	GO:0009536,GO:0005576,GO:0031225,GO:0005774
Nala2027738	Q05728.2	GO:0004641,GO:0009570,GO:0005507,GO:0009507,GO:0005524,GO:0046084,GO:0006164,GO:0005829,GO:0005739,GO:0004637,GO:0006189	K01933
Nala2027613
Nala2027599
Nala2027597	O80854.1	GO:0020037,GO:0016021,GO:0046872,GO:0016491
Nala2027592
Nala2027557	Q94AI7.1
Nala2027556	Q9FT52.3
Nala2027540
Nala2027519
Nala2027471	Q9FX89.2
Nala2027373	Q9FJV0.1	GO:0005856,GO:0005524,GO:0004708,GO:0009524,GO:0002229,GO:0106311,GO:0106310,GO:0010311,GO:0007112,GO:0004714,GO:0051019,GO:0031435
Nala2027363
Nala2027224	Q8W5R5.1
Nala2027221	Q9LUQ6.1	GO:0003729,GO:0022625,GO:0005829,GO:0003735,GO:0003723,GO:0006412,GO:0005886	K02885
Nala2027213
Nala2027210
Nala2027177
Nala2027176
Nala2027165	Q9M8J9.1
Nala2027152	Q84L33.3	GO:0006289,GO:0005634,GO:0003684,GO:0070628,GO:0005829,GO:0005654,GO:0031593,GO:0043161,GO:0005737,GO:0043130	K10839
Nala2027149	Q84L33.3	GO:0006289,GO:0005634,GO:0003684,GO:0070628,GO:0005829,GO:0005654,GO:0031593,GO:0043161,GO:0005737,GO:0043130	K10839
Nala2027140
Nala2027135	P92965.2	GO:0005681,GO:0003723,GO:0008380,GO:0031053,GO:0010445,GO:0000398,GO:0016607
Nala2027060
Nala2027051	Q9SR64.1	GO:0016021,GO:0005337,GO:0005886
Nala2027044	P19595.3	GO:0005977,GO:0005737,GO:0006011,GO:0003983	K00963
Nala2027041
Nala2027024	Q8L4J2.1	GO:0031124,GO:0005848	K14406
Nala2026997
Nala2026979
Nala2026943
Nala2026744	Q67Y99.1	GO:0009840,GO:0009507,GO:0003677
Nala2026741	Q9XF43.1	GO:0102337,GO:0102336,GO:0009409,GO:0009826,GO:0102338,GO:0102756,GO:0009416,GO:0006633,GO:0010025,GO:0005739,GO:0016021,GO:0005783,GO:0005789
Nala2026723	Q9SR22.1	GO:0009505,GO:0071555,GO:0005576,GO:0052793	K19882
Nala2026680	Q9LVM1.1	GO:0009536,GO:0042626,GO:0009507,GO:0050790,GO:0005739,GO:0051276,GO:0010380,GO:0048364,GO:0055085,GO:0005743,GO:0010288,GO:0009555,GO:0005524,GO:0009941,GO:0016021,GO:0006777,GO:0009658,GO:0006811,GO:0046686,GO:0006879	K05662
Nala2026674	Q500V5.1	GO:0005634,GO:0000775,GO:0035064,GO:0000792,GO:0042393,GO:0006346,GO:0036123,GO:0044030
Nala2026374
Nala2026313
Nala2026177
Nala2026150	Q9LFH6.1
Nala2026119
Nala2026115	Q6NQ51.1	GO:0045489,GO:0071555,GO:0009507,GO:0006004,GO:0016757,GO:0016021,GO:0005737,GO:0000139	K23280
Nala2026114
Nala2026104
Nala2026090
Nala2026074	Q69VD9.1	K14803
Nala2025903
Nala2025902
Nala2025895	Q9LDV4.1	GO:0009058,GO:0001666,GO:0004021,GO:0042853,GO:0030170,GO:0005739	K00814
Nala2025889	K7MTW9.1	GO:0050832,GO:0005634,GO:0010484,GO:0005737,GO:0016573,GO:0043998
Nala2025879
Nala2025868
Nala2025839
Nala2025831
Nala2025830	Q6AWW5.1	GO:0019888,GO:0016021,GO:0005783,GO:0035304,GO:0008157,GO:0005886
Nala2025829	O65554.1	GO:0009651,GO:0005524,GO:0106311,GO:0009414,GO:0106310,GO:0005783,GO:0042538,GO:0007275,GO:0010540,GO:0007165
Nala2025821	Q84V03.2
Nala2025820	Q84V03.2
Nala2025818
Nala2025803	Q9SLN5.1	GO:0031365,GO:0070084,GO:0016485,GO:0005829,GO:0070006,GO:0046872,GO:0005737	K01265
Nala2025790
Nala2025712	Q58DC2.1	GO:0016567,GO:0080008	K11799
Nala2025705
Nala2025559
Nala2025540	Q8W566.1	GO:0090065,GO:0000738,GO:0000467,GO:0046872,GO:0035194,GO:0016891,GO:0005739,GO:0003676,GO:0000175	K18418
Nala2025533	Q8RX71.1	GO:0031072,GO:0009409,GO:0043268,GO:0050821,GO:0005829,GO:0000774,GO:0010119,GO:0005737,GO:0051087,GO:0009651,GO:0006612,GO:0010228,GO:0005783,GO:0070971
Nala2025530	Q9SQT8.1	GO:0019632,GO:0009073,GO:0009793,GO:0009570,GO:0009507,GO:0050661,GO:0004764,GO:0008652,GO:0003855,GO:0009423	K13832
Nala2025438	Q42662.2
Nala2025379
Nala2025371
Nala2025356	F4J4C8.1	GO:0030176,GO:0009555,GO:0010483,GO:0006486,GO:0005783,GO:0004168,GO:0043048
Nala2025306	Q9AT54.1	GO:0042802,GO:0050275
Nala2025249	Q94HW2.1	GO:0015074,GO:0006310,GO:0004519,GO:0046872,GO:0003676,GO:0003964,GO:0004190
Nala2025239	Q6S7B0.1	GO:0006355,GO:0005669,GO:0043966,GO:0006367	K03130
Nala2025185	Q9LK48.1	GO:0000976,GO:0005634,GO:0006355,GO:0003700,GO:0046983
Nala2025177	Q6PIJ4.1	K11671
Nala2025147
Nala2025138
Nala2025106
Nala2025056
Nala2025008	Q9SVW8.1	GO:0005886
Nala2024899	Q9LVD9.1	GO:0015297,GO:0016020,GO:0016021,GO:0022857,GO:0005773,GO:0042910,GO:0005774	K03327
Nala2024898	O80695.1	GO:0015297,GO:0016020,GO:0016021,GO:0080167,GO:0022857,GO:0042910
Nala2024864	F6HQ26.1	GO:0003729,GO:0030627,GO:0000387,GO:0000243,GO:0005685,GO:0030619,GO:0000395,GO:0071004,GO:0008270	K11095
Nala2024833
Nala2024831	Q9FE01.1	GO:0016688,GO:0009507,GO:0020037,GO:0034599,GO:0046872,GO:0042744,GO:0004601,GO:0000302
Nala2024822	Q9SII6.2	GO:0005634,GO:0005524,GO:0106311,GO:0106310,GO:0006952,GO:0005886
Nala2024808
Nala2024800	Q9SUG6.1	GO:0061025,GO:0005634,GO:0005829,GO:0007030,GO:0043161,GO:0043130,GO:0031468,GO:0000045
Nala2024766	Q9FKG3.1	GO:0003872,GO:0006096,GO:0006002,GO:0009507,GO:0005524,GO:0046872,GO:0005737	K00850
Nala2024745
Nala2024743	Q0WKV3.1	GO:0090615,GO:0003723,GO:0005739
Nala2024619	P12411.1	GO:0005200,GO:0003729,GO:0000226,GO:0009826,GO:0005874,GO:0003924,GO:0005525,GO:0000278,GO:0009416,GO:0005737,GO:0005773
Nala2024529
Nala2024518	Q8BKU8.1	GO:0005794,GO:0042147,GO:0016020,GO:0005829,GO:0016021,GO:0000139
Nala2024463
Nala2024451
Nala2024446	D5LXJ0.1	GO:0005634,GO:0009877
Nala2024444	P48980.1	GO:0005618,GO:0004565,GO:0030246,GO:0005975,GO:0005773
Nala2024440	1	K18810
Nala2024439	Q9S7H4.1	GO:0009073,GO:0046417,GO:0005829,GO:0004106,GO:0008652
Nala2024433	Q6NQB7.1	GO:0005794,GO:0048531,GO:0016021,GO:0006486,GO:0000139	K20855
Nala2024429
Nala2024427
Nala2024419	Q84JB8.1
Nala2024413	Q8VYD6.1
Nala2024408	Q9CAD5.1	GO:0010098,GO:0005938,GO:0005524,GO:0004709,GO:0010229,GO:0106311,GO:0106310,GO:0010103,GO:0040008,GO:0005886	K20717
Nala2024405	Q7XJJ7.1	GO:0103073,GO:0009536,GO:0005794,GO:0016042,GO:0005773,GO:0005774,GO:0070291,GO:0047412,GO:0016020,GO:0042742,GO:0005783,GO:0102077,GO:0005789,GO:0005886
Nala2024276	F4KCE9.1
Nala2024267
Nala2024082	Q5HZ38.1	GO:0004672,GO:0016032,GO:0004674,GO:0005524,GO:0035556,GO:0006468,GO:0106311,GO:0106310,GO:0005737,GO:0016301,GO:0009615	K00908
Nala2024078	F4I171.1
Nala2024034	Q6NKX1.1	GO:0004657,GO:0006562,GO:0010133,GO:0009414,GO:0006970,GO:0005739,GO:0071949	K00318
Nala2024026	Q94IR2.1	GO:0046872,GO:0016702
Nala2024025	Q8LP17.1	GO:0046872,GO:0016702	K00465
Nala2024018	Q9LM66.2	GO:0005618,GO:0051603,GO:0005764,GO:0004197,GO:0042742,GO:0005886,GO:0010623,GO:0005615
Nala2024016	Q8L636.1	GO:0055074,GO:0009506,GO:0005509,GO:0000325,GO:0015369,GO:0005773,GO:0005774,GO:0003729,GO:0071472,GO:0016020,GO:0016021,GO:0005432,GO:0006874,GO:0070588,GO:0005886
Nala2023990
Nala2023989
Nala2023901	Q9FG14.1	GO:0080115,GO:0016021,GO:0030133,GO:0017022
Nala2023875	Q6NMI3.1	GO:0005794,GO:0009860,GO:0005829,GO:0007030,GO:0015031,GO:0006891,GO:0000139,GO:0017119	K20293
Nala2023760	P92961.1	GO:0015824,GO:0016021,GO:0015193,GO:0005886
Nala2023694	P0DO11.1	GO:0009744,GO:0034097,GO:0042594,GO:0005634,GO:1905582,GO:0009749,GO:0005829,GO:1902074,GO:0046872,GO:0009737,GO:0005737
Nala2023671
Nala2023583	Q8LD26.1
Nala2023577	Q8RX56.1	GO:0072659,GO:0009506,GO:0010118,GO:0005737,GO:0005886
Nala2023554
Nala2023408	Q6GL77.1
Nala2023317	Q9XGH7.1	GO:0106307,GO:0106306,GO:0046872,GO:0005737	K04382
Nala2023272
Nala2023252	Q9M439.1	GO:0052656,GO:0050048,GO:0009507,GO:0004084,GO:0071669,GO:0005829,GO:0009097,GO:0009098,GO:0009099,GO:0052654,GO:0052655	K00826
Nala2023243	Q55DL2.1	GO:0018064,GO:0042038
Nala2023124	Q9NCL8.1	GO:0005794,GO:0035091,GO:0071944,GO:0005737,GO:0031210,GO:0008525,GO:0008526
Nala2023122	Q9STW5.1	GO:2000031,GO:0009626,GO:0005886
Nala2023121	Q9STW5.1	GO:2000031,GO:0009626,GO:0005886
Nala2023120
Nala2023105	A8N142.2	GO:0005730,GO:0000469	K14795
Nala2023057	Q8LJT8.2	GO:0003682,GO:0005634,GO:0003677,GO:0007389
Nala2022903	Q9STF9.1	GO:0009507,GO:1990825,GO:0008270,GO:0003727
Nala2022809	O24606.1	GO:0000976,GO:0009873,GO:0001666,GO:0005634,GO:0006355,GO:0003700,GO:0042742,GO:0010182,GO:0009723,GO:0019900,GO:2000082,GO:0003677
Nala2022808	Q9SLH0.1	GO:0000976,GO:0009873,GO:0005634,GO:0003700,GO:0042742,GO:0009723,GO:0003677	K14514
Nala2022805	Q689D6.1	GO:0010102,GO:0008285
Nala2022766
Nala2022763
Nala2022755	Q8W4Y5.1	GO:0046513,GO:0050291,GO:0016021,GO:0005783,GO:0016410,GO:0005789
Nala2022715	F4I037.1	GO:0005794,GO:0016021,GO:0016413
Nala2022656	P48626.1	GO:0016021,GO:0006636,GO:0016717,GO:0005789	K10257
Nala2022573	Q39224.1
Nala2022351	Q9ZS34.1	GO:0033521,GO:0102067,GO:0033385,GO:0015995,GO:0015979,GO:0071949,GO:0010189,GO:0045550,GO:0009535	K10960
Nala2022325
Nala2022318	Q9QZS2.1	GO:0017025,GO:0070979,GO:0005634,GO:0031491,GO:0060548,GO:0045893,GO:0005829,GO:0008134,GO:0072711,GO:0070534,GO:0031624,GO:0008270,GO:0005654,GO:0043161,GO:0051865,GO:0070936,GO:0016604,GO:0003677,GO:0085020,GO:0046685,GO:0016605,GO:0071394,GO:0005737,GO:0004842,GO:0042802,GO:0033142,GO:0016567,GO:0032184,GO:0045944,GO:0090169,GO:0050681,GO:0071480,GO:0030331,GO:0090234,GO:0061630,GO:1990752	K22651
Nala2022293	A1L2E4.2	K03437
Nala2022276	Q9C827.1	GO:0006886,GO:0006888,GO:0006890,GO:0006891,GO:0000139,GO:0005198,GO:0030126
Nala2022273	Q9C827.1	GO:0006886,GO:0006888,GO:0006890,GO:0006891,GO:0000139,GO:0005198,GO:0030126	K17302
Nala2022254
Nala2022249
Nala2022247
Nala2022240	Q39050.1	GO:0006897,GO:0004674,GO:0005634,GO:0005524,GO:0106311,GO:0016310,GO:0106310,GO:0018105,GO:0046777,GO:0005737
Nala2022237	Q9SNB7.1	GO:0032544,GO:0003729,GO:0009570,GO:0009416,GO:0003723,GO:0006413,GO:0043022,GO:0008494,GO:0010207,GO:0009535
Nala2022183
Nala2022171
Nala2022162	Q9ZUZ6.1	GO:0000373,GO:0003723,GO:0005739,GO:0017004,GO:0006397
Nala2022137	Q9SSE7.1	GO:0009570,GO:0009507,GO:0009094,GO:0004664,GO:0047769	K05359
Nala2022104	Q689D6.1	GO:0010102,GO:0008285
Nala2022103	Q689D6.1	GO:0010102,GO:0008285
Nala2022098
Nala2022032
Nala2021925	Q93Y16.1	GO:0005681,GO:0016787,GO:0005524,GO:0003723,GO:0003724,GO:0008380,GO:0006397	K12818
Nala2021924	Q0WTB4.2	GO:0009507,GO:0005525,GO:0046872,GO:0005737,GO:0043022
Nala2021919
Nala2021883	Q9LS90.1
Nala2021881	Q9LS90.1
Nala2021878	P25141.1	GO:0004022,GO:0005737,GO:0008270	K18857
Nala2021802	P0C2F6.1	GO:0046872,GO:0004523,GO:0003676
Nala2021635	P38166.1	GO:0042147,GO:0005829,GO:0016021,GO:0015031,GO:0000138,GO:0000139
Nala2021623	Q9XID5.2	GO:0005634,GO:0045927,GO:0043434,GO:0007275,GO:0006109,GO:0005886
Nala2021622	Q9XID5.2	GO:0005634,GO:0045927,GO:0043434,GO:0007275,GO:0006109,GO:0005886
Nala2021602	Q689D6.1	GO:0010102,GO:0008285
Nala2021589	Q9SI09.1	GO:0009651,GO:0016740,GO:0016021,GO:0009687,GO:0016567,GO:0046872,GO:0009688,GO:0010200,GO:0006970,GO:0009739	K16285
Nala2021576
Nala2021564
Nala2021558	A0A1X9PY88.1	GO:0005634,GO:0006355,GO:0003700,GO:0009877,GO:0003677	K09286
Nala2021537	Q3BAI2.1	GO:0009507
Nala2021474
Nala2021398	A6U864.1	GO:0019843,GO:0003735,GO:0006412,GO:0015934	K02890
Nala2021324	P46263.1	GO:0005200,GO:0000226,GO:0005874,GO:0003924,GO:0005525,GO:0000278,GO:0005737	K07375
Nala2021311	Q96262.1
Nala2021301	Q8VYA5.1	GO:0003729,GO:0005681,GO:0000245,GO:0003723,GO:0008380,GO:0008270,GO:0000398,GO:0016607	K12896
Nala2021300	Q9FYB7.1	GO:0003729,GO:0005681,GO:0003723,GO:0008380,GO:0008270,GO:0000398,GO:0016607
Nala2021298	P22036.3	GO:0005524,GO:0015444,GO:0019829,GO:0046872,GO:0005887,GO:0043231	K01537
Nala2021296	P22036.3	GO:0005524,GO:0015444,GO:0019829,GO:0046872,GO:0005887,GO:0043231	K01537
Nala2021294	A2RVK7.1	GO:0005730,GO:0005634,GO:0005737,GO:0071051,GO:0003723,GO:0016075,GO:0034475,GO:0090351,GO:0000176,GO:0000177,GO:0071028,GO:0009845,GO:0008408,GO:0034427,GO:0006364	K12587
Nala2021293
Nala2021284	Q0WM29.2	GO:0006210,GO:0005507,GO:0006979,GO:0005829,GO:0004491,GO:0005739,GO:0018478,GO:0006574	K00140
Nala2021229	F4JJE0.1	GO:0006656,GO:0004105,GO:0031210	K00968
Nala2021226	Q9FMX6.1	GO:0009507
Nala2021215	P27608.1	GO:0009073,GO:0009507,GO:0003849,GO:0008652,GO:0009423	K01626
Nala2021213	Q8VYZ7.1	GO:0016021,GO:0022857,GO:0005886
Nala2021201	F4IF36.1	GO:0009408,GO:0031490,GO:0005634,GO:0005829,GO:1990841,GO:0016584,GO:0007275,GO:0010286,GO:0006355,GO:0046872,GO:1900036,GO:0042393,GO:0040029,GO:0006334
Nala2021188	Q9FZD4.1
Nala2021135	Q8GUM4.2	GO:0016021,GO:0005886
Nala2021060	P46279.1	GO:0003697,GO:0005665,GO:0000291,GO:0000932,GO:0060213,GO:0031369,GO:0003899,GO:0045948,GO:0003727,GO:0006367	K03015
Nala2021056	Q9SUE7.3	GO:0005634,GO:0051571,GO:0018024,GO:0046872
Nala2021055	Q9SUE7.3	GO:0005634,GO:0051571,GO:0018024,GO:0046872
Nala2021000	Q9FLR3.1	GO:0000976,GO:0005634,GO:0003700
Nala2020927	U3U992.1	GO:0035251,GO:0102970,GO:1900994
Nala2020912	Q9ZV48.1	GO:0016757,GO:0005829,GO:0016311,GO:0005739	K16055
Nala2020906	Q9C512.1	K01230
Nala2020905	Q9C512.1
Nala2020904	Q9C512.1	K01230
Nala2020900	Q9LFT8.1	GO:0008353,GO:0070816,GO:0005634,GO:0006468,GO:0005829,GO:0106311,GO:0106310,GO:0032968,GO:0016301,GO:0009615,GO:0000307,GO:0005524,GO:0004693	K08819
Nala2020898	Q9LFT8.1	GO:0008353,GO:0070816,GO:0005634,GO:0006468,GO:0005829,GO:0106311,GO:0106310,GO:0032968,GO:0016301,GO:0009615,GO:0000307,GO:0005524,GO:0004693	K08819
Nala2020885	Q66GR3.1	GO:0000978,GO:0005634,GO:0006355,GO:0003700,GO:0000981,GO:0006357,GO:0046983,GO:0048573
Nala2020881	Q6NKN9.1
Nala2020878	Q6NKN9.1
Nala2020876	Q6NKN9.1	GO:0000976,GO:0005634,GO:0006355,GO:0003700,GO:0009637,GO:0046983,GO:0040008
Nala2020871	P37707.1	GO:0071456,GO:1902074,GO:0005737
Nala2020868
Nala2020865	Q3USH5.2
Nala2020842
Nala2020840	Q9ZR40.1	GO:0005634,GO:0003723,GO:0008380,GO:0006397	K12837
Nala2020835	Q9AWA5.2	GO:0003729,GO:0004673,GO:0009570,GO:0005524,GO:0009941,GO:0046872,GO:0102216,GO:0009610,GO:0102218,GO:0005739,GO:0009631,GO:0005983
Nala2020832	Q9AWA5.2	GO:0003729,GO:0004673,GO:0009570,GO:0005524,GO:0009941,GO:0046872,GO:0102216,GO:0009610,GO:0102218,GO:0005739,GO:0009631,GO:0005983
Nala2020829	Q9AWA5.2	GO:0003729,GO:0004673,GO:0009570,GO:0005524,GO:0009941,GO:0046872,GO:0102216,GO:0009610,GO:0102218,GO:0005739,GO:0009631,GO:0005983
Nala2020828	Q9AWA5.2
Nala2020825	Q9AWA5.2	GO:0003729,GO:0004673,GO:0009570,GO:0005524,GO:0009941,GO:0046872,GO:0102216,GO:0009610,GO:0102218,GO:0005739,GO:0009631,GO:0005983
Nala2020824
Nala2020808	A0A068Q605.1	GO:0004497,GO:0016705,GO:0005506,GO:0020037,GO:0016021
Nala2020807	A0A068Q7V0.1	GO:0005506,GO:0020037,GO:0102684
Nala2020796	Q41050.1	GO:0046930,GO:0042803,GO:0015288,GO:0034426,GO:0009707,GO:0045037
Nala2020784	Q0D2E8.1	GO:0008643,GO:0016021,GO:0006488,GO:0034203,GO:0005789
Nala2020775	P45434.3	GO:0005794,GO:0016021,GO:0005783,GO:0005739,GO:0005789,GO:0005773,GO:0005886,GO:0005774,GO:0009535	K13249
Nala2020758	Q8RWS9.1	GO:0016021,GO:0005223,GO:0030552,GO:0030553,GO:0005516,GO:0005262,GO:0005886	K05391
Nala2020738
Nala2020735	F4JTN2.1	GO:0012501,GO:0005829,GO:0016021,GO:1900458,GO:0007033,GO:0012505,GO:0009705,GO:0009626,GO:0098876,GO:0005886
Nala2020734	Q9LXT9.3	GO:0071555,GO:0003843,GO:0000148,GO:0016021,GO:0008360,GO:0006075,GO:0005886,GO:0046527	K11000
Nala2020719	Q6VBB2.1	GO:0000978,GO:0005634,GO:0003700,GO:0006357,GO:0005737,GO:0034605	K09419
Nala2020698	B9RK42.1	GO:0006656,GO:0016021,GO:0016746
Nala2020690	Q94B55.1	GO:0016740,GO:0016567,GO:0046872
Nala2020671	Q8RXD9.1	GO:2001070,GO:0102500,GO:0005829,GO:0004134,GO:0000023,GO:0005976,GO:0010297,GO:0000025,GO:0005983	K00705
Nala2020670	Q8RXD9.1	GO:2001070,GO:0102500,GO:0005829,GO:0004134,GO:0000023,GO:0005976,GO:0010297,GO:0000025,GO:0005983	K00705
Nala2020654	Q94A28.3
Nala2020648
Nala2020638
Nala2020635
Nala2020626	Q6Z2G9.1
Nala2020607	Q4V3C1.1
Nala2020597	P48353.1
Nala2020587
Nala2020586	Q9LDD1.1	GO:0005634,GO:0046872,GO:0006952,GO:0043161,GO:0004842,GO:0043067	K19042
Nala2020584
Nala2020420
Nala2020405
Nala2020371
Nala2020239	Q94AU9.1	GO:0009409,GO:0009651,GO:0061077,GO:0009414,GO:0044183,GO:0110102,GO:0015977,GO:0015979,GO:0009534
Nala2020236	Q94HW2.1	GO:0015074,GO:0006310,GO:0004519,GO:0046872,GO:0003676,GO:0003964,GO:0004190
Nala2020229
Nala2020189
Nala2020151	Q9ZVJ3.2	GO:0008017,GO:0000226,GO:0005938,GO:0005874,GO:0005634,GO:0009506,GO:0009524,GO:0051301,GO:0007049,GO:0005737,GO:0005819	K16732
Nala2020131	P0CU19.1	GO:0140114,GO:0140116,GO:0005783,GO:1903425,GO:1903424,GO:0005887	K06199
Nala2020104	B7FAL5.1	GO:0003729,GO:0006417,GO:0005730,GO:0051028,GO:0010628,GO:0000184,GO:0005737,GO:0035145,GO:0008380,GO:0016604,GO:0006397	K12876
Nala2020092	Q9C6T7.1	GO:0071456,GO:0016020,GO:0016021,GO:0009706
Nala2020080	Q84J46.1
Nala2020079	Q84J46.1
Nala2019969	P05477.1	GO:0009408,GO:0009651,GO:0043621,GO:0006457,GO:0005737,GO:0051082,GO:0051259,GO:0042542	K13993
Nala2019925
Nala2019905
Nala2019904
Nala2019896
Nala2019552	Q6E263.2	GO:0010497,GO:0009506,GO:0046739,GO:0016021,GO:0005886
Nala2019072	Q9LJD8.1	GO:0005856,GO:0004674,GO:0005730,GO:0051301,GO:0005829,GO:0106311,GO:0051302,GO:0106310,GO:0007049,GO:0045995,GO:0061387,GO:0005524,GO:0051510,GO:0046777,GO:0005886
Nala2019034	Q9C723.1	GO:0003952,GO:0005524,GO:0005829,GO:0004359,GO:0005737,GO:0009435	K01950
Nala2019027	Q498F0.1	GO:0005794,GO:0005829,GO:0048471,GO:0010008	K20241
Nala2019025	P0C2F6.1	GO:0046872,GO:0004523,GO:0003676
Nala2018988
Nala2018972	Q9BRT8.1	GO:0005524,GO:0005737
Nala2018939	P46276.1	GO:0006000,GO:0006002,GO:0005986,GO:0042132,GO:0030388,GO:0005829,GO:0046872,GO:0005737,GO:0006094	K03841
Nala2018926	P82024.2	GO:0005840,GO:0019843,GO:0009507,GO:0003735,GO:0006412
Nala2018863	O80507.1	GO:0042753,GO:0004674,GO:0005634,GO:0005956,GO:0005829,GO:0007623,GO:0005737,GO:0048573,GO:0019887	K03115
Nala2018856
Nala2018827	Q6NMB0.1	GO:0005777,GO:0003860,GO:0009083,GO:0006574	K05605
Nala2018824	Q6NMB0.1	GO:0005777,GO:0003860,GO:0009083,GO:0006574
Nala2018793	Q55FJ2.1	GO:0031313,GO:0005829,GO:0035014,GO:0031901,GO:0045022,GO:0031902,GO:0043551
Nala2018779	Q8RXR2.2	GO:0005794,GO:0034707,GO:0009507,GO:0006821,GO:0034765,GO:0005247
Nala2018767
Nala2018757	Q9LH79.1	GO:0008643,GO:0016021,GO:0051119,GO:0005887	K15382
Nala2018701	Q40392.1	GO:0061809,GO:0005524,GO:0050135,GO:0005737,GO:0009626,GO:0043531,GO:0007165
Nala2018595	F4IJ77.1	GO:0016787,GO:0005524,GO:0016021,GO:0016887
Nala2018584	Q3SX07.1	GO:0005634,GO:0005737,GO:0003723,GO:0106029,GO:0009982,GO:1990481,GO:0031119	K01855
Nala2018538
Nala2018524
Nala2018521	Q2N2K0.1	GO:0031969,GO:0010276,GO:0016021,GO:0016301,GO:0010189
Nala2018509	O80433.1	GO:0006099,GO:0006101,GO:0004108,GO:0005759	K01647
Nala2018503	Q9LX30.2	GO:0004672,GO:0000049,GO:0072755,GO:0005524,GO:0005829,GO:0004694,GO:0106311,GO:0034198,GO:0106310,GO:0070301,GO:0006412,GO:1990451
Nala2018498	P34092.2	GO:0044291,GO:0016197,GO:0005829,GO:0051015,GO:0005769,GO:0015629,GO:0005902,GO:0030670,GO:0042641,GO:0000146,GO:0005524,GO:0030036,GO:0031252,GO:0045335,GO:0032027,GO:0061851,GO:0070685,GO:0070687,GO:0030175,GO:0030050,GO:0048870,GO:0005543,GO:0007015,GO:0006887,GO:0031143,GO:0045160,GO:0005737,GO:0098858,GO:0031276,GO:0031982,GO:0044655,GO:0044656,GO:0006897,GO:0030898,GO:0097203,GO:1903013,GO:…
Nala2018372	Q9ZUU2.2	GO:0016209,GO:0009507
Nala2018325	Q9SR86.1
Nala2018245
Nala2018171	Q80XC6.3	GO:0005730,GO:0005634,GO:0051301,GO:0031048,GO:0046833,GO:0000278,GO:0016246,GO:0005654,GO:1902369,GO:0008380,GO:0006397,GO:0006974,GO:0016607
Nala2018112	Q9LP45.1	GO:0043248,GO:0005634,GO:0009506,GO:0030163,GO:0005829,GO:0000502,GO:0008541,GO:0005198,GO:0046686,GO:0006511	K03036
Nala2017927	A0A1P8B554.1	GO:0009617,GO:0006952,GO:0005576,GO:0009723
Nala2017897	Q9SIL5.1	GO:0005739,GO:0080156
Nala2017896
Nala2017876	1	K18757
Nala2017852	Q93Y22.2	GO:0009506,GO:0005829,GO:0015031,GO:0006888,GO:0006890,GO:0000139,GO:0051645,GO:0030126,GO:0005886
Nala2017836
Nala2017796	O80568.2	GO:0005524,GO:0052725,GO:0005829,GO:0052726,GO:0010264,GO:0005737,GO:0052746,GO:0047325,GO:0032957,GO:0000287	K01765
Nala2017793
Nala2017717
Nala2017674	Q9SH89.1	GO:0006004,GO:0016757,GO:0016021,GO:0005737
Nala2017671	Q5GI04.1
Nala2017666
Nala2017664	Q949U7.2	GO:0009536,GO:0009570,GO:0009507,GO:0009941,GO:0005829,GO:0042742,GO:0034599,GO:0042744,GO:0005737,GO:0008379,GO:0009579,GO:0045454
Nala2017661	Q8GWX2.1	GO:0016020,GO:0043621,GO:0016021,GO:0015095,GO:0051607,GO:0005783,GO:0005769,GO:0015693,GO:0005886	K22733
Nala2017611	F4JCU0.2	GO:0005681,GO:0005634,GO:0046872,GO:0003723,GO:0043484,GO:0006397,GO:0000398	K13094
Nala2017579
Nala2017538
Nala2017522	Q10PP8.1	GO:0008324,GO:0016020,GO:0016021,GO:0005384,GO:0005774
Nala2017514	Q8L6H7.1	GO:0046480,GO:0102996,GO:0008422,GO:0005975,GO:0009707	K21362
Nala2017471
Nala2017395
Nala2017387	Q9SJM1.1
Nala2017289	Q08BT5.1	GO:0005802,GO:0055037,GO:0032367
Nala2017279	Q84JA6.1	GO:0071555,GO:0030244,GO:0009833,GO:0009834,GO:0005802,GO:0050832,GO:0042802,GO:0016021,GO:0042742,GO:0016759,GO:0016760,GO:0046872,GO:0005886
Nala2017231	Q9S9N9.1	GO:0009809,GO:0009699,GO:0010597,GO:0000166,GO:0007623,GO:0005737,GO:0016621	K09753
Nala2017207	Q8H0T9.3	GO:0008352,GO:0008017,GO:0005874,GO:0051013,GO:0051510,GO:0080008,GO:0005737,GO:0007019,GO:0015630	K18643
Nala2017194	O95271.2	GO:0005634,GO:0070213,GO:0051973,GO:0070212,GO:0005829,GO:0006471,GO:0000139,GO:0005643,GO:0007052,GO:0000781,GO:0008270,GO:1904908,GO:0000209,GO:0032210,GO:0051028,GO:0032212,GO:0090263,GO:0097431,GO:0005654,GO:0042393,GO:0051225,GO:1990404,GO:0016604,GO:0031965,GO:0005794,GO:0051301,GO:0005737,GO:0003950,GO:0000242,GO:0031670,GO:0070198,GO:0015031,GO:0016055,GO:1904357,GO:0045944,GO:0018105,GO:…	K06694
Nala2017086	Q02527.2	GO:0050435,GO:0060070,GO:0034599,GO:0008104,GO:0050890,GO:1902966,GO:0000139,GO:1905166,GO:0016757,GO:0016021,GO:0003830,GO:0006487,GO:0006044,GO:0030334	K00737
Nala2017085	P43935.1
Nala2017084	P14381.1
Nala2017074
Nala2017068
Nala2017013	Q8VWF1.1	GO:0009920,GO:0009504,GO:0005634,GO:0000421,GO:0005829,GO:0072583,GO:0005768,GO:0032266,GO:0005546,GO:0005770,GO:0005547,GO:0030136,GO:0043130,GO:1903527,GO:0043325,GO:0005886
Nala2016673	P25010.1	GO:0051301,GO:0007049	K06627
Nala2016605	F4HVS6.1	GO:0016021,GO:0017022
Nala2016520	Q71DJ5.1	GO:0004806,GO:0046486,GO:0016042,GO:0009739,GO:0009740,GO:0010029,GO:2000033,GO:0005615	K01052
Nala2016469
Nala2016370	Q9ZUA5.1	GO:0006880,GO:0055072,GO:0016020,GO:0005381,GO:0016021,GO:0005384,GO:0046872,GO:0030026,GO:0005774	K22736
Nala2016304	Q9ZNT0.1	GO:0016192,GO:0005634,GO:0009506,GO:0055075,GO:0016197,GO:0055078,GO:0007049,GO:0005737,GO:0032585,GO:0010091,GO:0005771,GO:0005777,GO:0005524,GO:0016887,GO:0015031,GO:0007032,GO:0007033	K12196
Nala2016212	Q9ZRF1.1	GO:0046029,GO:0008270
Nala2016206
Nala2016205
Nala2016202
Nala2016198	Q9SX65.1	GO:0005777,GO:0061522,GO:0042372,GO:0051289	K19222
Nala2016159	Q54KJ8.1	GO:0005673,GO:0003677,GO:0006367	K03137
Nala2016144
Nala2016142
Nala2016096
Nala2016054	Q99142.1
Nala2016052	Q99142.1
Nala2015813	O04211.1	GO:0042753,GO:0010017,GO:0010114,GO:0005634,GO:0080167,GO:0009648,GO:0009649,GO:0009585,GO:0042803,GO:0009908,GO:0009909,GO:0048573,GO:0048511
Nala2015807	P0CT36.1	GO:0015074,GO:0006310,GO:0004519,GO:0046872,GO:0003723,GO:0003964,GO:0003677,GO:0004190,GO:0003887
Nala2015656
Nala2015604	Q55CU8.1	GO:0008526
Nala2015527	O22993.1	GO:0009536,GO:0009793,GO:0009507,GO:0010020,GO:0005829,GO:0009706,GO:0062091,GO:0006508,GO:0045037,GO:0004176,GO:0016464,GO:0005524,GO:0043572,GO:0009941,GO:0016021,GO:0009658,GO:0004222,GO:0009534
Nala2015374	Q9ASP6.1	GO:0045824,GO:0003682,GO:0071395,GO:0005634,GO:0010468,GO:0045893,GO:0005829,GO:0010439,GO:0005737,GO:0007275,GO:0043565,GO:0050832,GO:1905933,GO:0003729,GO:0009617,GO:0009909,GO:0042742,GO:0005783,GO:1902464,GO:0045087
Nala2015365	O65359.1	GO:0031201,GO:0000149,GO:0016021,GO:0006886,GO:0048278,GO:0012505,GO:0006906,GO:0005802,GO:0005484	K08489
Nala2015334	Q9SWW5.1	K05941
Nala2015325	Q9SJG2.1	GO:0005524,GO:0005829,GO:0016021,GO:0106311,GO:0106310
Nala2015309	A2YNH4.1	GO:0017057,GO:0006098,GO:0005975	K01057
Nala2015287	Q9LKI5.2	K10848
Nala2015284	Q94AH6.1	GO:0042752,GO:0009793,GO:0005634,GO:0009733,GO:0031461,GO:0005829,GO:0009734,GO:0010087,GO:0031625,GO:0007049,GO:0005737,GO:0004842,GO:0009867,GO:0048366,GO:0006511,GO:0009873,GO:0009524,GO:0016567,GO:0009753,GO:0000794,GO:0005819
Nala2015190
Nala2015165
Nala2015163
Nala2014987	Q9SKT3.1	K19995
Nala2014870	Q15751.2	GO:0005794,GO:0016020,GO:0050885,GO:0005829,GO:0021702,GO:0031175,GO:0005737,GO:0004842,GO:0010507,GO:0005085
Nala2014859	Q589Y0.1	GO:0016420,GO:0009636,GO:0006805,GO:0047165
Nala2014598
Nala2014593
Nala2014580
Nala2014565	Q9M9L0.3	GO:0005634,GO:0097602,GO:0051301,GO:0031461,GO:0031145,GO:0007049,GO:0005737,GO:0008270,GO:0006511,GO:0005680,GO:0045842,GO:0016567,GO:0061630	K03358
Nala2014557	Q9ZUB8.1	GO:0005634,GO:0016567	K10293
Nala2014555
Nala2014506
Nala2014495	Q8GXW1.2	GO:0005634,GO:2000377,GO:0009863,GO:0006952,GO:0009737,GO:0030154,GO:0042538,GO:0009867,GO:0010187,GO:0009739,GO:0009740,GO:0043565,GO:0010029,GO:0009938,GO:0006355,GO:0003700,GO:0009908,GO:0009723,GO:2000033
Nala2014418	Q8S944.2	GO:0008017,GO:0005777,GO:0042802,GO:0003924,GO:0016020,GO:0005525,GO:0051301,GO:0007031,GO:0007049,GO:0005737,GO:0000266,GO:0005739	K17065
Nala2014014	Q8L5U0.2	GO:0009585,GO:0000338,GO:0008180,GO:0005829,GO:0007275,GO:0010971,GO:0032991	K12178
Nala2014007	Q5CZL1.1
Nala2014005	Q54TH9.1	GO:0005096,GO:0005737,GO:0043547,GO:0007165
Nala2014003	A7T167.1	K24997
Nala2013992
Nala2013991	1	K18422
Nala2013948
Nala2013946	Q6EW63.1
Nala2013935	Q9SMS0.1	GO:0009507,GO:0016021,GO:0048038,GO:0010598,GO:0009535	K23051
Nala2013927
Nala2013926
Nala2013749	F4JM19.1
Nala2013629
Nala2013624	Q6AVI0.1
Nala2013620	P93306.2	GO:0005747,GO:0048038,GO:0051287,GO:0006120,GO:0008137	K03935
Nala2013602	Q9MA92.2	GO:0030674,GO:0060178,GO:0031410
Nala2013581	P91924.3	GO:0016192,GO:0005794,GO:0005525,GO:0015031	K07937
Nala2013513	O24467.1
Nala2013485	P53492.1	GO:0005856,GO:0009570,GO:0005730,GO:0009506,GO:0051301,GO:0009733,GO:0010053,GO:0005829,GO:0008104,GO:0009416,GO:0009611,GO:0005739,GO:0048364,GO:0006893,GO:0005200,GO:0005618,GO:0005524,GO:0009845,GO:0009941,GO:0015031,GO:0005886,GO:0048767	K10355
Nala2013395	C8VK14.1	GO:0046872,GO:0051213
Nala2013351	Q8VXY4.1	GO:0043666,GO:0005634,GO:0005829,GO:0031929,GO:0005737	K17607
Nala2013334
Nala2013321	P04783.1	GO:0009522,GO:0009523,GO:0009765,GO:0016021,GO:0016168,GO:0046872,GO:0018298,GO:0009535	K08912
Nala2013280	Q9LPS1.1	GO:0005536,GO:0009536,GO:0009409,GO:0005829,GO:0031307,GO:0005739,GO:0001678,GO:0006096,GO:0080147,GO:0009651,GO:0005524,GO:0051156,GO:0019158,GO:0019318,GO:0006970	K00844
Nala2013269
Nala2013126	Q6DR10.1	GO:0005794,GO:0016021,GO:0016413
Nala2013010	Q0WPU1.1
Nala2012917
Nala2012913	O82656.1	GO:0005634,GO:0035556,GO:0031348,GO:0004725,GO:0006952,GO:0005737,GO:0019900,GO:0033550,GO:0005886
Nala2012897	Q9FNC1.1	GO:0015297,GO:0016020,GO:0016021,GO:0022857,GO:0042910
Nala2012729	Q93ZB9.1	GO:0080019,GO:0102965,GO:0006629,GO:0005783,GO:0035336,GO:0010345,GO:0010025,GO:0043231
Nala2012726	Q93ZB9.1	GO:0080019,GO:0102965,GO:0006629,GO:0005783,GO:0035336,GO:0010345,GO:0010025,GO:0043231	K13356
Nala2012725	Q93ZB9.1	GO:0080019,GO:0102965,GO:0006629,GO:0005783,GO:0035336,GO:0010345,GO:0010025,GO:0043231	K13356
Nala2012721	Q93ZB9.1	GO:0080019,GO:0102965,GO:0006629,GO:0005783,GO:0035336,GO:0010345,GO:0010025,GO:0043231
Nala2012688	Q8RWU3.1	GO:0042752,GO:0042753,GO:0005634,GO:0006355,GO:0003700,GO:0010628,GO:0045944,GO:0032922,GO:0043565,GO:0048573,GO:0043966
Nala2012686	Q8RWU3.1	GO:0042752,GO:0042753,GO:0005634,GO:0006355,GO:0003700,GO:0010628,GO:0045944,GO:0032922,GO:0043565,GO:0048573,GO:0043966
Nala2012685	Q8RWU3.1	GO:0042752,GO:0042753,GO:0005634,GO:0006355,GO:0003700,GO:0010628,GO:0045944,GO:0032922,GO:0043565,GO:0048573,GO:0043966
Nala2012684	Q8RWU3.1	GO:0042752,GO:0042753,GO:0005634,GO:0006355,GO:0003700,GO:0010628,GO:0045944,GO:0032922,GO:0043565,GO:0048573,GO:0043966
Nala2012682	Q8RWU3.1	GO:0042752,GO:0042753,GO:0005634,GO:0006355,GO:0003700,GO:0010628,GO:0045944,GO:0032922,GO:0043565,GO:0048573,GO:0043966
Nala2012681	Q8RWU3.1	GO:0042752,GO:0042753,GO:0005634,GO:0006355,GO:0003700,GO:0010628,GO:0045944,GO:0032922,GO:0043565,GO:0048573,GO:0043966
Nala2012660	Q8VZ02.1	GO:0005634,GO:0006355,GO:0003700,GO:0046983,GO:0003677
Nala2012657	Q0WVL7.1	K20286
Nala2012656	Q9ZT87.1
Nala2012655
Nala2012654
Nala2012630	Q84VQ4.1	GO:0009536,GO:0009507,GO:0016021,GO:0048038,GO:0010598,GO:0009535	K23052
Nala2012629	F4JW79.1	GO:0006368,GO:0003682,GO:0006306,GO:0006342,GO:0016458,GO:0003723,GO:0032044,GO:0032784,GO:0003729,GO:0006357,GO:0030422,GO:0005654,GO:0003677,GO:0080188
Nala2012612	Q9FMG4.1	GO:0003729,GO:0005681,GO:0005829,GO:0005737,GO:0003723,GO:0008380,GO:0000398,GO:0016607	K12891
Nala2012605
Nala2012591	Q9FH16.1	GO:0016192,GO:0005794,GO:0016020,GO:0016021,GO:0005783,GO:0005789	K20359
Nala2012566	Q93VH2.1	GO:0005634,GO:0004518,GO:0016567,GO:0030891
Nala2012563	Q6YZM6.1
Nala2012562	Q93VH2.1	GO:0005634,GO:0004518,GO:0016567,GO:0030891
Nala2012561	Q93VH2.1	GO:0005634,GO:0004518,GO:0016567,GO:0030891
Nala2012559	Q93VH2.1
Nala2012555	Q9FPT1.2	GO:0005634,GO:0016579,GO:0004197,GO:0005829,GO:2000280,GO:0070646,GO:0005737,GO:0004843,GO:0009867,GO:0010078,GO:0031647,GO:0006511	K11838
Nala2012541	F4I114.1	GO:0008353,GO:0070816,GO:0005634,GO:0000307,GO:0005524,GO:0006468,GO:0004693,GO:0032968
Nala2012511
Nala2012509
Nala2012491	Q3BAI2.1	GO:0009507
Nala2012482
Nala2012479
Nala2012475
Nala2012465
Nala2012434
Nala2012430	Q9XI36.1
Nala2012428	Q5RJC5.2	GO:0003729,GO:0005634,GO:0046872,GO:0003677
Nala2012225	Q0WQ41.1	GO:0071472,GO:0010305,GO:0005634,GO:0034485,GO:0004439,GO:2000377,GO:0046856,GO:0005886
Nala2012207	O22870.2	GO:0009570,GO:0009507,GO:0005829,GO:0009543,GO:0031977,GO:0003755,GO:0009579,GO:0009534	K01802
Nala2012206
Nala2012201	O82244.1	GO:0000033,GO:0016021,GO:0006486,GO:0005783,GO:0052925,GO:0005789	K03845
Nala2012199	O82244.1	GO:0000033,GO:0016021,GO:0006486,GO:0005783,GO:0052925,GO:0005789
Nala2012188
Nala2012181	F4IN69.1	GO:0016592,GO:0009698,GO:2000762,GO:0016020
Nala2012162	Q9ZSY8.1	GO:0000976,GO:0042802,GO:0005634,GO:0003700,GO:0009733,GO:0009734	K14484
Nala2012152	1	K22533
Nala2012151	P81898.2	GO:0000224
Nala2012150	Q9M7Q4.1	GO:0005634,GO:0003700,GO:0045893,GO:0009738,GO:0003677	K14432
Nala2012149	Q9M7Q4.1	GO:0005634,GO:0003700,GO:0045893,GO:0009738,GO:0003677	K14432
Nala2012148	O49596.1	GO:0000785,GO:0003682,GO:0005634,GO:0003700,GO:0005829,GO:0003677,GO:0006333,GO:0030527	K11296
Nala2012147	P0DKJ4.1	GO:0008643,GO:0016021,GO:0005886,GO:0051119	K15382
Nala2012101
Nala2012087	Q9C7Q1.1	GO:0005730,GO:0005634,GO:0009734,GO:0040008,GO:0007275,GO:0005886
Nala2012035
Nala2011965	Q8L612.1	GO:2000031,GO:0009626,GO:0005886
Nala2011944	1	K21444
Nala2011919	O82239.2	GO:0009585,GO:2000028,GO:0090227,GO:0010114,GO:0005634,GO:0009908,GO:0010468,GO:0010629,GO:0007623,GO:0046872,GO:0004842,GO:0010218
Nala2011911	F4I171.1	GO:0016592,GO:0003713,GO:0031490,GO:0005634,GO:0009751,GO:0045723	K14972
Nala2011898
Nala2011875
Nala2011870	Q9S775.1	GO:0004386,GO:0006338,GO:0005634,GO:0045892,GO:0051301,GO:0009733,GO:0009414,GO:0009992,GO:0009736,GO:2000023,GO:0009739,GO:0048364,GO:0016787,GO:0005524,GO:0070615,GO:0046872,GO:0009788,GO:0003677	K11643
Nala2011863	Q6L440.2
Nala2011859	Q9FMY4.1	GO:0016021
Nala2011676
Nala2011668	O81742.2	GO:0016192,GO:0005794,GO:0009506,GO:0030131,GO:0030276,GO:0005829,GO:0006886,GO:0030665,GO:0005886	K12392
Nala2011666
Nala2011632	Q3EC11.2	GO:0005794,GO:0006612,GO:0016021,GO:0018230,GO:0005783,GO:0019706,GO:0000139	K20032
Nala2011581	Q9LPD2.3	GO:0009650,GO:0005634,GO:0009555,GO:0017108,GO:0008821,GO:0046872,GO:0006281,GO:0003677	K15338
Nala2011475
Nala2011452
Nala2011436
Nala2011435
Nala2011247	Q75VR0.1	GO:0006816,GO:0005509,GO:0016021,GO:0000325,GO:0006952,GO:0005245,GO:0034765,GO:0005774
Nala2011239	P46942.1	GO:0016787,GO:0005524,GO:0003723,GO:0003724	K12823
Nala2011216
Nala2011166
Nala2011161	Q6YPG5.1	GO:0003924,GO:0005525,GO:0004517
Nala2011147	P54778.1	GO:0036402,GO:0005634,GO:0030163,GO:0005524,GO:0045899,GO:0008540,GO:0031597	K03063
Nala2010980
Nala2010977	F6H2F8.1	GO:0005634,GO:0030488,GO:0005737,GO:0052906,GO:0009019,GO:0002939,GO:0008175,GO:0005759	K15429
Nala2010962	Q6NLG3.1	GO:0006241,GO:0005524,GO:0006228,GO:0004550,GO:0006183	K20790
Nala2010954	Q9SU58.2	GO:0009651,GO:0005524,GO:1902600,GO:0016021,GO:0016887,GO:0046872,GO:0008553,GO:0120029,GO:0051453,GO:0005886
Nala2010953	P22180.1	GO:0005524,GO:1902600,GO:0016021,GO:0016887,GO:0046872,GO:0008553,GO:0120029,GO:0051453,GO:0005886	K01535
Nala2010838	Q9LTC4.1	GO:0009409,GO:0005634,GO:0009651,GO:0003700,GO:0009414,GO:0010200,GO:0003677	K09422
Nala2010795	Q0V842.1	GO:0005634,GO:0008408,GO:0046872,GO:0005737,GO:0003676
Nala2010711
Nala2010699	E5L8F7.1	GO:0005634,GO:0009877,GO:0003677
Nala2010692	P33025.1	GO:0030145,GO:0046113,GO:0042802,GO:0004730,GO:0016798,GO:0032991	K16329
Nala2010571
Nala2010563
Nala2010552	P23981.1	GO:0009073,GO:0009507,GO:0003866,GO:0008652,GO:0009423	K00800
Nala2010551	P23981.1	GO:0009073,GO:0009507,GO:0003866,GO:0008652,GO:0009423	K00800
Nala2010534	Q10NX8.2
Nala2010532	Q9FN08.1
Nala2010496	Q8LAL2.2	GO:0042802,GO:0005634,GO:0003700,GO:0009733,GO:0009734
Nala2010495	Q8LAL2.2	GO:0042802,GO:0005634,GO:0003700,GO:0009733,GO:0009734	K14484
Nala2010479	Q8LAN3.1	GO:0004656,GO:0009536,GO:0018401,GO:0005506,GO:0005794,GO:0005634,GO:0016021,GO:0005783,GO:0005737,GO:0000137,GO:0031418,GO:0005789	K00472
Nala2010470	Q9C562.1	GO:0005524,GO:0106311,GO:0106310,GO:0007165
Nala2010464
Nala2010463	O80929.1	GO:0022625,GO:0002181,GO:0003735,GO:0005783	K02920
Nala2010462	O80929.1	GO:0022625,GO:0002181,GO:0003735,GO:0005783	K02920
Nala2010453	A2QVV2.1	GO:0045013	K24741
Nala2010442
Nala2010246
Nala2010234
Nala2010189
Nala2010182
Nala2010144	Q9SJQ6.2	GO:0019104,GO:0031936,GO:0003906,GO:0006306,GO:0005730,GO:0005634,GO:0006342,GO:0006281,GO:0140078,GO:0006284,GO:0080111,GO:0050832,GO:0051539,GO:0046872,GO:0003677
Nala2010143	Q9SJQ6.2	GO:0019104,GO:0031936,GO:0003906,GO:0006306,GO:0005730,GO:0005634,GO:0006342,GO:0006281,GO:0140078,GO:0006284,GO:0080111,GO:0050832,GO:0051539,GO:0046872,GO:0003677
Nala2010130	B9DFI7.2	GO:0005794,GO:0005634,GO:0032259,GO:0005797,GO:0016021,GO:0008168,GO:0005768,GO:0005737,GO:0005802,GO:0000139
Nala2010020	Q8BJD1.1
Nala2010011
Nala2009633
Nala2009602
Nala2009560
Nala2009440	Q41238.1	GO:0031408,GO:1990136,GO:0046872,GO:0034440,GO:0006633,GO:0005737,GO:0016702	K15718
Nala2009410	C0LGP4.1	GO:0005524,GO:0016021,GO:0106311,GO:0106310,GO:0005886
Nala2009357
Nala2009346	P25866.1	GO:0000209,GO:0005524,GO:0006281,GO:0043161,GO:0005737,GO:0016574,GO:0061631
Nala2009273
Nala2009247
Nala2009244	Q9LRR6.1	GO:0005634,GO:0003723
Nala2009217	Q54Y26.1	GO:0004674,GO:0005524,GO:0035556,GO:0060100,GO:0005813,GO:0106311,GO:0106310,GO:0018105,GO:0005737,GO:0072686	K08790
Nala2009120
Nala2009070
Nala2009037	Q8S8E3.1	GO:0004864,GO:0080163,GO:0005634,GO:0042803,GO:0038023,GO:0005737,GO:0009738,GO:0010427,GO:0009867,GO:0005886	K14496
Nala2009035
Nala2008994	F4IMH3.1
Nala2008988	O62518.1	K14561
Nala2008863
Nala2008847	A6H619.2
Nala2008837	Q94AZ4.1	GO:0005634,GO:0005509,GO:0005829,GO:0005576,GO:0005737,GO:0005886	K13448
Nala2008761	H1A988.1	GO:0005506,GO:1902382,GO:0020037,GO:0016709,GO:0016021,GO:0102375,GO:1902386
Nala2008760	H1A988.1	GO:0005506,GO:1902382,GO:0020037,GO:0016709,GO:0016021,GO:0102375,GO:1902386
Nala2008747	Q8VYP9.1	GO:0016787,GO:0016021,GO:0010296,GO:0000139,GO:0005789	K15889
Nala2008416	Q54LT8.1	GO:0030512	K13137
Nala2008325	Q9FYC8.2	GO:0016567
Nala2008315
Nala2008300	Q6LA43.2	GO:0000976,GO:0000160,GO:0005634,GO:0003700,GO:0045893
Nala2008267
Nala2008266
Nala2008265
Nala2008097	Q7XSA2.3
Nala2008076
Nala2008061
Nala2008058
Nala2008028	P39598.1	GO:0016491
Nala2008026	Q9FGW9.2	GO:0009409,GO:0005634,GO:0009651,GO:0045892,GO:0051365,GO:0009737,GO:0009738
Nala2008015
Nala2008007	Q9FGL9.1	GO:0003729,GO:0006417,GO:0005634,GO:0000932,GO:0009845,GO:0005737,GO:0003723,GO:0043484,GO:0008380,GO:0006397,GO:0000381
Nala2008003	Q9FGL9.1	GO:0003729,GO:0006417,GO:0005634,GO:0000932,GO:0009845,GO:0005737,GO:0003723,GO:0043484,GO:0008380,GO:0006397,GO:0000381	K14948
Nala2007985
Nala2007984	Q9FL07.1	GO:0016740,GO:0016021,GO:0016567,GO:0046872,GO:0031625
Nala2007979	Q94FT2.1	GO:0016567
Nala2007805
Nala2007803	Q9H611.2	K15255
Nala2007794	Q9FEC1.1	GO:0005634,GO:0009507,GO:0016021,GO:0009642,GO:0009534,GO:0010207,GO:0009535
Nala2007779
Nala2007778
Nala2007763	B9DFG5.1	GO:0005524,GO:0005829,GO:0004714,GO:0004715,GO:0019901,GO:0005886
Nala2007762
Nala2007710
Nala2007619	Q9LF61.1	GO:0015120,GO:0009536,GO:0015297,GO:0015713,GO:0031969,GO:0005794,GO:0008643,GO:0009941,GO:0016021,GO:0071917,GO:0035436	K15283
Nala2007612	Q9SJX7.2	GO:0010224,GO:0009536,GO:0009941,GO:0009926,GO:0005739
Nala2007611	Q9SJX7.2	GO:0010224,GO:0009536,GO:0009941,GO:0009926,GO:0005739
Nala2007588	F4IPY2.1	GO:0004817,GO:0009570,GO:0009507,GO:0005524,GO:0010197,GO:0042407,GO:0006423,GO:0046872,GO:0005737,GO:0043067,GO:0005739	K01883
Nala2007529
Nala2007395	F4IWA8.1
Nala2007388	Q6F6B5.2	GO:0009570,GO:0003924,GO:0010020,GO:0043621,GO:0005829,GO:0009707,GO:0035452
Nala2007385	Q9SCJ4.1	GO:0008017,GO:0003777,GO:0005874,GO:0005524,GO:0016887,GO:0007018,GO:0008574,GO:0005871	K10401
Nala2007370	Q8L773.1	GO:0005730,GO:0051028,GO:0005654,GO:0003723	K12881
Nala2007369	O23627.1	GO:0005794,GO:0005634,GO:0009507,GO:0016740,GO:0005829,GO:0046983,GO:0070150,GO:0005768,GO:0005737,GO:0005802,GO:0005739,GO:0005524,GO:0004820,GO:0006426,GO:0015966,GO:0046686	K01880
Nala2007368	O23627.1	GO:0005794,GO:0005634,GO:0009507,GO:0016740,GO:0005829,GO:0046983,GO:0070150,GO:0005768,GO:0005737,GO:0005802,GO:0005739,GO:0005524,GO:0004820,GO:0006426,GO:0015966,GO:0046686	K01880
Nala2007339	D7U6G6.1	GO:0033729,GO:0009813,GO:0016616	K08695
Nala2007244
Nala2007241	Q9LFT0.1	GO:0005794,GO:0016021,GO:0016413
Nala2007238	Q6EU49.1	GO:0004674,GO:0005524,GO:0035556,GO:0006468,GO:0106311,GO:0106310,GO:0005737	K08867
Nala2007209	Q54V77.1	GO:0019856,GO:0006241,GO:0042802,GO:0044210,GO:0005524,GO:0097268,GO:0005737,GO:0003883,GO:0006541,GO:0008654	K01937
Nala2007207	Q54V77.1	GO:0019856,GO:0006241,GO:0042802,GO:0044210,GO:0005524,GO:0097268,GO:0005737,GO:0003883,GO:0006541,GO:0008654
Nala2007199	Q9FVI1.1	GO:0003779,GO:0030042,GO:0015629	K05765
Nala2007195	Q949U4.1
Nala2007187	Q54YW1.1	K23538
Nala2007185	Q54YW1.1	K23538
Nala2007180	P16148.1
Nala2007178	P16148.1
Nala2007175	P16148.1
Nala2007170	P29677.1	GO:0070469,GO:0046872,GO:0008121,GO:0005739,GO:0006508,GO:0005743	K01412
Nala2007163
Nala2007146	Q8W034.1	GO:0003729,GO:0005681,GO:0005634,GO:0051028,GO:0010228,GO:1901000,GO:0005829,GO:2000070,GO:0008380,GO:0006397	K14411
Nala2007124	Q8GVE8.1
Nala2007107
Nala2007105	O24542.1	GO:0005634,GO:0006355,GO:0009734
Nala2007095	Q9LHJ9.1	GO:0106307,GO:0106306,GO:1900425,GO:0046872,GO:0005886
Nala2007083	Q9SQI2.2	GO:0042752,GO:0009409,GO:0048578,GO:0005634,GO:0009637,GO:0080167,GO:0007623,GO:0005737,GO:0030154,GO:0048586,GO:0010218,GO:0010378,GO:0042542,GO:0009585,GO:0006355,GO:0009908,GO:0005654	K12124
Nala2007055
Nala2007041	Q43199.1
Nala2007031	Q8L4M1.1	GO:0005634,GO:0031047,GO:0080008,GO:0009738,GO:0003723,GO:0005739,GO:0051028,GO:0016567,GO:0010267,GO:0000347,GO:0009788,GO:0008380,GO:0006397	K13175
Nala2006938	P42158.2	GO:0006897,GO:0004674,GO:0005634,GO:0009506,GO:0005524,GO:0106311,GO:0106310,GO:0018105,GO:0005737	K02218
Nala2006936	P42158.2	GO:0006897,GO:0004674,GO:0005634,GO:0009506,GO:0005524,GO:0106311,GO:0106310,GO:0018105,GO:0005737
Nala2006929	Q9SY69.1	GO:0009793,GO:0005634,GO:0009507,GO:0051301,GO:0005739
Nala2006916	F4HQM3.1	GO:0017040,GO:0046512,GO:0046514,GO:0005794,GO:0034599,GO:0042759,GO:0005783,GO:0102121,GO:0005576,GO:0090156,GO:0005774	K12349
Nala2006905	P0CH33.1	GO:0003729,GO:0005634,GO:0019941,GO:0005829,GO:0016567,GO:0031625,GO:0005737,GO:0031386,GO:0006511
Nala2006904	P69322.2	GO:0005634,GO:0005737	K08770
Nala2006896	Q9FMX6.1	GO:0009507
Nala2006895	Q9FMX6.1	GO:0009507
Nala2006894	Q9FMX6.1	GO:0009507
Nala2006893	Q9FMX6.1	GO:0009507
Nala2006891	Q9FMX6.1	GO:0009507
Nala2006890	P14233.1	GO:0005634,GO:0003700,GO:0003677
Nala2006880	Q76CU2.1	GO:0042626,GO:0005524,GO:0016021
Nala2006879	Q76CU2.1	GO:0042626,GO:0005524,GO:0016021
Nala2006856	F4IN23.1	GO:0005634,GO:0009555,GO:0003700,GO:0045893,GO:0003677
Nala2006854	P08196.2	GO:0009507,GO:0016117,GO:0004310,GO:0051996,GO:0016767	K02291
Nala2006830	P49209.3	GO:0022625,GO:0022626,GO:0005730,GO:0005634,GO:0009506,GO:0019843,GO:0002181,GO:0005829,GO:0005773,GO:0005774,GO:0003729,GO:0009941,GO:0003735,GO:0005886	K02940
Nala2006823	Q93ZT6.1	GO:0009536,GO:0003729,GO:0005634,GO:0005829,GO:0005737,GO:0016281,GO:0003743	K03260
Nala2006813	Q9LEB4.1	GO:0005634,GO:0006397,GO:0008143
Nala2006808	Q338N2.2
Nala2006805	Q9FMC8.1	GO:0005634,GO:0045892
Nala2006795	P10967.1	GO:0046872,GO:0031418,GO:0016491,GO:0009835,GO:0009693
Nala2006519
Nala2006322	Q6L403.1	GO:0005524,GO:0016020,GO:0005737,GO:0009626,GO:0043531
Nala2006312
Nala2006290	Q9LY87.1	GO:0005634,GO:0080148,GO:0046872,GO:0004842,GO:0009738,GO:0009850,GO:0009690,GO:0005886	K16280
Nala2006275	Q9ZQ96.1	GO:0008194	K13496
Nala2006246	1	K16833
Nala2006200	P10967.1	GO:0046872,GO:0031418,GO:0016491,GO:0009835,GO:0009693
Nala2006173
Nala2006129
Nala2006017	P29696.1	GO:0004449,GO:0006099,GO:0009507,GO:0003862,GO:0006102,GO:0051287,GO:0009082,GO:0009098,GO:0005739,GO:0000287	K00030
Nala2006004	P14009.1	GO:0016021
Nala2006003	Q8N5L8.1	GO:0001682,GO:0005634,GO:0003723,GO:0000172
Nala2005995	Q8N7N5.1	GO:0005634,GO:0005829,GO:0005654,GO:0016567,GO:0080008,GO:0005737,GO:0005739	K11804
Nala2005994	Q8N7N5.1	GO:0005634,GO:0005829,GO:0005654,GO:0016567,GO:0080008,GO:0005737,GO:0005739
Nala2005991	O82804.1	GO:0009409,GO:2000028,GO:0009826,GO:0005634,GO:0009733,GO:0007623,GO:0010119,GO:0009737,GO:0010031,GO:0009585,GO:0003700,GO:0009909,GO:0048573	K12125
Nala2005988	O82804.1	GO:0009409,GO:2000028,GO:0009826,GO:0005634,GO:0009733,GO:0007623,GO:0010119,GO:0009737,GO:0010031,GO:0009585,GO:0003700,GO:0009909,GO:0048573
Nala2005963	F4K4L7.1
Nala2005961	Q944A7.1	GO:0004672,GO:0050832,GO:0009506,GO:0005524,GO:0106311,GO:0042742,GO:0106310,GO:0009737,GO:0005773,GO:0009742,GO:0005886	K14500
Nala2005852
Nala2005822	Q39221.4	GO:0030176,GO:0005794,GO:0005783,GO:0005096,GO:0006888,GO:0003400,GO:0009306,GO:0005739,GO:0005886,GO:0005774	K14003
Nala2005768
Nala2005761	Q8GSM7.1	GO:0047172,GO:0016747	K13065
Nala2005748	A0MFS5.1	GO:0003729,GO:0009507,GO:0000373,GO:0003723,GO:0015979,GO:0006397
Nala2005685	Q80V62.2
Nala2005681
Nala2005673	Q9SFB8.1	GO:0016308,GO:0005524,GO:0016324,GO:0072583,GO:0090406	K00889
Nala2005662
Nala2005632
Nala2005458
Nala2005457
Nala2005376
Nala2005320
Nala2005222
Nala2005191	P42774.2	GO:0000976,GO:0005634,GO:0006355,GO:0003700,GO:0005737,GO:0043565	K09060
Nala2005182	P85524.1	GO:0006952,GO:0002253
Nala2005171	Q9FGE9.1	GO:0005794,GO:0016021,GO:0016413
Nala2005154
Nala2005153	Q8LQJ8.1	GO:0004176,GO:0005524,GO:0016020,GO:0046872,GO:0005739,GO:0006508,GO:0004222,GO:0009534	K08955
Nala2005123	P09044.1	GO:0009507,GO:0050661,GO:0019253,GO:0006006,GO:0051287,GO:0047100,GO:0004365	K05298
Nala2004629
Nala2004509	1	K18195
Nala2004415
Nala2004410
Nala2004398	Q9ZUH5.1	GO:0016020,GO:0005829,GO:0008106	K15095
Nala2004365	Q9FFZ6.1	GO:0009507,GO:1901002,GO:0003723
Nala2004324
Nala2004299
Nala2004273
Nala2004229
Nala2004213	F4HVY0.1	GO:0005506,GO:0009924,GO:0009414,GO:0010025,GO:0016491,GO:0050832,GO:0016020,GO:0016021,GO:0042742,GO:0043447,GO:0005789,GO:0000254,GO:0016126,GO:1990465	K15404
Nala2004143	Q5KQN0.2
Nala2004142	Q5KQN0.2	GO:0016021,GO:0015369,GO:0009705,GO:0006874,GO:0070588
Nala2004141	Q9SYK0.1	GO:0004563,GO:0035251,GO:0102148,GO:0005975,GO:0015929,GO:0005886	K12373
Nala2004138	Q9SJL2.2
Nala2004116
Nala2004102	Q41342.1	GO:0005524,GO:0038199,GO:0009927,GO:0046872,GO:0046777,GO:0000155,GO:0051740,GO:0005789,GO:0005887
Nala2004083	O49500.1	GO:0009908,GO:0010228,GO:0046872,GO:0040008,GO:0043161,GO:0061630
Nala2004068	1	GO:0080147,GO:0005634,GO:0045892
Nala2004062	D9R4W7.1	GO:0003924,GO:0005525,GO:0046872,GO:0005737	K03665
Nala2004060	D9R4W7.1	GO:0003924,GO:0005525,GO:0046872,GO:0005737	K03665
Nala2004054
Nala2004033	Q9LHJ9.1	GO:0106307,GO:0106306,GO:1900425,GO:0046872,GO:0005886	K01102
Nala2003745
Nala2003598	Q921Y4.1	GO:0016020,GO:0016021,GO:0015098,GO:0005886
Nala2003577	Q9ZVE7.1	GO:0009507,GO:0016020,GO:0016021,GO:0010598,GO:0009773,GO:0009535
Nala2003575	Q2RAC5.2	GO:0032786,GO:0005634,GO:0051301,GO:0006357,GO:0061575,GO:0008024,GO:0007049,GO:0016538	K15188
Nala2003574	Q2RAC5.2	K15188
Nala2003573	P93004.2	GO:0003729,GO:0015250,GO:0046658,GO:0005634,GO:0009506,GO:0016021,GO:0009737,GO:0005773,GO:0005886	K09872
Nala2003445	Q9SSA8.1	GO:0000976,GO:0009873,GO:0070483,GO:0001666,GO:0005634,GO:0003700,GO:2000280,GO:0005886	K09286
Nala2003444	Q6K7E6.1	GO:0005634,GO:0003700,GO:0006952,GO:0003677	K09286
Nala2003437
Nala2003436
Nala2003435
Nala2003390
Nala2003387	Q944K3.2	GO:0005634,GO:0032041	K11418
Nala2003366	Q9FXH6.2	GO:0005216,GO:0009860,GO:0016021,GO:0030552,GO:0030553,GO:0005516,GO:0005886	K05391
Nala2003267
Nala2003243	O04425.3	GO:0003729,GO:0005634,GO:0009908,GO:1990904,GO:0005737,GO:0030154,GO:0003723
Nala2003223
Nala2003190	Q6P8M1.1	GO:0005654,GO:0008296,GO:0016888,GO:0046872
Nala2003177
Nala2003172
Nala2003004	O23305.1	GO:0003729
Nala2002990	P10978.1	GO:0015074,GO:0004519,GO:0003676,GO:0003964,GO:0004190,GO:0008270
Nala2002832	O49605.1	GO:0016018,GO:0005794,GO:0005797,GO:0005783,GO:0005768,GO:0006457,GO:0005737,GO:0005802,GO:0003755,GO:0000413,GO:0043231
Nala2002831	O49605.1	GO:0016018,GO:0005794,GO:0005797,GO:0005783,GO:0005768,GO:0006457,GO:0005737,GO:0005802,GO:0003755,GO:0000413,GO:0043231
Nala2002819	1	K23362
Nala2002657	Q2QY10.1	GO:0005509,GO:0009610	K13448
Nala2002652	Q8L796.2	GO:0016308,GO:0005524,GO:0009958,GO:0010311,GO:0003006,GO:0005886	K00889
Nala2002646	P93214.2	K06630
Nala2002592	O04974.1	GO:0009082,GO:0009098,GO:0003852	K01649
Nala2002585	O00410.4	GO:0016032,GO:0005730,GO:0005634,GO:0031267,GO:0042307,GO:0005095,GO:0061608,GO:0045736,GO:0005737,GO:0008139,GO:0003723,GO:0005643,GO:0006606,GO:0006607,GO:0006610,GO:0016020,GO:0071230
Nala2002582	Q96NC0.1	GO:0005634,GO:0071005,GO:0046540,GO:0003677,GO:0008270,GO:0000398	K12848
Nala2002581	Q40392.1	GO:0061809,GO:0005524,GO:0050135,GO:0005737,GO:0009626,GO:0043531,GO:0007165
Nala2002566	Q70Z17.1	GO:0000785,GO:0003682,GO:0005634,GO:0042393,GO:0005737,GO:0006334	K11279
Nala2002560	Q7XWU8.2	GO:0009664,GO:0005618,GO:0016020,GO:0005576
Nala2002558	Q9LNU3.1	GO:0009664,GO:0005618,GO:0016020,GO:0005576
Nala2002546	Q94AP3.1
Nala2002525	Q8RWR1.1	GO:0042752,GO:0070544,GO:0016706,GO:0005634,GO:0003700,GO:0009908,GO:0007623,GO:0046872,GO:0005737,GO:0046975
Nala2002524	Q8RWR1.1	GO:0042752,GO:0070544,GO:0016706,GO:0005634,GO:0003700,GO:0009908,GO:0007623,GO:0046872,GO:0005737,GO:0046975
Nala2002521	Q8RWR1.1	GO:0042752,GO:0070544,GO:0016706,GO:0005634,GO:0003700,GO:0009908,GO:0007623,GO:0046872,GO:0005737,GO:0046975
Nala2002520	Q8RWR1.1	GO:0042752,GO:0070544,GO:0016706,GO:0005634,GO:0003700,GO:0009908,GO:0007623,GO:0046872,GO:0005737,GO:0046975	K24444
Nala2002519	Q8RWR1.1	GO:0042752,GO:0070544,GO:0016706,GO:0005634,GO:0003700,GO:0009908,GO:0007623,GO:0046872,GO:0005737,GO:0046975
Nala2002516	Q8RWR1.1	GO:0042752,GO:0070544,GO:0016706,GO:0005634,GO:0003700,GO:0009908,GO:0007623,GO:0046872,GO:0005737,GO:0046975	K24444
Nala2002515	Q8RWR1.1	GO:0042752,GO:0070544,GO:0016706,GO:0005634,GO:0003700,GO:0009908,GO:0007623,GO:0046872,GO:0005737,GO:0046975
Nala2002501
Nala2002443
Nala2002323	Q8GYD2.1	GO:0009553,GO:0005730,GO:0005634,GO:0009555,GO:0010212,GO:0003690,GO:0007131,GO:0006302
Nala2002265	Q9SKB2.1	GO:0004674,GO:0106311,GO:0106310,GO:0006952,GO:0004713,GO:0004714,GO:0005777,GO:0005524,GO:0031349,GO:0016021,GO:0060862,GO:0010942,GO:0005886
Nala2002243	Q0JKZ0.1	GO:0009809,GO:0042742,GO:0006694,GO:0016616,GO:0003854
Nala2002189	P69325.2	GO:0005634,GO:0019941,GO:0016567,GO:0031625,GO:0005737,GO:0031386
Nala2002094	Q4F883.1	GO:0060866,GO:0005634,GO:1900057,GO:0005737,GO:0016042,GO:0050829,GO:1902290,GO:0007568,GO:0052689,GO:0016021,GO:1900426,GO:0002230,GO:0080030
Nala2002051
Nala2002046
Nala2002033	Q9ZNV9.1	GO:0043424,GO:0000160,GO:0009553,GO:0009825,GO:0005634,GO:0005829,GO:0016310,GO:0009927,GO:0009736,GO:0005737	K14490
Nala2002012
Nala2002006	P83304.1	GO:0005536,GO:0005537,GO:0007157
Nala2001998
Nala2001959
Nala2001938	Q9C7Q1.1	GO:0005730,GO:0005634,GO:0009734,GO:0040008,GO:0007275,GO:0005886
Nala2001921	P92947.3	GO:0016656,GO:0009409,GO:0009570,GO:0005634,GO:0009507,GO:0005524,GO:0050660,GO:0005739,GO:0046686,GO:0010319	K08232
Nala2001893	Q8GWB7.1	GO:0005794,GO:0005797,GO:0010183,GO:0005768,GO:0005802,GO:0000139,GO:0015020,GO:1990482,GO:0046513,GO:0006673,GO:0009555,GO:0016757,GO:0016021,GO:0046872	K22809
Nala2001881	Q5NAW2.2
Nala2001840
Nala2001830	D5LXJ0.1	GO:0005634,GO:0009877
Nala2001808	Q9FGY9.1	GO:0000224,GO:0010193,GO:0005634,GO:0006515,GO:0006516,GO:0006517,GO:0005829,GO:0009751,GO:0046872,GO:0010188	K01456
Nala2001807	Q9SJG2.1	GO:0005524,GO:0005829,GO:0016021,GO:0106311,GO:0106310
Nala2001806	O04504.1
Nala2001805	O04504.1
Nala2001800	Q9LXD9.1	GO:0042545,GO:0045330,GO:0045490,GO:0005618,GO:0030599,GO:0005576,GO:0046910
Nala2001796
Nala2001787	Q53PP5.1
Nala2001786	Q9FRH7.1	GO:0009536,GO:0005634,GO:0006355,GO:0009620,GO:0005829,GO:0016567,GO:0005886
Nala2001684	P24465.2	GO:0004497,GO:0016705,GO:0005506,GO:0020037,GO:0016021,GO:0009835,GO:0005789
Nala2001672	Q9XIG1.1	GO:0010214,GO:0016906,GO:0005773,GO:0005774,GO:0030259,GO:0009813,GO:0009845,GO:0005975,GO:0102203,GO:0102202,GO:0102205,GO:0016125,GO:0016126
Nala2001657	E4NKF8.1
Nala2001624	Q9CXF4.1	GO:0006886,GO:0090630,GO:0005096,GO:0005576,GO:0005737,GO:0005739,GO:0043087
Nala2001589	Q9LJQ9.1	GO:0046688,GO:0009617,GO:0016531,GO:0005507,GO:0005758	K02260
Nala2001556
Nala2001504
Nala2001431
Nala2001400	Q6NMB6.1	GO:0030176,GO:0015297,GO:0008643,GO:0046964,GO:0022857,GO:0030173	K15276
Nala2001362
Nala2001348	Q8VZR6.1	GO:0005829,GO:0016021,GO:0005366,GO:0015798,GO:0009705,GO:0005773	K08150
Nala2001344	Q3MG81.1
Nala2001194	Q0DJV6.1	GO:0005509	K13448
Nala2001090	Q05609.1
Nala2001065
Nala2000915
Nala2000771	Q8TCB7.2
Nala2000769	Q6AXU8.1	GO:0030488,GO:0019899,GO:0052735	K00599
Nala2000715	Q08A71.1	GO:0016274	K11437
Nala2000710
Nala2000699	Q0JB88.1	GO:0030544,GO:0009408,GO:0016032,GO:0005634,GO:0005524,GO:0005829,GO:0046872,GO:0006952,GO:0006457,GO:0051082	K09503
Nala2000667	F4I3Z5.1	GO:0016441,GO:0005737,GO:0034427,GO:1904278,GO:0003677,GO:0070478,GO:0055087	K12600
Nala2000662	Q0DB53.2
Nala2000661	Q6NNL9.2	GO:0009635,GO:0010821,GO:2000280,GO:0010311,GO:0071433,GO:2000023,GO:0005739,GO:0019372,GO:0048364,GO:0031407,GO:0050832,GO:0009617,GO:0042742,GO:0048311,GO:0052543
Nala2000595	Q84MB6.1	GO:0046872,GO:0051213
Nala2000585
Nala2000562	Q0JKZ0.1	GO:0009809,GO:0042742,GO:0006694,GO:0016616,GO:0003854
Nala2000498
Nala2000465	Q9FJX5.1
Nala2000460	Q9UII4.2
Nala2000459	Q9UII4.2
Nala2000458
Nala2000457
Nala2000454	Q949S9.1	GO:0050832,GO:0005730,GO:0005634,GO:0071013,GO:0005829,GO:0042742,GO:0002758,GO:0008380,GO:0006397,GO:0000974,GO:0045087	K12861
Nala2000449
Nala2000443
Nala2000418	Q8L718.2	GO:0032977,GO:0033617,GO:0032979,GO:0051205,GO:0031305,GO:0009535
Nala2000412	Q8L736.2	GO:0005634,GO:0016567
Nala2000391	Q03460.1
Nala2000384
Nala2000381	P38550.2	GO:0009507,GO:0003899,GO:0003677,GO:0008270,GO:0006351	K03046
Nala2000376	Q9SF32.1	GO:0008017,GO:0005874,GO:0005634,GO:0005737,GO:0005516
Nala2000367	Q9SRY4.1	GO:0009507,GO:0016021,GO:0005576,GO:0010270,GO:0009535
Nala2000358	O22315.1	GO:0003729,GO:0005681,GO:0005634,GO:0035061,GO:0003723,GO:0000398,GO:0016607	K12890
Nala2000256	Q9LPI5.1	GO:0005634,GO:0003723
Nala2000231	P14381.1
Nala2000216	Q9BX63.2	GO:0005634,GO:0010629,GO:0072520,GO:0003724,GO:0000077,GO:0010705,GO:0006289,GO:0051026,GO:0051539,GO:0005524,GO:0006357,GO:0005654,GO:0046872,GO:1990918,GO:1904385,GO:0003677,GO:0008285,GO:0031965,GO:0003678,GO:0006302,GO:0071456,GO:0003682,GO:0009636,GO:0005737,GO:0006260,GO:0007284,GO:0007286,GO:1901796,GO:0071295	K15362
Nala2000197	Q6NQ79.1	GO:0005634,GO:0046872,GO:0003677
Nala2000181
Nala1999931	Q2V9B0.1	GO:0005634,GO:0005829,GO:0003677
Nala1999929	Q2V9B0.1
Nala1999843	Q6ID77.1	GO:0003712,GO:0016592,GO:0006357	K15131
Nala1999840	Q6ID77.1	GO:0003712,GO:0016592,GO:0006357	K15131
Nala1999753	1	K17796
Nala1999624
Nala1999417	Q9CQU8.1	GO:0042720,GO:0006627,GO:0005739,GO:0008236	K09647
Nala1999387
Nala1999378
Nala1999265	Q0WPH8.1	GO:0004672,GO:0004674,GO:0005524,GO:0055028,GO:0106311,GO:0043622,GO:0106310,GO:0009913,GO:0007017	K08857
Nala1999210
Nala1999156	Q94AX2.1	GO:2001070,GO:0009569,GO:0009570,GO:0009507,GO:0019252,GO:0010581,GO:0030247
Nala1999120
Nala1999105	Q6ZLK0.1	GO:0009664,GO:0009505,GO:0009826,GO:0005794,GO:0005730,GO:0009506,GO:0016021,GO:0018279,GO:0008250,GO:0005774	K12670
Nala1999068	Q93W95.1	GO:0052546,GO:0005794,GO:0032259,GO:0005768,GO:0005737,GO:0000138,GO:0005802,GO:0000139,GO:0005739,GO:0045489,GO:0042546,GO:0016020,GO:0008757,GO:0016021	K23872
Nala1999067	Q9SD67.1	GO:0004176,GO:0009507,GO:0005524,GO:0009941,GO:0016021,GO:0006508,GO:0004222,GO:0008270,GO:0009534,GO:0009535	K03798
Nala1999064	Q8LBZ4.1	GO:0016579,GO:0009507,GO:0004843
Nala1999057	Q9LVD9.1	GO:0015297,GO:0016020,GO:0016021,GO:0022857,GO:0005773,GO:0042910,GO:0005774
Nala1999055
Nala1999032	Q56ZZ7.2	GO:0009536,GO:0008643,GO:0016020,GO:0009941,GO:0016021,GO:0005351,GO:0009706
Nala1999028	A8MRY9.1	GO:0015297,GO:0005794,GO:0008643,GO:0005461,GO:0016021,GO:0005462,GO:0005463,GO:1990569,GO:0005338,GO:0000139
Nala1998889	Q66284.1
Nala1998688
Nala1998675	P03891.2	GO:0072593,GO:0005747,GO:0032981,GO:0016021,GO:0014069,GO:0035255,GO:0006120,GO:0008137,GO:0019901,GO:0005743
Nala1998629	Q17TI5.2	GO:0005634,GO:0048756,GO:0009734,GO:2000280,GO:0009736,GO:0010088,GO:0009737,GO:0030154,GO:0048364,GO:0010078,GO:0005886,GO:0048527
Nala1998628	Q17TI5.2	GO:0005634,GO:0048756,GO:0009734,GO:2000280,GO:0009736,GO:0010088,GO:0009737,GO:0030154,GO:0048364,GO:0010078,GO:0005886,GO:0048527
Nala1998610	Q6YU51.1	GO:0052865,GO:0016114,GO:0009507,GO:0008661,GO:0046872,GO:0016744,GO:0009228
Nala1998601	Q9LHA4.1	GO:0046961,GO:0005794,GO:0009506,GO:0005829,GO:0005765,GO:0016471,GO:0007034,GO:0007035,GO:0033179,GO:0005773,GO:0005774	K02146
Nala1998598	F4I0P8.1	GO:0005794,GO:0042147,GO:0005829,GO:0006886,GO:0010008,GO:0030904,GO:0005770,GO:0030906
Nala1998573	Q5N749.1	K16803
Nala1998567
Nala1998546	1	K23952
Nala1998505	Q8GS60.1	GO:0051536,GO:0052592,GO:0009507,GO:0046872,GO:0005576,GO:0033354,GO:0015994,GO:0090415
Nala1998280	Q3ECP0.1	GO:0006289,GO:0070816,GO:0000439,GO:0006360,GO:0006281,GO:0005675,GO:0006366	K03141
Nala1998225	Q84VG7.2	GO:0005634,GO:0009908,GO:0046872,GO:0030154,GO:0010220,GO:0003677
Nala1998208	P34066.3	GO:0009536,GO:0005634,GO:0010499,GO:0005829,GO:0005737,GO:0004175,GO:0005839,GO:0030163,GO:0000502,GO:0043161,GO:0046685,GO:0019773,GO:0005886	K02725
Nala1998186	O81016.1	GO:0005777,GO:0042626,GO:0080051,GO:0005524,GO:0016021,GO:0005886
Nala1998150
Nala1998147	Q9ZPR0.1	GO:0031314,GO:0006744	K18586
Nala1998113	Q8L716.2	GO:0005634,GO:0000243,GO:0030628,GO:0089701,GO:0009737,GO:0008187,GO:0071004,GO:0000398,GO:0016607	K12837
Nala1998107	Q8RXD6.1	GO:0005634,GO:0051301,GO:0051781,GO:0004842,GO:0005739,GO:0009965,GO:0050832,GO:0006513,GO:0042802,GO:0010162,GO:0042803,GO:0033523,GO:0010228,GO:0010389,GO:0010390,GO:0046872,GO:0045087
Nala1997880	O51625.1	GO:0006400,GO:0000049,GO:0005524,GO:0005737,GO:0016783	K21027
Nala1997826	Q9SR15.1	GO:0005524,GO:0006436,GO:0005829,GO:0005737,GO:0004830	K01867
Nala1997796	P05332.1	GO:0050832,GO:0002240,GO:0008289,GO:0006869,GO:0005829,GO:0140426,GO:0031225,GO:0002237,GO:0005886
Nala1997740	Q8LDB8.2
Nala1997706	F4K4L7.1	GO:0005669,GO:0003677,GO:0006367
Nala1997701	Q9ZVQ6.1	GO:0030246,GO:0016567
Nala1997591	Q9FKB6.1	GO:0016567,GO:0005886
Nala1997387	Q0WL81.1	GO:0005634,GO:0003972,GO:0042245,GO:0009734,GO:0004519,GO:0005737,GO:0006412,GO:0016301,GO:0010928,GO:0003729,GO:0005524,GO:0006388,GO:0046872
Nala1997289	Q9ZR39.1
Nala1997171
Nala1997169	Q9M0S5.2	GO:0009569,GO:0009570,GO:0009507,GO:0019156,GO:0005983	K01214
Nala1997162	O82239.2
Nala1997029	Q55909.1	GO:0016020,GO:0016021,GO:0005886
Nala1997003	Q8VYD6.1
Nala1996975
Nala1996971
Nala1996967	P42534.2	GO:0016491,GO:0071949
Nala1996965	Q2QXB2.1	K19600
Nala1996961	Q0GZS3.1	GO:0051748	K12447
Nala1996954
Nala1996940
Nala1996778
Nala1996714
Nala1996684	P0CE10.1	GO:0016787,GO:0009507,GO:0005524,GO:0016740,GO:0046872,GO:0003723,GO:0003724
Nala1996647	Q9FT69.1	K10900
Nala1996538	Q9ZUZ6.1	GO:0000373,GO:0003723,GO:0005739,GO:0017004,GO:0006397
Nala1996537
Nala1996523
Nala1996505	Q9C9B9.1	GO:0005524,GO:0005829,GO:0016021,GO:0006952,GO:0009737,GO:0005737,GO:0004427,GO:1900055,GO:0016301,GO:0005741,GO:0016462
Nala1996374	Q5HZ38.1	GO:0004672,GO:0016032,GO:0004674,GO:0005524,GO:0035556,GO:0006468,GO:0106311,GO:0106310,GO:0005737,GO:0016301,GO:0009615
Nala1996358
Nala1996285
Nala1996268	P41189.1	GO:0005840,GO:0003735,GO:0006412	K02935
Nala1996259
Nala1996240
Nala1996239
Nala1996233
Nala1996230	O04486.1	GO:0009504,GO:0005794,GO:0003924,GO:0005525,GO:0005829,GO:0015031,GO:0005768,GO:0010008,GO:0005576,GO:0005886,GO:0000911	K07904
Nala1996227	Q9LV16.2	GO:0048354,GO:0018258,GO:0005794,GO:1990714,GO:1900056,GO:0010405,GO:0016021,GO:0030246,GO:0000139
Nala1996105	P51204.1	GO:0009507
Nala1995784
Nala1995708	P92948.2	GO:0002758,GO:0005576,GO:0007049,GO:0006281,GO:0000398,GO:0000974,GO:0050832,GO:0005681,GO:0006355,GO:0003700,GO:0042742,GO:0003677,GO:0045087	K12860
Nala1995683	Q93XX8.2	GO:0031120,GO:0034513,GO:0005730,GO:0070034,GO:0090661,GO:0010197,GO:0031429,GO:0015030,GO:0005739,GO:0031118	K11130
Nala1995672
Nala1995669
Nala1995652	Q9M3G7.1	GO:2001020,GO:0005634,GO:0005524,GO:0106311,GO:0106310,GO:0006281,GO:0051321,GO:0008380,GO:0003677
Nala1995650	Q0JHZ2.2	GO:0002181,GO:0005829,GO:0046872,GO:0003677
Nala1995648	P35659.1	GO:0005634,GO:0030851,GO:0019079,GO:0003723,GO:0006325,GO:2000779,GO:0006357,GO:0005654,GO:0045815,GO:0042393,GO:0003677,GO:0007165,GO:0006366	K17046
Nala1995643	Q6NQ88.1	GO:0010224,GO:0005634,GO:0009411,GO:0003684,GO:0016567,GO:0046872,GO:0006281,GO:0080008	K10140
Nala1995637	O81304.1	GO:0009534
Nala1995629
Nala1995626
Nala1995469
Nala1995382	O81769.1	GO:0032259,GO:0004164,GO:0017183	K00586
Nala1995292	F4JEP5.1	GO:0043073,GO:0000228,GO:0005829,GO:0000710,GO:0030983,GO:0000712,GO:0051026,GO:0005524,GO:0045143,GO:0010777,GO:0000794,GO:0007131,GO:0008094
Nala1995286	H3K2Y6.1	GO:0003712,GO:0016592,GO:0040034,GO:0005634,GO:0090213,GO:0006357,GO:0040008,GO:0007275
Nala1995250
Nala1995243	Q9LVK9.3	GO:1905038,GO:0005524,GO:0140326,GO:0045332,GO:0009860,GO:0016021,GO:0012505,GO:0005886,GO:0000287	K01530
Nala1995238	Q9C9U5.1	GO:0004672,GO:0005634,GO:0009651,GO:0005524,GO:0106311,GO:0010182,GO:0106310,GO:0004712,GO:0005739	K04424
Nala1995237	Q9C9U5.1	GO:0004672,GO:0005634,GO:0009651,GO:0005524,GO:0106311,GO:0010182,GO:0106310,GO:0004712,GO:0005739	K04424
Nala1995137
Nala1995000
Nala1994978	Q6RI45.2	GO:0007010,GO:0005634,GO:0006357,GO:0008360	K11797
Nala1994949	Q93VV0.1	GO:0005794,GO:0006612,GO:0016021,GO:0018230,GO:0005783,GO:0019706,GO:0000139	K20029
Nala1994855	Q9V1P3.2	GO:0000049,GO:0004809	K00555
Nala1994841	Q8VXY4.1	GO:0043666,GO:0005634,GO:0005829,GO:0031929,GO:0005737	K17607
Nala1994834	Q43187.1	GO:0071344,GO:0005829,GO:0004427,GO:0006796,GO:0000287
Nala1994805
Nala1994781	F4K2E9.1
Nala1994769
Nala1994759
Nala1994752	Q94A97.1	GO:0005634,GO:0010053,GO:0070534,GO:0004842,GO:0005739,GO:0031372,GO:0006511,GO:0000209,GO:0005524,GO:0010039,GO:0006301,GO:0046686,GO:0061631
Nala1994751	F4KF65.1
Nala1994743	Q9LEB3.1	GO:0005634,GO:0034605,GO:0006397,GO:0010494,GO:0008143
Nala1994738	Q9M1J1.1
Nala1994736	P48981.1	GO:0004565,GO:0005975,GO:0048046
Nala1994721	F4JLM5.1	GO:0002161,GO:0000049,GO:0005524,GO:0005829,GO:0004822,GO:0006428,GO:0046686	K01870
Nala1994706	Q6PWU2.1	GO:0016114,GO:0010333,GO:0000287
Nala1994694
Nala1994596	Q8GWI5.1
Nala1994488	Q8RWM3.1	GO:0016592	K15170
Nala1994460
Nala1994438	P27788.1	GO:0051537,GO:0009570,GO:0009507,GO:0022900,GO:0046872,GO:0009578,GO:0009055	K02639
Nala1994427
Nala1994418
Nala1994407	Q5XLY0.1	GO:0009813,GO:0016491
Nala1994406	Q7PCC4.1	GO:0009813,GO:0016491
Nala1994404
Nala1994399	Q8L999.1
Nala1994371	Q68EU8.1	GO:0030176,GO:0072546,GO:0016021,GO:0071816,GO:0045050	K23567
Nala1994369	Q9XIP2.2	GO:0003682,GO:0016578,GO:0005634,GO:0031491,GO:0045892,GO:0045893,GO:0045927,GO:0005737,GO:0004843,GO:0031060,GO:0001558,GO:0042393,GO:0035065,GO:1902275,GO:0033182	K12655
Nala1994363	Q9LN27.1	GO:0005744,GO:0030150,GO:0031305	K17795
Nala1994327	Q9LJR3.1	GO:0004672,GO:0009585,GO:0042802,GO:0005634,GO:0005524,GO:0009640
Nala1994283	Q94AQ6.1	GO:0009873,GO:0070403,GO:0043970,GO:0005634,GO:0034979,GO:0016740,GO:0031348,GO:0042742,GO:0006471,GO:0008270,GO:0005759
Nala1994282	Q94AQ6.1	GO:0009873,GO:0070403,GO:0043970,GO:0005634,GO:0034979,GO:0016740,GO:0031348,GO:0042742,GO:0006471,GO:0008270,GO:0005759
Nala1994281	Q94AQ6.1	GO:0009873,GO:0070403,GO:0043970,GO:0005634,GO:0034979,GO:0016740,GO:0031348,GO:0042742,GO:0006471,GO:0008270,GO:0005759
Nala1994280	Q94AQ6.1	GO:0009873,GO:0070403,GO:0043970,GO:0005634,GO:0034979,GO:0016740,GO:0031348,GO:0042742,GO:0006471,GO:0008270,GO:0005759
Nala1994279
Nala1994278
Nala1994275	Q681Z2.1	GO:0005634,GO:0004725,GO:0016791,GO:0005737	K18045
Nala1994264
Nala1994254
Nala1994196	Q94AI7.1
Nala1994193
Nala1994186	Q8S8S7.1
Nala1993922	Q39024.2	GO:0004672,GO:0009409,GO:0004674,GO:0005634,GO:0006468,GO:0009861,GO:0005829,GO:0106311,GO:0009862,GO:0106310,GO:0010119,GO:0007112,GO:0009737,GO:0009868,GO:0071244,GO:0000911,GO:0009555,GO:0005524,GO:0009620,GO:0090333,GO:0045087,GO:0009504,GO:0004707,GO:0035556,GO:0043622,GO:0005737,GO:0042539,GO:0016301,GO:0005874,GO:0009651,GO:0016310,GO:0006972	K20600
Nala1993907
Nala1993777	K7VYZ9.1	GO:1990559,GO:0016021,GO:0015228,GO:0005743
Nala1993776	K7VYZ9.1	GO:1990559,GO:0016021,GO:0015228,GO:0005743
Nala1993764	P10978.1
Nala1993731	Q9LMP7.1	GO:0048209,GO:0031201,GO:0005794,GO:0005797,GO:0016021,GO:0015031,GO:0006888,GO:0005801,GO:0006906,GO:0000139,GO:0005484	K08495
Nala1993663	P74516.1	GO:0002131,GO:0002132,GO:0008757,GO:0005737,GO:0003723,GO:0008175	K03216
Nala1993646	Q8GWZ6.2	GO:0042752,GO:0010017,GO:0009585,GO:0005634,GO:0007623,GO:0007017,GO:0005737
Nala1993637	P21342.2	GO:0003872,GO:0005524,GO:0009749,GO:0005829,GO:0047334,GO:0046872,GO:0008443,GO:0015979	K00895
Nala1993624
Nala1993601
Nala1993583
Nala1993543	Q8GZQ3.1	GO:0031425,GO:0006401,GO:0008033,GO:0009570,GO:0009507,GO:0016036,GO:0000965,GO:0005829,GO:0005739,GO:0004654,GO:0000175,GO:0003729,GO:0010323,GO:0016120,GO:0015995,GO:0016123,GO:0006364,GO:0006397,GO:0000958	K00962
Nala1993443	Q8RXK7.2	GO:0042545,GO:0009409,GO:0045330,GO:0045490,GO:0005618,GO:0009620,GO:0030599,GO:0005576,GO:0009741,GO:0046910	K01051
Nala1993356	Q99835.1	GO:0009952,GO:0004930,GO:0097731,GO:0097542,GO:0005113,GO:0005929,GO:0060170,GO:0001708,GO:0060413,GO:0048143
Nala1993153	F4JH46.1	GO:0015297,GO:0016020,GO:0016021,GO:0022857,GO:0042910
Nala1993099
Nala1992797
Nala1992744
Nala1992741	Q9LEZ3.2	GO:0042802,GO:0005634,GO:0003700,GO:0046983,GO:0003677,GO:0006351
Nala1992728	Q9FMA3.1	GO:0016560,GO:0009536,GO:0006625,GO:0005778,GO:0009733,GO:0005829,GO:0005052	K13342
Nala1992718
Nala1992704	Q9M2Q4.2	GO:0000049,GO:1904812,GO:0005730,GO:0005524,GO:1990883,GO:0051391
Nala1992689	Q7GB25.2	GO:0042626,GO:0000325,GO:1901527,GO:0055085,GO:0005773,GO:0005774,GO:0008559,GO:0009651,GO:0005524,GO:0016020,GO:0016021,GO:0030007,GO:0008281
Nala1992685
Nala1992682	Q54NX0.1
Nala1992680	Q9V452.1	GO:0005634,GO:0046982,GO:0042766,GO:0008623
Nala1992679
Nala1992670	Q9C9U5.1
Nala1992649
Nala1992636	Q8NBU5.1	GO:0098978,GO:0005829,GO:0002092,GO:0099149,GO:0005741,GO:0005778,GO:0005524,GO:0016020,GO:0140567,GO:0016021,GO:0045046,GO:0016887,GO:0140570,GO:0045211,GO:0007612,GO:0007613,GO:0051967
Nala1992623	Q5XF75.1	GO:0003746,GO:0005739,GO:0070125,GO:0006414,GO:0005759
Nala1992576	Q9LV03.2	GO:0009536,GO:0005506,GO:0009570,GO:0009507,GO:0050660,GO:0010181,GO:0016040,GO:0006537,GO:0016491,GO:0048589,GO:0051538,GO:0015930,GO:0019676,GO:0046686,GO:0097054	K00264
Nala1992575	Q7DMA9.2
Nala1992573	Q7DMA9.2
Nala1992554	A2RVP7.1	GO:0008320,GO:0009793,GO:0042721,GO:0016021,GO:0030943,GO:0045039	K17790
Nala1992486
Nala1992294
Nala1992249	P87027.1	GO:0003924,GO:0031028,GO:0005525,GO:0051301,GO:0007096,GO:0005816,GO:0007049,GO:0140281,GO:0044732
Nala1992244	Q9ZUZ2.1	GO:0004674,GO:0005634,GO:0035556,GO:0005509,GO:0106311,GO:0010150,GO:0106310,GO:0005737,GO:0009931,GO:0004683,GO:0005516,GO:0071215,GO:0005524,GO:0016020,GO:0018105,GO:0046777
Nala1992188	Q9FIG9.1	GO:0009536,GO:0009507,GO:0010020,GO:0043621,GO:0009941,GO:0009658,GO:0009706,GO:0031357
Nala1992184	F4HXY7.1	GO:0006659,GO:0106245,GO:0009556,GO:0016021,GO:0006646,GO:0003882,GO:0005789,GO:0031965	K08730
Nala1992183	Q9FZ06.1	GO:0008017,GO:0003777,GO:0030705,GO:0005874,GO:0005524,GO:0032886,GO:0016887,GO:0005737,GO:0007018,GO:0048364,GO:0008574,GO:0005871
Nala1992140
Nala1992060	F4K5X6.1
Nala1992053	Q9LU39.1
Nala1992048
Nala1992023	Q9C5V6.1	GO:0005634,GO:0005829,GO:0000902,GO:0042023,GO:0010026,GO:0009741,GO:0003918,GO:0042802,GO:0009330,GO:0042803,GO:0005524,GO:0006265,GO:0003677,GO:0007389,GO:0015935
Nala1992013
Nala1991883	Q9FN42.1	GO:0009536,GO:0005829,GO:0005739,GO:0051117,GO:0008270,GO:0004176,GO:0009840,GO:0050897,GO:0006515,GO:0022904,GO:0009368,GO:0004252,GO:0009532,GO:0009535	K01358
Nala1991677
Nala1991633	B9DFZ0.1	GO:0019104,GO:0003906,GO:0005634,GO:0051539,GO:0042644,GO:0046872,GO:0006296,GO:0140078,GO:0006284,GO:0003677,GO:0006285,GO:0000703	K10773
Nala1991629	Q43128.2	GO:0009506,GO:0010214,GO:0010023,GO:0008553,GO:0009705,GO:0015662,GO:0005524,GO:0019829,GO:1902600,GO:0016021,GO:0016887,GO:0046872,GO:0007033,GO:0007035,GO:0120029,GO:0051453,GO:0005886	K01535
Nala1991620	Q39263.2	GO:0000976,GO:0019760,GO:0005634,GO:0006355,GO:0003700,GO:0046872,GO:0009738,GO:0009788
Nala1991612	Q8IUF1.1	GO:0005524,GO:0005737
Nala1991604
Nala1991603
Nala1991593	Q6DKP5.1	GO:0005634	K24739
Nala1991522	Q9SE42.1	GO:0005829,GO:0044262,GO:0046872,GO:0019323,GO:0009052,GO:0004750	K01783
Nala1991510	Q9ZTS1.2
Nala1991496
Nala1991495	Q7T0Q5.1	GO:0005730	K14788
Nala1991459	Q9LDX3.1	GO:0030176,GO:0015297,GO:0008643,GO:0022857,GO:0030173	K15277
Nala1991447	Q3SX07.1	GO:0005634,GO:0005737,GO:0003723,GO:0106029,GO:0009982,GO:1990481,GO:0031119	K01855
Nala1991419	Q9LUW5.1	GO:0009409,GO:0005730,GO:0005634,GO:0005829,GO:0005737,GO:0005739,GO:0003724,GO:0003729,GO:0005618,GO:0016787,GO:0005524,GO:0000373,GO:0006364,GO:0032991	K16911
Nala1991356	P21673.1	GO:0008080,GO:0004145,GO:0019809,GO:0042802,GO:0006596,GO:0001525,GO:0005829,GO:0032918,GO:0009447	K22883
Nala1991334	P93531.1	GO:0004497,GO:0016705,GO:0005506,GO:0020037
Nala1991332
Nala1991206	Q8W593.1	GO:0009409,GO:0009570,GO:0009507,GO:0046872,GO:0005737,GO:0031977,GO:0019243,GO:0005739,GO:0009579,GO:0004462,GO:0010319	K01759
Nala1991197	P36616.2	GO:0004674,GO:0005634,GO:0042307,GO:0035556,GO:0051301,GO:0005829,GO:0106311,GO:0106310,GO:0007049,GO:0005737,GO:0046827,GO:0007088,GO:0005524,GO:0000245,GO:0050265,GO:0018105,GO:0032153,GO:0048026,GO:0050684,GO:0044732	K08832
Nala1991188	Q6R032.1	GO:0000978,GO:0005634,GO:0006355,GO:0003700,GO:0045892,GO:0000981,GO:0009751,GO:0009723,GO:0043565,GO:0008285	K09422
Nala1991179	Q66WV0.1	GO:0005634,GO:0006357,GO:0051782,GO:0007049,GO:0032875	K04681
Nala1991157	Q93W20.1	GO:0051537,GO:0005506,GO:0016226,GO:0009570,GO:0051539,GO:0009507,GO:0097428,GO:0009658,GO:0005739,GO:0005198
Nala1991134	O82265.2	GO:0000785,GO:0003682,GO:0005634,GO:0051301,GO:0007062,GO:0008278,GO:0051754,GO:0005694,GO:0051455
Nala1991133	Q8RXE9.1	GO:0009507,GO:0005524,GO:0006436,GO:0005829,GO:0005739,GO:0004830	K01867
Nala1991132	Q8RXE9.1	GO:0009507,GO:0005524,GO:0006436,GO:0005829,GO:0005739,GO:0004830
Nala1991129	Q9C9K1.1	GO:0009522,GO:0009523,GO:0016021,GO:0016168,GO:0009768,GO:0009416,GO:0018298,GO:0009535	K14172
Nala1991098
Nala1991090	Q9CAA9.1	GO:0000976,GO:0005634,GO:0006355,GO:0003700,GO:0046983,GO:0040008
Nala1991080
Nala1991059
Nala1991057
Nala1990973
Nala1990963	Q8L627.1	GO:0003681,GO:0005634,GO:0071365,GO:0009926,GO:0009734,GO:0010311,GO:0071368,GO:0042795,GO:0042796,GO:1905392,GO:0001006,GO:0043697,GO:0019185,GO:0009301,GO:0009942,GO:0060184,GO:0009945,GO:0010014	K15210
Nala1990960	Q94C11.1	GO:0005634,GO:0003723,GO:0008380,GO:0006397	K13096
Nala1990958	Q589Y0.1	GO:0016420,GO:0009636,GO:0006805,GO:0047165
Nala1990522
Nala1990442	Q9SSQ4.1	GO:0005634,GO:0006355,GO:0008270	K17604
Nala1990213	Q08069.2	GO:0022627,GO:0043253,GO:0003735,GO:0006412,GO:0000462,GO:0042255
Nala1990206	Q8GUH2.1	GO:0016021,GO:0004617
Nala1990205	Q8GUH2.1	GO:0016021,GO:0004617
Nala1990192	O81283.1	GO:0009536,GO:0004930,GO:0009507,GO:0005829,GO:0061927,GO:0009707,GO:0045036,GO:0045037,GO:0051087,GO:0043024,GO:0003924,GO:0005525,GO:0009941,GO:0016021,GO:0046872,GO:0004888
Nala1990164	Q09463.1	GO:0071712,GO:0005634,GO:0005925,GO:0044390,GO:0030054,GO:0040039,GO:0006511,GO:0055120,GO:0018996,GO:0046872,GO:0055002,GO:0061630,GO:0005886	K10666
Nala1990152	Q6V4H0.1	GO:0102311,GO:0008270
Nala1990122
Nala1990071
Nala1990062	O23193.2
Nala1990044
Nala1990030	Q6L440.2	GO:0005524,GO:0016020,GO:0005737,GO:0009626,GO:0043531
Nala1989734
Nala1989664	O65272.2	GO:0009507,GO:0016020,GO:0016021,GO:0015386,GO:0009706
Nala1989469	1	K13153
Nala1989439
Nala1989371
Nala1989367
Nala1989328
Nala1989312
Nala1989307	Q8LA32.1
Nala1989287	P93733.4	GO:0009506,GO:0070290,GO:0009395,GO:0004630,GO:0042742,GO:0046872,GO:0005737,GO:0005546,GO:0046686,GO:0005886
Nala1989280	F4KH86.1	GO:0006400,GO:0005634,GO:0046872,GO:0005737,GO:0008251	K15442
Nala1989255	Q05609.1	GO:0004672,GO:0004674,GO:0001666,GO:0106311,GO:0010182,GO:0106310,GO:0004712,GO:0009744,GO:0009873,GO:0005524,GO:0009686,GO:0009750,GO:0010105,GO:0046777,GO:2000069,GO:0009723,GO:2000035,GO:0005789,GO:0048510
Nala1989254
Nala1989252	C0LGE0.1	GO:0004674,GO:0005524,GO:0016021,GO:0106311,GO:0106310,GO:0046777,GO:0005886
Nala1989249	Q41142.1	GO:0009536,GO:0070290,GO:0005509,GO:0004630,GO:0046470,GO:0005783,GO:0016042,GO:0005773,GO:0005886
Nala1989248
Nala1989247
Nala1989175
Nala1989027	Q9C6S6.2
Nala1988990	Q94F00.2	GO:0052832,GO:0052833,GO:0009570,GO:0009507,GO:0006020,GO:0006021,GO:0005829,GO:0008934,GO:0046854,GO:0046855,GO:0046872,GO:0007165
Nala1988987	Q9FNN3.1	GO:0005634,GO:0030371,GO:0045892,GO:0042023,GO:0003677,GO:0000398
Nala1988973
Nala1988907
Nala1988871	Q10MI0.1	GO:0005634,GO:0005737,GO:0030154,GO:0007275
Nala1988864
Nala1988659	P27061.1	GO:0003993
Nala1988619	F4I9E1.1	GO:0009651,GO:0016020,GO:0000741,GO:0010197,GO:0016021,GO:0005739
Nala1988478	D5LXJ0.1	GO:0005634,GO:0009877	K23390
Nala1988477	D5LXJ0.1	GO:0005634,GO:0009877
Nala1988472	O64886.4	GO:0048034,GO:0045333,GO:0016021,GO:0004311,GO:0005739,GO:0008495,GO:0006783,GO:0005743	K02257
Nala1988235
Nala1988197
Nala1988187	Q9FJ47.1	GO:0005764,GO:0004197,GO:0009733,GO:0010150,GO:0009735,GO:1990169,GO:0010282,GO:0005615,GO:0007568,GO:0050832,GO:0009744,GO:0010224,GO:0051603,GO:0009749,GO:0009750,GO:0080187,GO:0009626,GO:0010623
Nala1988136	Q68FQ7.1	GO:0005829,GO:0097255	K23002
Nala1988096	Q9LW77.1	GO:0030433,GO:0016021,GO:0046872,GO:0005789,GO:0061630,GO:0006511
Nala1988024	Q8RXN4.1	GO:0003860,GO:0005739,GO:0006574
Nala1987865	P13646.4	GO:0031424,GO:0007010,GO:0005634,GO:0005829,GO:0045111,GO:0045095,GO:0070268,GO:0005198,GO:0070062
Nala1987783	F4K2F0.1	GO:0050832,GO:0003682,GO:0005634,GO:0031491,GO:0031493,GO:0006357
Nala1987761
Nala1987734	Q852L0.1	GO:0004674,GO:0005634,GO:0106311,GO:0106310,GO:0040008,GO:0005737,GO:0048586,GO:0009740,GO:0010476,GO:0006897,GO:0005524,GO:0009908,GO:0018105
Nala1987636	Q680C0.1	GO:0016787,GO:0016042
Nala1987609	Q10181.1	GO:0005634,GO:0019988,GO:0005829,GO:0043399,GO:0016763	K15463
Nala1987573	Q9STF2.1	GO:0009507,GO:0042644,GO:0009508,GO:0009941,GO:0005829,GO:0007623,GO:0098572,GO:0009534,GO:0009535
Nala1987554	G3CCC0.1	GO:0102161,GO:0009507,GO:0016836,GO:0016102,GO:0009686,GO:1902247,GO:0010333,GO:1902243,GO:0000287
Nala1987537	P0DH90.1	GO:0009908,GO:0030154,GO:0016607
Nala1987532
Nala1987366	P0C897.1	GO:0016021
Nala1987271	Q9FGD2.1	GO:0005634,GO:0006355,GO:0003677
Nala1987265
Nala1987259
Nala1987243	Q96033.1	GO:0003735,GO:0005739,GO:0006412,GO:0015935	K02950
Nala1987224
Nala1987210	Q96BH1.1	GO:0005634,GO:0051059,GO:0051092,GO:0005829,GO:0016567,GO:0046872,GO:0004842,GO:0061630
Nala1987173	Q43848.1	GO:0004802,GO:0006098,GO:0019253,GO:0005829,GO:0046872,GO:0009535	K00615
Nala1987172
Nala1987035	Q8S8P3.1	GO:0016021,GO:0000139,GO:0015020	K20891
Nala1986984	Q9SU29.1	GO:0000209,GO:0045732,GO:0030246,GO:0010150,GO:0016567,GO:0043161,GO:0009753,GO:0005737,GO:0004842,GO:0061630,GO:0042542
Nala1986980	Q93VM8.1	GO:0015680,GO:0009536,GO:0005794,GO:0009506,GO:0016021,GO:0009737,GO:0005770,GO:0005773,GO:0006878,GO:0005886,GO:0005774,GO:0005375
Nala1986979	Q93VM8.1	GO:0015680,GO:0009536,GO:0005794,GO:0009506,GO:0016021,GO:0009737,GO:0005770,GO:0005773,GO:0006878,GO:0005886,GO:0005774,GO:0005375
Nala1986906	P16148.1
Nala1986905	Q9SKX0.3
Nala1986903	Q9SKX0.3	GO:0042626,GO:0005524,GO:0016020,GO:0016021,GO:0055085,GO:0008559
Nala1986898	P16148.1
Nala1986874	Q9FJJ5.1
Nala1986869	F4I6M1.1	K02335
Nala1986867	Q9LV33.1
Nala1986863	Q9LV33.1
Nala1986862	Q9LV33.1
Nala1986854	C0LGT1.1	GO:0042802,GO:0005524,GO:0016021,GO:0106311,GO:0106310,GO:0005886
Nala1986844	Q55CU8.1	GO:0008526
Nala1986829
Nala1986825
Nala1986796	O48671.2	GO:0005794,GO:0005783,GO:0005801,GO:0006890,GO:0006621,GO:0030173
Nala1986785
Nala1986784
Nala1986771	Q9SBQ9.1	GO:0005506,GO:0020037,GO:0009813,GO:0016021,GO:0016711,GO:0005789
Nala1986756	Q94743.1	GO:0005509,GO:0005737
Nala1986748	Q6DRG1.2
Nala1986732	Q41342.1	GO:0005524,GO:0038199,GO:0009927,GO:0046872,GO:0046777,GO:0000155,GO:0051740,GO:0005789,GO:0005887	K14509
Nala1986721	Q9SQT8.1	GO:0019632,GO:0009073,GO:0009793,GO:0009570,GO:0009507,GO:0050661,GO:0004764,GO:0008652,GO:0003855,GO:0009423
Nala1986703
Nala1986570
Nala1986564	Q8GXC7.1	GO:0042177,GO:0005634,GO:0031348,GO:0016567,GO:0005737,GO:0009626
Nala1986534	A5IXG3.1
Nala1986519	Q8GXC7.1
Nala1986502	Q7FRS8.1	GO:0050801,GO:0043266,GO:0005509,GO:0005768,GO:0005737,GO:0009705,GO:0042538,GO:0005886
Nala1986489	Q8LEV3.1	GO:0016567
Nala1986395
Nala1986393
Nala1986386	Q6RHR6.1	GO:0016021,GO:0006811,GO:0031965
Nala1986252	Q8VZ10.1	GO:0009570,GO:0005634,GO:0016787,GO:0009507,GO:0010196,GO:0016021,GO:0046872,GO:0042651,GO:0009534,GO:0009535
Nala1986214	F4JI46.1	GO:0005096,GO:0043547,GO:0007165
Nala1986207	P48353.1
Nala1986169	P93008.1	GO:2000636,GO:0005634,GO:0016787,GO:0005524,GO:0071013,GO:1903800,GO:0005737,GO:0003723,GO:0003724,GO:0140223,GO:0000398	K12858
Nala1986164	Q54BC9.1	GO:0005856,GO:0004674,GO:0005524,GO:0106311,GO:0106310,GO:0004712,GO:0018105,GO:0005737,GO:0004714,GO:0018107
Nala1986151	Q9Y7U9.1	GO:0001680,GO:0052929,GO:0000049,GO:0005524,GO:0005829,GO:0016779,GO:0005739
Nala1986143	Q9FK23.1	GO:0003729,GO:0006355,GO:0009507,GO:0042644,GO:0009508,GO:0032502,GO:0006393,GO:0003690,GO:0009658,GO:0015979,GO:0005739	K15032
Nala1985992
Nala1985958
Nala1985775	Q9XHZ8.1	GO:0016567	K10523
Nala1985768	Q84W04.1	GO:0016192,GO:0016021	K20368
Nala1985760	Q9FHB6.1	GO:0009536,GO:0015297,GO:0016020,GO:0016021,GO:0009624,GO:0022857,GO:0042910,GO:0005774
Nala1985599	Q9ZQF9.1	GO:0009908,GO:0010228,GO:0046872,GO:0043161,GO:0061630
Nala1985580	Q9SII8.1	GO:0005634,GO:0005829,GO:0031593,GO:0005739,GO:0006511	K04523
Nala1985547
Nala1985534	O64477.1	GO:0048544,GO:0004674,GO:0005524,GO:0016021,GO:0030246,GO:0106311,GO:0106310,GO:0005516,GO:0005886
Nala1985531	P12222.2	GO:0016021,GO:0015031,GO:0009706
Nala1985287
Nala1985088	Q96PP9.2	GO:0005794,GO:0005634,GO:0005829,GO:0000139,GO:0050830,GO:0042832,GO:0042802,GO:0031410,GO:0042803,GO:0071346,GO:0003924,GO:0005525,GO:0048471,GO:0005886
Nala1984926
Nala1984905	Q6WWW4.1	GO:0042023,GO:0004842,GO:0010091,GO:0005886
Nala1984899
Nala1984896	O65399.3	GO:0046658,GO:0005975,GO:0006952,GO:0005576,GO:0042973
Nala1984864
Nala1984863
Nala1984835	P42749.2	GO:0000209,GO:0005634,GO:0005524,GO:0005829,GO:0004842,GO:0061631,GO:0006511	K10576
Nala1984635
Nala1984630	P81898.2	GO:0000224
Nala1984627	Q704V3.1	GO:0005634,GO:0031349,GO:0045927,GO:0006952
Nala1984616
Nala1984559
Nala1984553
Nala1984548	Q8L586.1	GO:0016021,GO:0005783
Nala1984526
Nala1984465
Nala1984352
Nala1984326	O48788.1	GO:0004672,GO:0005777,GO:0005524,GO:0016021,GO:0005886
Nala1984294	Q3C1N9.1	GO:0042773,GO:0016021,GO:0048038,GO:0008137,GO:0009535
Nala1984271	Q0WPJ7.1	GO:0016740,GO:0016567,GO:0046872
Nala1983799	Q8W3M7.2
Nala1983794	O49453.1	GO:0003729,GO:0005829,GO:0005886
Nala1983757	O81884.1	GO:0005829,GO:0047834,GO:0016491,GO:0006012,GO:0010349,GO:0019853	K17744
Nala1983746	O22212.1	GO:0009553,GO:0005681,GO:0007267,GO:0009560,GO:0046540,GO:0030621,GO:0001709,GO:0017070,GO:0000398,GO:0016607
Nala1983736	O81832.4
Nala1983727	Q5I0K7.1	GO:0004577,GO:1901215,GO:0048167,GO:0005783,GO:0006488,GO:0005737,GO:1904262
Nala1983713	P0DTU4.1	GO:0002355,GO:0002419,GO:0016021,GO:0038023,GO:0042105
Nala1983711	P0DTU4.1
Nala1983708	P0DTU4.1
Nala1983688	P48495.1	GO:0006096,GO:0004807,GO:0005737,GO:0006094	K01803
Nala1983532	Q9FGK5.1	GO:0009536,GO:0003924,GO:0005525,GO:0006886,GO:0012505,GO:0005886,GO:0005774	K07904
Nala1983525
Nala1983515	Q40412.1	GO:0031969,GO:0009540,GO:0009688,GO:0071949,GO:0009535	K09838
Nala1983430
Nala1983422	Q9P7W0.1	GO:0019216,GO:0006629,GO:0005737,GO:0005739,GO:0005741	K23166
Nala1983406
Nala1983404
Nala1983360	Q8RWU5.1	GO:0005634,GO:0016567,GO:0031146,GO:0019005,GO:0006511
Nala1983359	Q8RWU5.1	GO:0005634,GO:0016567,GO:0031146,GO:0019005,GO:0006511
Nala1983356	Q3TZ87.1
Nala1983339	Q9SK28.3
Nala1983259	Q8H1E8.1	GO:0006306,GO:0005634,GO:0008168,GO:0003677
Nala1983219
Nala1982964	Q9FZ47.1	GO:0009744,GO:0009409,GO:0009570,GO:0005634,GO:0009507,GO:0009941,GO:0009416,GO:0009535,GO:0010319
Nala1982963	Q9FZ47.1	GO:0009744,GO:0009409,GO:0009570,GO:0005634,GO:0009507,GO:0009941,GO:0009416,GO:0009535,GO:0010319
Nala1982935	Q9LZB2.1	GO:0016788,GO:0005576,GO:0016042
Nala1982917
Nala1982893	Q0WV13.1	GO:0005794,GO:0009555,GO:0009860,GO:0052325,GO:0016021,GO:0090406,GO:0000139,GO:0047262	K20867
Nala1982875	P10978.1	GO:0015074,GO:0004519,GO:0003676,GO:0003964,GO:0004190,GO:0008270
Nala1982796	Q94KD0.1	GO:0005634,GO:0009507,GO:0046872,GO:0003723	K13098
Nala1982769
Nala1982762	Q9MA55.1	GO:0008289,GO:0005634,GO:0006869,GO:0005829,GO:0009416,GO:0009753,GO:0005737,GO:0009723,GO:0000062
Nala1982752	Q9C5D2.1	GO:0006289,GO:0010225,GO:0031146,GO:0019005	K10268
Nala1982735	Q5MAU8.1	GO:0046872,GO:0005576,GO:0003993	K22390
Nala1982684
Nala1982681
Nala1982667	Q94HW2.1	GO:0015074,GO:0006310,GO:0004519,GO:0046872,GO:0003676,GO:0003964,GO:0004190
Nala1982642	P46519.1	GO:0009269,GO:0005829
Nala1982574	Q9ZVW2.2	GO:0006401,GO:0005634,GO:0005829,GO:0016070,GO:0003723,GO:0003724,GO:0000460,GO:0010093,GO:0005524,GO:0060149,GO:0005654,GO:0006397,GO:0016607	K12598
Nala1982381	S0EES1.1	GO:0016787
Nala1982361
Nala1982349
Nala1982334	Q9M8R7.1	GO:0106307,GO:0005634,GO:0106306,GO:0005829,GO:0046872
Nala1982308	Q9ZV36.1	GO:0005777,GO:0070403,GO:0048040,GO:0033320,GO:0005737,GO:0042732,GO:0005886	K08678
Nala1982304	Q9LYV3.1
Nala1982288
Nala1982176	Q9LZ08.1	GO:0005634,GO:0005654,GO:0003723,GO:0016973	K18732
Nala1982165	Q9SEZ6.2	GO:0043137,GO:0046872,GO:0006298,GO:0003723,GO:0004523,GO:0032299	K10743
Nala1982154
Nala1982145	Q9FLC0.1	GO:0009505,GO:0005794,GO:0006979,GO:0020037,GO:0005829,GO:0010089,GO:1901430,GO:0048046,GO:0009809,GO:0005618,GO:0046872,GO:0042744,GO:0004601	K00430
Nala1982009	Q8LP17.1
Nala1981992	Q9S9K4.2	GO:0009555,GO:0030163,GO:0009860,GO:0005829,GO:0009846,GO:0010183,GO:0090406,GO:0031225,GO:0005737,GO:0006508,GO:0004190,GO:0005886
Nala1981976	P28342.1	GO:0009072,GO:0005737,GO:0004364,GO:0006749	K01800
Nala1981968	Q94BV5.1	GO:0004499,GO:0050660,GO:0050661,GO:0005773
Nala1981919	P29345.2	GO:0005840,GO:0003735,GO:0006412
Nala1981918	O80366.1	GO:0000160,GO:0005634,GO:0006355,GO:0007623,GO:0009735,GO:0009736,GO:0000156	K14492
Nala1981917	O80366.1	GO:0000160,GO:0005634,GO:0006355,GO:0007623,GO:0009735,GO:0009736,GO:0000156
Nala1981894	Q9SY14.1	GO:0016021,GO:0005227,GO:0005886	K21989
Nala1981835	Q9LHF1.1
Nala1981803	O14737.3	GO:1903645,GO:0005634,GO:0006915,GO:0010628,GO:0005829,GO:0048487,GO:0008201,GO:0071560,GO:0005737,GO:0010698,GO:1903638,GO:0070062,GO:0043280,GO:0043065,GO:0090200,GO:0003677,GO:0008285	K06875
Nala1981754
Nala1981748
Nala1981737
Nala1981736
Nala1981727	Q6LA54.2
Nala1981725
Nala1981724
Nala1981721	Q67ZB3.1	GO:0009536,GO:0009908,GO:0030154
Nala1981704
Nala1981682
Nala1981612
Nala1981600	Q9FLP6.1	GO:0005634,GO:0044389,GO:0005737,GO:0031386,GO:0016925
Nala1981560	P0CG85.1	GO:0005634,GO:0005737	K08770
Nala1981529
Nala1981520
Nala1981506	Q8W034.1	GO:0003729,GO:0005681,GO:0005634,GO:0051028,GO:0010228,GO:1901000,GO:0005829,GO:2000070,GO:0008380,GO:0006397	K12741
Nala1981502	Q9M0R2.2	GO:0008289,GO:0071365,GO:0016020,GO:0051301,GO:0007049,GO:0005737,GO:1901703	K19996
Nala1981497	Q9FYG2.1	GO:0003712,GO:0005634,GO:0006355,GO:0006357,GO:0005829,GO:0003690,GO:0005516	K21596
Nala1981322	1	K15078
Nala1981242
Nala1981237
Nala1981112	P00848.1	GO:0007568,GO:0015986,GO:0046933,GO:0055093,GO:0016021,GO:0042776,GO:0005753,GO:0005739,GO:0045263
Nala1981102
Nala1981100	P25054.2	GO:0005634,GO:0000776,GO:0031625,GO:0007050,GO:1904781,GO:0051988,GO:0005654,GO:2000134,GO:0005912,GO:0000281,GO:0045595,GO:0030877,GO:0005794,GO:0005923,GO:0045732,GO:0045736,GO:0031274,GO:0001708,GO:0019887,GO:0070830,GO:0005813,GO:0007094,GO:0016055,GO:0070840,GO:0043065,GO:0019901,GO:0006974,GO:0010942,GO:0051010,GO:0016579,GO:0005829,GO:0016328,GO:0030027,GO:0032587,GO:0008013,GO:0008017,GO:…
Nala1980948	P92964.2
Nala1980924	Q7XJE6.1	GO:0004197,GO:0006952,GO:0043068
Nala1980920
Nala1980914	Q8W583.1	GO:0009507,GO:0047381,GO:0006629,GO:0016295,GO:0016296,GO:0016297,GO:0005739
Nala1980592	Q2R3F5.2	GO:0005634,GO:0006355,GO:0009734,GO:0003677
Nala1980587	F4KHG6.1	GO:0009543,GO:0031977,GO:0004252,GO:0004175	K03797
Nala1980562	Q8RWV3.2	GO:0005634,GO:0009506,GO:0006355,GO:0009651,GO:0051301,GO:0006357,GO:0051321,GO:0016538	K23966
Nala1980542	Q9FFZ1.1	GO:0009570,GO:0009507,GO:0015996,GO:0080124,GO:0009535
Nala1980541	Q9FFZ1.1	GO:0009570,GO:0009507,GO:0015996,GO:0080124,GO:0009535
Nala1980540
Nala1980533	Q93VH6.1	GO:0003713,GO:0005634,GO:0051301,GO:0045944,GO:0008283,GO:0048366
Nala1980525	Q8VYF9.1	GO:0016757,GO:0016021,GO:0005789
Nala1980474
Nala1980417	Q80TL7.2	GO:0005829,GO:0015031,GO:0031901,GO:0006895
Nala1980412	Q8S8S1.1	GO:0005777,GO:0005778,GO:0016021,GO:0007031,GO:0006633,GO:0005789
Nala1980403	O80494.2	GO:0030246
Nala1980389
Nala1980388
Nala1980384	Q9SYH2.1	GO:0006352,GO:0003713,GO:0005669,GO:0046982,GO:0045944,GO:0000124,GO:0043966,GO:0006366	K03133
Nala1980383	Q9ZNV9.1	GO:0043424,GO:0000160,GO:0009553,GO:0009825,GO:0005634,GO:0005829,GO:0016310,GO:0009927,GO:0009736,GO:0005737	K14490
Nala1980336	Q9S7P9.1	GO:0016192,GO:0009504,GO:0061025,GO:0016021,GO:0015031,GO:0009737,GO:0051707,GO:0005484,GO:0009612,GO:0005886,GO:0000911
Nala1980273	1	K10375
Nala1980059	Q9D0L4.1	GO:0055088,GO:0032592,GO:1903852,GO:0004674,GO:0005524,GO:0005576,GO:0005739,GO:0007005,GO:0010637,GO:0005743	K08869
Nala1980008	Q6ZAL2.1	GO:0004805,GO:0005992	K01087
Nala1980007	Q6ZAL2.1	GO:0004805,GO:0005992
Nala1979895	Q9LK31.1	GO:0071456,GO:0005794,GO:0009061,GO:0005797,GO:0016021,GO:0005768,GO:0005802
Nala1979886	Q6NMB0.1	GO:0005777,GO:0003860,GO:0009083,GO:0006574
Nala1979879
Nala1979877	Q6NRY2.2	GO:0005730,GO:0003723	K14544
Nala1979861	Q5N870.1
Nala1979790
Nala1979775	Q6NLW5.2	GO:0005634,GO:0009555,GO:0007140,GO:0010165,GO:0007143,GO:0006281
Nala1979748	Q42783.1	GO:0009507,GO:0003989,GO:0009317,GO:0006633
Nala1979730	O49841.1	GO:0005777,GO:0080115,GO:0003924,GO:0005525,GO:0030742,GO:0006886,GO:0012505,GO:0005886
Nala1979628
Nala1979624
Nala1979242
Nala1979171	O82631.2
Nala1978970
Nala1978965	Q93VR9.1	GO:0005635,GO:0035859,GO:0051028,GO:0034198,GO:0015031,GO:0031080,GO:0005737,GO:1904263,GO:0005198
Nala1978932	O04491.1	GO:0005739
Nala1978926	Q9LX20.1	GO:0046658,GO:0031225,GO:0004190
Nala1978919	Q01WL4.1	GO:0003723,GO:0106029,GO:0031119
Nala1978895	Q381V6.1	GO:0006310,GO:0006281,GO:0005737,GO:0005739,GO:0051276,GO:0000723,GO:0005524,GO:0006260,GO:0020023,GO:0005657,GO:0032508,GO:0003677,GO:0003678
Nala1978886
Nala1978880
Nala1978857	Q8N9R8.2	GO:0030336,GO:0035024,GO:0003714,GO:0005634,GO:0016021,GO:0005654,GO:0005737,GO:0031965,GO:0006351
Nala1978806	P06411.1	GO:0009523,GO:0045156,GO:0016021,GO:0016168,GO:0018298,GO:0009772,GO:0009535	K02704
Nala1978730	Q69ZF3.2	GO:0021954,GO:0090498,GO:0005829,GO:0008422,GO:0042406,GO:0031113,GO:0097035,GO:0008203,GO:0016139,GO:0030833,GO:0030259,GO:0016021,GO:0050295,GO:0005975,GO:0006680,GO:0007417,GO:0019898,GO:0004348,GO:0046527	K17108
Nala1978724	P80471.2	GO:0009414,GO:0009535
Nala1978683	Q9LXT9.3
Nala1978682	Q9LXT9.3
Nala1978656
Nala1978434
Nala1978323	P22302.1	GO:0004784,GO:0009507,GO:0046872
Nala1978275	O80775.2	GO:0009793,GO:0009553,GO:0005634,GO:0010197,GO:0009960,GO:0005737,GO:0080186,GO:0006364,GO:0009855	K24750
Nala1978254
Nala1978243
Nala1978194	Q8VYI3.1	GO:0003857,GO:0005777,GO:0044594,GO:0080023,GO:0033542,GO:0006635,GO:0005739,GO:0004300
Nala1978193	Q8VYI3.1	GO:0003857,GO:0005777,GO:0044594,GO:0080023,GO:0033542,GO:0006635,GO:0005739,GO:0004300
Nala1978108	Q8YUA5.1
Nala1978093	B7FA90.1	GO:0010176,GO:0016021,GO:0010189,GO:0009535
Nala1978089	Q96520.1	GO:0009505,GO:0005618,GO:0009506,GO:0006979,GO:0020037,GO:0046872,GO:0042744,GO:0005576,GO:0004601,GO:0005739,GO:0005773
Nala1978078	Q0V869.1	GO:0016579,GO:0004843,GO:0005886
Nala1978058	P49592.1	GO:0000976,GO:0005634,GO:0006355,GO:0003700,GO:0046982	K21751
Nala1978057	Q9ZNS2.1	GO:0016881,GO:0009507,GO:0009416,GO:0005737
Nala1978056	P07355.2	GO:0001921,GO:0009986,GO:0005634,GO:0004867,GO:0044548,GO:0005509,GO:0005765,GO:0005768,GO:0052362,GO:0035722,GO:0003723,GO:0005262,GO:0016020,GO:1990667,GO:1990665,GO:0005912,GO:0008092,GO:0031902,GO:1905597,GO:0016032,GO:0030496,GO:1905599,GO:0032804,GO:0005544,GO:0005546,GO:0070062,GO:0043312,GO:1905581,GO:0048306,GO:0042802,GO:0005811,GO:0052405,GO:0044090,GO:0036035,GO:0016323,GO:0046790,GO:…
Nala1978019	Q6CQE5.2	GO:0005739
Nala1977997	D7SMN6.1
Nala1977933	P53393.1	GO:0016021,GO:0008271
Nala1977929	Q9LK39.1	GO:0009941,GO:0006631,GO:0016874	K01897
Nala1977917
Nala1977916
Nala1977913	1	K17292
Nala1977909	Q0WTB4.2	GO:0009507,GO:0005525,GO:0046872,GO:0005737,GO:0043022
Nala1977806	Q8L4X4.1	GO:0006865,GO:0016021,GO:0005886
Nala1977743	Q8L3W1.1	GO:0000976,GO:0010048,GO:0009909,GO:0005654,GO:0003677
Nala1977723
Nala1977696	Q6GL77.1
Nala1977665	Q0WWQ1.2	GO:0019776,GO:0044804,GO:0005829,GO:0000422,GO:0015031,GO:0000153,GO:0000045	K08343
Nala1977658
Nala1977643	Q54XC1.1	GO:0000166,GO:0045335,GO:0046872,GO:0008253,GO:0009117
Nala1977639	P0C2F6.1	GO:0046872,GO:0004523,GO:0003676
Nala1977453	P93312.2	GO:0043953,GO:0033281,GO:0016021,GO:0009977,GO:0065002,GO:0031966	K02262
Nala1977433
Nala1977385	Q9SYQ0.1	GO:0005634,GO:1901537
Nala1977356
Nala1977318	Q5JL96.1	GO:0005634,GO:0016567,GO:0061630,GO:0008270,GO:0006511	K10144
Nala1977305	Q9LMX4.1	GO:0046872,GO:0005576,GO:0003993
Nala1977245	Q8LF97.1	GO:0005634,GO:0097602,GO:0016567,GO:0005737,GO:0031146,GO:0019005
Nala1977129	Q8RWF4.1	GO:0016021,GO:0015095,GO:0005769,GO:0015693,GO:0005886
Nala1977128	Q8RWF4.1	GO:0016021,GO:0015095,GO:0005769,GO:0015693,GO:0005886	K22733
Nala1977124	Q9SI54.1	GO:0071013,GO:0005829,GO:1990904,GO:0097526,GO:1990726,GO:0005688,GO:0005689,GO:0003723,GO:0000956,GO:0071004,GO:0000398
Nala1977116	Q2VEX9.1	GO:0046608,GO:0031969,GO:0016117,GO:0016491,GO:0009662
Nala1977091	P93755.2	GO:0005634,GO:0006355,GO:0003700,GO:1902074,GO:0046872,GO:0005737,GO:0003677
Nala1977083	Q9ZNT0.1	GO:0016192,GO:0005634,GO:0009506,GO:0055075,GO:0016197,GO:0055078,GO:0007049,GO:0005737,GO:0032585,GO:0010091,GO:0005771,GO:0005777,GO:0005524,GO:0016887,GO:0015031,GO:0007032,GO:0007033
Nala1977080	Q8L999.1	GO:0000976,GO:0005730,GO:0005634,GO:0042803,GO:0006355,GO:0003700,GO:0009723,GO:0043565
Nala1977060	Q9LUL4.1	GO:0004672,GO:0005634,GO:0005524,GO:0006468,GO:0005829,GO:0016021,GO:0005886
Nala1977052	Q94JU2.1	GO:0016021,GO:0022857,GO:0005886
Nala1977035
Nala1977028	Q8L7A0.1	GO:0016021,GO:0016567,GO:0031464
Nala1977025	Q8L7A0.1	GO:0016021,GO:0016567,GO:0031464
Nala1976944	Q0WS06.1	GO:0009555,GO:0016021,GO:0000278,GO:0046872,GO:0005768,GO:0009705,GO:0004842
Nala1976943	Q6DBH0.1	GO:0009555,GO:0016021,GO:0000278,GO:0016567,GO:0046872,GO:0005768,GO:0009705,GO:0004842
Nala1976939	Q66GN9.1	GO:0030163,GO:0005524,GO:0016887,GO:0008233,GO:0006457,GO:0051082,GO:0006508,GO:0005759	K03544
Nala1976935	Q9S7J8.1
Nala1976910	Q5QIT3.1	GO:0019888,GO:0005509,GO:0005829,GO:0006470,GO:0000159
Nala1976888	Q10716.1	GO:0051603,GO:0005764,GO:0004197,GO:0005615
Nala1976872	Q8SKU2.2	GO:0009570,GO:0015031,GO:0009706
Nala1976856	Q9SUE3.2	GO:0009873,GO:0005634,GO:0003700,GO:0009736,GO:0005737,GO:0003677,GO:0048366
Nala1976847
Nala1976845
Nala1976842
Nala1976828
Nala1976800	O48963.1	GO:0004672,GO:0004674,GO:0009986,GO:0005634,GO:0006468,GO:0010181,GO:0106311,GO:0106310,GO:0007623,GO:0010119,GO:0005773,GO:0003729,GO:0005524,GO:0009882,GO:0009637,GO:0009638,GO:0005737,GO:0009898,GO:0010155,GO:0016301,GO:0009903,GO:0009904,GO:0042802,GO:0046777,GO:0010362,GO:0018298,GO:0005886
Nala1976782
Nala1976746
Nala1976668
Nala1976665	Q9ZT66.1	GO:0016787,GO:0005576
Nala1976644	P48522.1	GO:0005506,GO:0005634,GO:0020037,GO:0016710	K00487
Nala1976619	P92963.1	GO:0005794,GO:0003924,GO:0005525,GO:0015031,GO:0006888,GO:0005773,GO:0005886	K07877
Nala1976593	Q9SD00.1	GO:0008643,GO:0016021,GO:0022857
Nala1976579
Nala1976578	Q07512.1	GO:0045431,GO:0046872,GO:0005737,GO:0031418,GO:0045486
Nala1976570	Q9C994.1	GO:0015297,GO:0016020,GO:0016021,GO:0022857,GO:0042908,GO:0042910,GO:0005774	K03327
Nala1976559
Nala1976558	Q9FHI1.1	GO:0035265,GO:0005634,GO:0051301,GO:0048229,GO:0009734,GO:0005737,GO:0005769,GO:0009705,GO:0005802,GO:0080141,GO:0048364,GO:0009553,GO:0010449,GO:0009554,GO:0009556,GO:0046872,GO:0008283,GO:0005886	K06685
Nala1976553	P29196.2	GO:0006099,GO:0009507,GO:0008964,GO:0005829,GO:0015977,GO:0015979,GO:0048366,GO:0048046	K01595
Nala1976544	B9DHD7.1	GO:0016032,GO:0016021,GO:0005576,GO:0061817,GO:0046907,GO:0005789,GO:0005886,GO:0090158
Nala1976539	Q9FJH5.1	GO:0005730,GO:0005634,GO:0009910,GO:0005737,GO:0008270
Nala1976371
Nala1976353	Q01IX6.1	GO:0046872,GO:0009852,GO:0051213	K23947
Nala1976337	P41098.1	GO:0022625,GO:0003735,GO:0006412,GO:0042254
Nala1976331	B9T3K6.1	GO:0051539,GO:0016021,GO:0005886
Nala1976315	P0C2F6.1
Nala1976280
Nala1976269	Q9SRS9.1	GO:0045862,GO:0009737,GO:0005737,GO:0004842,GO:0051087,GO:0000209,GO:0009266,GO:0071218,GO:0006515,GO:0009651,GO:0016567,GO:0043161,GO:0061630
Nala1976127
Nala1976091
Nala1975965
Nala1975928	Q3AQ69.1
Nala1975911
Nala1975897	Q03662.1	GO:0009734,GO:0005737,GO:0004364,GO:0006749	K00799
Nala1975869	Q7X7H4.2	GO:0008017,GO:0003777,GO:0005874,GO:0005524,GO:1990939,GO:0016887,GO:0007018	K11498
Nala1975861
Nala1975860	Q8VX13.1	GO:0034976,GO:0005829,GO:0005783,GO:0006457,GO:0003756,GO:0005788,GO:0099503,GO:0005774
Nala1975854	Q7X843.2
Nala1975816
Nala1975808	Q9M0V0.1	GO:0051537,GO:0022900,GO:0048868,GO:0005829,GO:0046872,GO:0005739,GO:0009102,GO:0009055,GO:0005759
Nala1975803	Q94HW2.1	GO:0015074,GO:0006310,GO:0004519,GO:0046872,GO:0003676,GO:0003964,GO:0004190
Nala1975767
Nala1975736	O65554.1	GO:0009651,GO:0005524,GO:0106311,GO:0009414,GO:0106310,GO:0005783,GO:0042538,GO:0007275,GO:0010540,GO:0007165
Nala1975702	P32695.4	GO:0000049,GO:0050660,GO:0010181,GO:0005829,GO:0102264,GO:0017150
Nala1975601	Q9FN42.1	GO:0009536,GO:0005829,GO:0005739,GO:0051117,GO:0008270,GO:0004176,GO:0009840,GO:0050897,GO:0006515,GO:0022904,GO:0009368,GO:0004252,GO:0009532,GO:0009535	K01358
Nala1975565	O80854.1
Nala1975527	Q08069.2	GO:0022627,GO:0043253,GO:0003735,GO:0006412,GO:0000462,GO:0042255	K02995
Nala1975506	Q8RXK2.1	K14570
Nala1975480	Q6NKX1.1	GO:0004657,GO:0006562,GO:0010133,GO:0009414,GO:0006970,GO:0005739,GO:0071949	K00318
Nala1975441	Q55FA4.1	GO:0006360,GO:0005736,GO:0003899
Nala1975402
Nala1975394	B7FKW7.1
Nala1975380
Nala1975367	Q94AH3.1
Nala1975339	O95232.2	GO:0003729,GO:0005634,GO:0005685,GO:0005654,GO:0006376,GO:0003723,GO:0008380,GO:0003677,GO:0071004,GO:0016607
Nala1975334	Q8LAP6.1	GO:0005634,GO:0009507,GO:0009941,GO:0009534,GO:0009535
Nala1975289	Q9LSZ0.2	GO:0003723,GO:0005739
Nala1975236	Q8L719.1
Nala1975205	K4DEY3.1	GO:0016123
Nala1975200
Nala1975188	Q9FFZ1.1
Nala1975175	Q290L7.1	GO:0008270
Nala1975159	Q9LTH7.1	GO:0046872,GO:0016491
Nala1975158	Q9FY06.2	GO:0032977,GO:0016021,GO:0009535	K03217
Nala1975139	Q9SR32.2
Nala1975120	Q9LQL2.2	GO:0055075,GO:1902600,GO:0016021,GO:0010150,GO:0010167,GO:0015112,GO:0015386,GO:0015706,GO:0015293,GO:0005886
Nala1975060
Nala1975044	P64956.1	GO:0004523,GO:0003676
Nala1975039	O49636.1	GO:0006850,GO:0005829,GO:0016021,GO:0005739,GO:0005743	K22139
Nala1975027
Nala1975023	Q9SHI7.1	GO:0000209,GO:0030433,GO:0005634,GO:0005524,GO:1902457,GO:0016021,GO:0042631,GO:0005783,GO:0004842,GO:0061631,GO:0006511	K04554
Nala1975014	P14381.1
Nala1975007	M1BJF6.1	GO:0050832,GO:0005776,GO:0006914,GO:0031410,GO:0015031,GO:0008270	K17987
Nala1974994
Nala1974980	P17340.1	GO:0005507,GO:0009055,GO:0009535	K02638
Nala1974976	P0DPE0.1	GO:0016279,GO:0008168	K22857
Nala1974967	Q58DC2.1	K11799
Nala1974939
Nala1974934
Nala1974924
Nala1974903	B8BLZ4.1	GO:0000160,GO:0009736
Nala1974893	Q93VG8.1
Nala1974885	O48781.1	GO:0071456,GO:0005634,GO:0016036
Nala1974875	Q8L9Y0.2	GO:0005576,GO:0004185,GO:0005773
Nala1974834	Q8RY79.1	GO:1990055,GO:0005737,GO:0030170,GO:0009611,GO:0016831,GO:0006559	K01593
Nala1974828	Q8GZU0.1	GO:0005634,GO:0016407,GO:0009753,GO:0005737,GO:0035835
Nala1974780	Q9FH28.2	GO:0030544,GO:0030433,GO:0071218,GO:0016021,GO:0051085,GO:0005789	K09518
Nala1974730
Nala1974711
Nala1974702
Nala1974696	Q3ECP7.2	GO:0008643,GO:0016021,GO:0022857	K03444
Nala1974635	P40619.1	GO:0005634,GO:0003677
Nala1974633	Q99315.3	GO:0015074,GO:0005634,GO:0032197,GO:0006310,GO:0008233,GO:0005737,GO:0003723,GO:0004523,GO:0008270,GO:0003887,GO:0000943,GO:0005524,GO:0004540,GO:0003964,GO:0003677,GO:0004190
Nala1974631
Nala1974629	P0C8Q9.3	GO:0016021
Nala1974553	Q84WW5.1
Nala1974540	Q5NYD9.1	GO:0005524,GO:0016779,GO:0000287	K08997
Nala1974488	Q9ZUU8.1	GO:0009744,GO:0009569,GO:1901982,GO:0009507,GO:0031588,GO:0005975,GO:0005737,GO:0043562,GO:0019887
Nala1974398
Nala1974389	Q41319.2	GO:0102786,GO:0009507,GO:0045300,GO:0046872,GO:0006633
Nala1974371	P38935.3
Nala1974349
Nala1974308
[truncated: 31,446 more rows]
