# Supplementary material for: Important Roles of Key Genes and Transcription Factors in Flower Color Differences of Nicotiana alata
Source: Genes (Basel). 2021 Dec 10;12(12):1976. doi: 10.3390/genes12121976 (PMC8701347; doi:10.3390/genes12121976)
Supplement: Supplementary file 1 [file genes-12-01976-s001.zip › Table S4.txt]

Class	GO_Name	GO_ID	GO_Level	P_value	EnrichmentScore	HitsGenesCountsInSelectedSet	HitsGenesCountsInBackground	AllGenesCountsInSelectedSet	AllGenesCountsInBackground	GenesOfSelectedSetInGOterm
Biological process	cellular process	GO:0009987	2	0.939294084	0.99563671	12681	70157	14560	80201	Nala1009938,Nala739607,Nala1010927,Nala1933220,Nala1972837,Nala1022912,Nala1947869,Nala994919,Nala2020131,Nala740608,Nala1957205,Nala1957204,Nala1957200,Nala1959862,Nala1933210,Nala727608,Nala247720,Nala208118,Nala703674,Nala1921222,Nala1921223,Nala211784,Nala1957211,Nala1034919,Nala1947849,Nala1947848,Nala2007146,Nala1947847,Nala1984835,Nala727633,Nala1034926,Nala727628,Nala701013,Nala701012,Nala701011,Nala1970217,Nala739646,Nala1009971,Nala1947821,Nala1009969,Nala1009965,Nala1010953,Nala739661,Nala1947819,Nala1970207,Nala740647,Nala727644,Nala727685,Nala713034,Nala713041,Nala2032147,Nala1935827,Nala2020151,Nala727672,Nala284731,Nala1970226,Nala713028,Nala1970223,Nala1957266,Nala713023,Nala713032,Nala715694,Nala2007199,Nala284732,Nala1022907,Nala208198,Nala259783,Nala1081286,Nala233156,Nala257129,Nala208190,Nala1081282,Nala1945287,Nala233161,Nala233162,Nala233160,Nala1130791,Nala260766,Nala245146,Nala1933287,Nala221185,Nala233140,Nala1081277,Nala233146,Nala2032173,Nala245120,Nala1081273,Nala1093249,Nala1945250,Nala259745,Nala1081249,Nala318631,Nala247758,Nala318650,Nala703605,Nala1081258,Nala318648,Nala1081251,Nala221113,Nala247764,Nala245109,Nala208170,Nala208177,Nala1959835,Nala259723,Nala259727,Nala221141,Nala1945227,Nala247737,Nala208187,Nala715606,Nala703624,Nala703625,Nala1933231,Nala208178,Nala328009,Nala823550,Nala1095848,Nala1129816,Nala1044284,Nala341006,Nala764585,Nala245078,Nala318651,Nala282078,Nala269035,Nala1083850,Nala1105888,Nala294058,Nala269022,Nala1020251,Nala2022809,Nala2022808,Nala2022805,Nala1020260,Nala1115213,Nala1020261,Nala245065,Nala294075,Nala257029,Nala245035,Nala776585,Nala355617,Nala1044235,Nala1007237,Nala1009893,Nala739569,Nala1046841,Nala1019216,Nala1935805,Nala2007207,Nala1019215,Nala1010881,Nala2007209,Nala1935809,Nala764519,Nala1020221,Nala296612,Nala296613,Nala1009886,Nala296615,Nala1046833,Nala992220,Nala1022882,Nala739586,Nala1957171,Nala296611,Nala788503,Nala764518,Nala764514,Nala764513,Nala1970152,Nala1020232,Nala1970157,Nala1020237,Nala764506,Nala1009866,Nala727590,Nala1010854,Nala1020243,Nala740541,Nala739561,Nala1970176,Nala343689,Nala1105814,Nala764561,Nala1019258,Nala343690,Nala1022842,Nala1970168,Nala1007271,Nala764559,Nala1982145,Nala1970191,Nala1982176,Nala1019232,Nala740578,Nala1019235,Nala740575,Nala992284,Nala1982165,Nala740582,Nala764537,Nala2007238,Nala1019223,Nala715755,Nala235857,Nala247832,Nala740712,Nala740710,Nala208226,Nala1127082,Nala1957329,Nala233201,Nala1947979,Nala740724,Nala223855,Nala701112,Nala1921361,Nala208252,Nala284809,Nala727758,Nala1947960,Nala1923995,Nala713107,Nala1970302,Nala1933313,Nala1957343,Nala1970306,Nala1947956,Nala994829,Nala701137,Nala2020236,Nala727746,Nala223879,Nala2020239,Nala701132,Nala1933307,Nala739769,Nala235813,Nala1935964,Nala1935966,Nala994838,Nala740758,Nala740757,Nala740755,Nala1019412,Nala740754,Nala701164,Nala1982308,Nala223815,Nala223816,Nala737118,Nala1970320,Nala235823,Nala1935957,Nala727763,Nala994853,Nala208210,Nala1970354,Nala713160,Nala1935945,Nala208200,Nala208220,Nala1947918,Nala208211,Nala257245,Nala257249,Nala1103031,Nala259890,Nala233281,Nala1115011,Nala257221,Nala259885,Nala1130641,Nala233256,Nala1960908,Nala233261,Nala1945382,Nala233262,Nala1933397,Nala703739,Nala1933393,Nala245211,Nala221240,Nala272828,Nala1945358,Nala223894,Nala260845,Nala260844,Nala1921386,Nala703753,Nala1921389,Nala703755,Nala715734,Nala1081343,Nala235873,Nala715731,Nala235878,Nala1081340,Nala1972935,Nala1921392,Nala247859,Nala1921373,Nala703740,Nala1984905,Nala1130696,Nala1933357,Nala1933355,Nala235888,Nala1933360,Nala245200,Nala269185,Nala823429,Nala1081339,Nala750071,Nala992181,Nala331524,Nala318568,Nala823416,Nala318567,Nala1994281,Nala1994282,Nala1994283,Nala786061,Nala331512,Nala798035,Nala749081,Nala1105761,Nala1032359,Nala776670,Nala233199,Nala1020376,Nala1044347,Nala245174,Nala245173,Nala1068324,Nala1056310,Nala1020391,Nala257141,Nala269121,Nala269120,Nala1105790,Nala1071941,Nala269118,Nala1103146,Nala749012,Nala2010977,Nala776637,Nala750008,Nala1044300,Nala713056,Nala1020330,Nala211807,Nala1935926,Nala740677,Nala701085,Nala1970244,Nala1046951,Nala713050,Nala713051,Nala1032320,Nala284754,Nala1034982,Nala725064,Nala1923925,Nala2010953,Nala739668,Nala2010954,Nala713087,Nala740659,Nala2044300,Nala749002,Nala749001,Nala1046970,Nala2010962,Nala1923917,Nala1019306,Nala713076,Nala1044318,Nala1019307,Nala823474,Nala1046978,Nala823477,Nala823479,Nala1020369,Nala740669,Nala284782,Nala750044,Nala1923903,Nala750046,Nala764685,Nala1022953,Nala2007369,Nala2007368,Nala992149,Nala343578,Nala1970288,Nala1046912,Nala1007393,Nala2046900,Nala1994280,Nala750021,Nala811463,Nala1046944,Nala823443,Nala823447,Nala282147,Nala750010,Nala1034966,Nala1022984,Nala1020328,Nala1022986,Nala272915,Nala235971,Nala1959616,Nala1921009,Nala259944,Nala259948,Nala259949,Nala233318,Nala284904,Nala245308,Nala1923657,Nala235980,Nala233328,Nala1935630,Nala223971,Nala1972615,Nala284927,Nala2007385,Nala235959,Nala2007388,Nala1093084,Nala235960,Nala703426,Nala2032336,Nala2032337,Nala296916,Nala259916,Nala1972609,Nala1022700,Nala223994,Nala1009736,Nala211960,Nala739404,Nala1959662,Nala284942,Nala994716,Nala284946,Nala1093063,Nala715428,Nala235941,Nala235940,Nala715425,Nala296934,Nala1010719,Nala211959,Nala727401,Nala223968,Nala223969,Nala296943,Nala1957013,Nala1960668,Nala306808,Nala208341,Nala994749,Nala1009709,Nala223952,Nala331817,Nala1117563,Nala1933068,Nala1117562,Nala318837,Nala1921090,Nala1945042,Nala1933057,Nala221392,Nala1933062,Nala1945031,Nala1117588,Nala1081025,Nala1081027,Nala1933053,Nala1921070,Nala1921071,Nala259991,Nala259993,Nala1093000,Nala306842,Nala270304,Nala1081030,Nala259981,Nala269302,Nala1095655,Nala1044055,Nala233366,Nala1933021,Nala259967,Nala306880,Nala1935666,Nala1935668,Nala1071664,Nala318853,Nala233342,Nala1044079,Nala306881,Nala1935656,Nala1056057,Nala776356,Nala992050,Nala776359,Nala328247,Nala1032034,Nala331896,Nala992069,Nala270289,Nala1020069,Nala1044015,Nala270286,Nala992070,Nala1007071,Nala764359,Nala788352,Nala788357,Nala740371,Nala1007061,Nala788355,Nala739390,Nala739392,Nala825930,Nala270266,Nala992092,Nala788366,Nala1019024,Nala1117648,Nala776323,Nala1034669,Nala1019097,Nala776320,Nala328278,Nala328277,Nala1046634,Nala788303,Nala788302,Nala764393,Nala257281,Nala776332,Nala233296,Nala1115000,Nala1022696,Nala1115002,Nala328274,Nala245274,Nala245276,Nala245279,Nala788315,Nala825906,Nala1019071,Nala1020043,Nala788328,Nala788327,Nala788326,Nala1972556,Nala1972553,Nala223901,Nala703384,Nala1996538,Nala715346,Nala715353,Nala739344,Nala365293,Nala730972,Nala727362,Nala730979,Nala1022655,Nala1022651,Nala730970,Nala823365,Nala742953,Nala742957,Nala992004,Nala1009623,Nala730982,Nala739320,Nala1960591,Nala365290,Nala752340,Nala739369,Nala1007035,Nala764329,Nala1010687,Nala1019017,Nala778904,Nala739388,Nala739382,Nala992031,Nala739347,Nala1007014,Nala742995,Nala1009681,Nala740339,Nala1009660,Nala992043,Nala1007004,Nala739363,Nala1933109,Nala233438,Nala221440,Nala233449,Nala1972707,Nala1935757,Nala1129496,Nala703556,Nala233413,Nala233419,Nala233418,Nala703542,Nala703549,Nala221450,Nala1935738,Nala727504,Nala715559,Nala739529,Nala1957121,Nala1935727,Nala740513,Nala1009848,Nala703564,Nala1009846,Nala1009840,Nala1009843,Nala739536,Nala1959786,Nala994608,Nala208438,Nala727562,Nala1923721,Nala1970114,Nala1957134,Nala1960787,Nala1935702,Nala727554,Nala208460,Nala739512,Nala715566,Nala715571,Nala740502,Nala740500,Nala703594,Nala257485,Nala1081161,Nala270452,Nala1933178,Nala1130436,Nala1129414,Nala1945153,Nala269448,Nala257462,Nala269442,Nala1933168,Nala245472,Nala1081141,Nala1933162,Nala1130416,Nala318704,Nala1947793,Nala270418,Nala270411,Nala1933149,Nala304115,Nala221482,Nala1947788,Nala1093114,Nala1945124,Nala269416,Nala1083796,Nala1933141,Nala1056154,Nala316105,Nala1093103,Nala316100,Nala1959719,Nala269403,Nala233458,Nala1056180,Nala1095752,Nala245435,Nala1129489,Nala1068142,Nala1959728,Nala233467,Nala1068148,Nala1933112,Nala1056176,Nala1970095,Nala1019185,Nala764491,Nala367731,Nala1083740,Nala1095738,Nala825844,Nala331777,Nala1056126,Nala1970083,Nala1970082,Nala1007185,Nala1007193,Nala343784,Nala353107,Nala813830,Nala752473,Nala1056133,Nala1945099,Nala1020133,Nala269382,Nala1105535,Nala1058742,Nala1034773,Nala1083715,Nala316197,Nala813811,Nala1020145,Nala1034786,Nala316163,Nala1044120,Nala813809,Nala813807,Nala1933097,Nala1933096,Nala270351,Nala257374,Nala1019196,Nala269353,Nala1020162,Nala1129517,Nala764492,Nala788444,Nala1058752,Nala801829,Nala1019187,Nala1034738,Nala1007119,Nala2019552,Nala1010767,Nala1010765,Nala1007110,Nala715479,Nala1972676,Nala715478,Nala823268,Nala1046729,Nala1969019,Nala1058702,Nala727454,Nala776400,Nala1010756,Nala994525,Nala1034748,Nala1022762,Nala1972666,Nala994520,Nala1022769,Nala1020107,Nala2044523,Nala811284,Nala740444,Nala282340,Nala727483,Nala1020112,Nala739426,Nala328193,Nala1957061,Nala1020116,Nala328195,Nala1034752,Nala811270,Nala208401,Nala208405,Nala208402,Nala811255,Nala811253,Nala1972680,Nala1010734,Nala727471,Nala994541,Nala296991,Nala1022788,Nala1020127,Nala1957074,Nala1020128,Nala727467,Nala282362,Nala2020586,Nala1970058,Nala1957087,Nala740473,Nala740471,Nala764440,Nala1022719,Nala727493,Nala1034703,Nala1019128,Nala1957092,Nala1010793,Nala740487,Nala367791,Nala367793,Nala811225,Nala1022738,Nala2007588,Nala353144,Nala811215,Nala1970060,Nala1009781,Nala1007124,Nala367789,Nala1019107,Nala825851,Nala740466,Nala740465,Nala705835,Nala213942,Nala1019732,Nala730801,Nala213933,Nala1019726,Nala213937,Nala1007737,Nala213968,Nala1044721,Nala1020754,Nala237903,Nala213950,Nala717822,Nala1019704,Nala729805,Nala729803,Nala730831,Nala823075,Nala1005135,Nala1017118,Nala742810,Nala742815,Nala703200,Nala717850,Nala1017106,Nala1019760,Nala2044568,Nala1019761,Nala729826,Nala1017101,Nala1017103,Nala370775,Nala1007778,Nala705895,Nala729861,Nala213922,Nala729853,Nala703223,Nala730821,Nala1005104,Nala715208,Nala823044,Nala2044580,Nala825696,Nala742801,Nala705894,Nala250969,Nala1935495,Nala247312,Nala1947462,Nala1947461,Nala1935484,Nala250976,Nala296296,Nala249989,Nala1947450,Nala235312,Nala250943,Nala249952,Nala1947448,Nala211370,Nala211376,Nala250954,Nala1935459,Nala262923,Nala249965,Nala250928,Nala237953,Nala250920,Nala791786,Nala1935443,Nala791787,Nala791784,Nala1935441,Nala791795,Nala262906,Nala1935437,Nala262901,Nala776171,Nala249948,Nala249917,Nala1923446,Nala705816,Nala705815,Nala237930,Nala211343,Nala211345,Nala1078069,Nala1923436,Nala211339,Nala213997,Nala250910,Nala223315,Nala321850,Nala308876,Nala298860,Nala740155,Nala739174,Nala825729,Nala740159,Nala2007619,Nala1996374,Nala333825,Nala259257,Nala1081694,Nala259259,Nala306223,Nala791754,Nala764111,Nala308892,Nala1091004,Nala1091002,Nala1091001,Nala715194,Nala715193,Nala825717,Nala739181,Nala357813,Nala740169,Nala727169,Nala262896,Nala813724,Nala813726,Nala1101039,Nala298882,Nala247257,Nala333813,Nala235281,Nala742794,Nala1078019,Nala740136,Nala754773,Nala727194,Nala1042094,Nala296232,Nala260227,Nala1947396,Nala1947395,Nala1947394,Nala1947393,Nala259227,Nala1029068,Nala211289,Nala321890,Nala250881,Nala249890,Nala211290,Nala259216,Nala791714,Nala296253,Nala296255,Nala331204,Nala262864,Nala1030066,Nala223259,Nala262851,Nala259200,Nala1947370,Nala249875,Nala249879,Nala1030076,Nala262859,Nala249876,Nala1030078,Nala752156,Nala791731,Nala250873,Nala223276,Nala250872,Nala223277,Nala262849,Nala370860,Nala730752,Nala370861,Nala729762,Nala1030019,Nala730759,Nala1020691,Nala1017032,Nala729758,Nala729757,Nala703124,Nala729751,Nala1029032,Nala1005040,Nala825796,Nala742749,Nala2017013,Nala705795,Nala355237,Nala318263,Nala703157,Nala1005037,Nala729780,Nala1007695,Nala331231,Nala1017019,Nala715141,Nala825788,Nala1986979,Nala1032691,Nala729772,Nala367220,Nala1042011,Nala369886,Nala2032616,Nala1044675,Nala1030040,Nala318266,Nala1030044,Nala370874,Nala994434,Nala260299,Nala1959382,Nala742774,Nala2020690,Nala729794,Nala729790,Nala2030014,Nala994441,Nala343214,Nala1986984,Nala370819,Nala1986980,Nala2032672,Nala1020666,Nala739142,Nala298832,Nala1959390,Nala2020698,Nala729789,Nala2044606,Nala1032640,Nala729787,Nala2030006,Nala1029001,Nala754745,Nala1044642,Nala801777,Nala742758,Nala370846,Nala259292,Nala730786,Nala2020670,Nala2029008,Nala2020671,Nala1017051,Nala2029006,Nala739115,Nala742765,Nala715174,Nala1103663,Nala703191,Nala1017044,Nala705952,Nala705956,Nala1923549,Nala1923548,Nala1005211,Nala1007871,Nala1019856,Nala1947505,Nala1947502,Nala2017086,Nala1007869,Nala1923538,Nala1020860,Nala1020861,Nala1007863,Nala1935510,Nala1019843,Nala1020865,Nala729902,Nala1935519,Nala703313,Nala2029059,Nala1019834,Nala1019835,Nala717952,Nala1032850,Nala1007848,Nala1959526,Nala211410,Nala1960510,Nala2032695,Nala1960515,Nala729923,Nala367071,Nala2042011,Nala1972511,Nala1005254,Nala730958,Nala729958,Nala1032802,Nala1972505,Nala1972504,Nala1005245,Nala754918,Nala1017220,Nala1019884,Nala1032812,Nala367039,Nala1959556,Nala1007893,Nala1019872,Nala1005226,Nala1005229,Nala742926,Nala715324,Nala2030073,Nala1020843,Nala742925,Nala703353,Nala259429,Nala223469,Nala1115496,Nala1115498,Nala1115492,Nala1935586,Nala705912,Nala1935567,Nala1019817,Nala223422,Nala1947543,Nala1019809,Nala1935555,Nala235405,Nala211456,Nala1935540,Nala1078157,Nala813623,Nala1078155,Nala791869,Nala791868,Nala739299,Nala298980,Nala994367,Nala1115535,Nala813616,Nala1078160,Nala766895,Nala321725,Nala284361,Nala235392,Nala284365,Nala813601,Nala284360,Nala247378,Nala1127547,Nala739270,Nala1078145,Nala766872,Nala1103589,Nala776272,Nala984991,Nala1042169,Nala247350,Nala1054142,Nala247358,Nala752299,Nala284397,Nala274966,Nala1042157,Nala1127559,Nala1127557,Nala223372,Nala984971,Nala2020734,Nala2020735,Nala1947495,Nala262973,Nala259324,Nala235356,Nala249990,Nala296388,Nala1947484,Nala235367,Nala2020719,Nala250994,Nala296390,Nala727220,Nala2020784,Nala730877,Nala1029143,Nala778812,Nala739204,Nala823030,Nala742854,Nala1017156,Nala343130,Nala996942,Nala729871,Nala825684,Nala730883,Nala739216,Nala1042115,Nala742866,Nala823019,Nala729867,Nala333787,Nala811040,Nala727202,Nala742862,Nala286937,Nala727242,Nala703279,Nala730853,Nala367110,Nala1042143,Nala1005157,Nala1042147,Nala2005123,Nala727239,Nala1056786,Nala703284,Nala703286,Nala813677,Nala1005141,Nala1042134,Nala791813,Nala1017129,Nala2007794,Nala331106,Nala331102,Nala1972475,Nala1029106,Nala727267,Nala1115506,Nala1115505,Nala752221,Nala2005191,Nala739257,Nala331172,Nala370703,Nala742895,Nala1030107,Nala996980,Nala801692,Nala1020785,Nala740243,Nala1044739,Nala331160,Nala2030134,Nala766857,Nala298967,Nala994330,Nala1042102,Nala343103,Nala298963,Nala298964,Nala1032771,Nala1017174,Nala284329,Nala331155,Nala1030128,Nala1972484,Nala994347,Nala727274,Nala298977,Nala754853,Nala739246,Nala742888,Nala739245,Nala370717,Nala2020796,Nala801669,Nala223508,Nala2042179,Nala2042178,Nala1020507,Nala1949839,Nala2042195,Nala1950825,Nala1949840,Nala1949843,Nala211536,Nala2030155,Nala1950839,Nala2017194,Nala705632,Nala1925805,Nala1925808,Nala1019537,Nala1950859,Nala996911,Nala1974834,Nala1950866,Nala211501,Nala211504,Nala729614,Nala1019512,Nala729611,Nala1959207,Nala1959203,Nala717622,Nala1962855,Nala1974828,Nala1947231,Nala272514,Nala1935246,Nala259533,Nala235556,Nala1935231,Nala1935227,Nala247539,Nala1947201,Nala223593,Nala259507,Nala1935204,Nala1923215,Nala1923214,Nala235541,Nala1081499,Nala318405,Nala223533,Nala1068499,Nala1937844,Nala1937848,Nala211578,Nala1949809,Nala1937833,Nala1947198,Nala2020829,Nala1986796,Nala296442,Nala1127403,Nala742570,Nala2020825,Nala742590,Nala1068488,Nala284470,Nala1081450,Nala1093422,Nala742586,Nala994259,Nala259487,Nala791524,Nala730575,Nala766523,Nala742557,Nala318416,Nala984883,Nala1093415,Nala730588,Nala1935185,Nala730586,Nala1935188,Nala2044820,Nala1947157,Nala296471,Nala1947156,Nala259466,Nala1115463,Nala1935168,Nala2017207,Nala260458,Nala296480,Nala318496,Nala1935166,Nala223490,Nala1972192,Nala766579,Nala259441,Nala235476,Nala994294,Nala1068417,Nala247454,Nala2020840,Nala984840,Nala331430,Nala1115473,Nala306489,Nala1935141,Nala1935143,Nala2020832,Nala1127453,Nala2020835,Nala1127451,Nala813588,Nala1007479,Nala2029237,Nala2042212,Nala2032885,Nala1020455,Nala331497,Nala813577,Nala813579,Nala343498,Nala730520,Nala742503,Nala1044419,Nala2020898,Nala729507,Nala1949795,Nala1019444,Nala729543,Nala2044896,Nala1962765,Nala1962768,Nala1962767,Nala1962769,Nala2020885,Nala729536,Nala1986732,Nala1032453,Nala2020871,Nala705569,Nala2032856,Nala1020482,Nala1007444,Nala2020876,Nala2017231,Nala1019423,Nala729524,Nala1986721,Nala729564,Nala754525,Nala801555,Nala1020418,Nala2017289,Nala1019494,Nala729559,Nala1962781,Nala729553,Nala730560,Nala1020422,Nala717574,Nala1972103,Nala717575,Nala825512,Nala1019483,Nala729584,Nala996879,Nala742519,Nala801533,Nala742517,Nala1019473,Nala825507,Nala996886,Nala1974780,Nala1972126,Nala2017279,Nala705711,Nala1950922,Nala223628,Nala211646,Nala1950927,Nala1925955,Nala223617,Nala235627,Nala1950938,Nala1950935,Nala1950943,Nala1962926,Nala1962925,Nala1032619,Nala1044603,Nala1020635,Nala1949962,Nala208023,Nala208020,Nala1974903,Nala1020640,Nala1020641,Nala235607,Nala208015,Nala1937917,Nala717708,Nala223630,Nala729720,Nala1005010,Nala1937900,Nala729718,Nala211606,Nala729715,Nala730718,Nala1019654,Nala343298,Nala1959303,Nala729707,Nala717728,Nala1986903,Nala211623,Nala1962962,Nala223602,Nala717742,Nala1960311,Nala1020601,Nala235697,Nala272638,Nala272636,Nala1935369,Nala984815,Nala245029,Nala1923369,Nala235679,Nala1115292,Nala1947324,Nala1947323,Nala1947322,Nala233027,Nala235687,Nala233025,Nala259637,Nala233029,Nala1935334,Nala1947319,Nala245008,Nala1937985,Nala1947306,Nala2020900,Nala776042,Nala233000,Nala1949907,Nala788024,Nala1935318,Nala208035,Nala235637,Nala791689,Nala235639,Nala1935308,Nala1950909,Nala208062,Nala1949920,Nala1937954,Nala223678,Nala791691,Nala1925980,Nala994119,Nala727065,Nala321976,Nala996770,Nala791629,Nala791628,Nala740032,Nala715085,Nala321979,Nala752013,Nala994128,Nala306348,Nala306349,Nala2007979,Nala778675,Nala1081549,Nala791645,Nala1996227,Nala2020927,Nala296585,Nala296586,Nala1984271,Nala370921,Nala994149,Nala1996230,Nala308986,Nala306322,Nala742687,Nala740021,Nala370919,Nala1103347,Nala742682,Nala2020912,Nala740026,Nala778610,Nala1947276,Nala1044583,Nala2032967,Nala994156,Nala984744,Nala345907,Nala247592,Nala1129987,Nala345905,Nala740074,Nala1984294,Nala1115334,Nala727098,Nala345913,Nala778627,Nala778626,Nala1996268,Nala1081507,Nala1068531,Nala235599,Nala2032945,Nala321991,Nala2007984,Nala1103373,Nala333976,Nala1947249,Nala1947248,Nala1130972,Nala984719,Nala778647,Nala2019969,Nala1935265,Nala791613,Nala739085,Nala1103388,Nala1103389,Nala1129996,Nala1947235,Nala1019581,Nala705679,Nala1950888,Nala367337,Nala367334,Nala742610,Nala1950894,Nala730648,Nala2029343,Nala1950892,Nala1950893,Nala1020581,Nala1105901,Nala1962875,Nala1019560,Nala1962870,Nala1019565,Nala1972210,Nala996713,Nala727003,Nala703039,Nala729660,Nala715014,Nala1960224,Nala2042358,Nala729656,Nala1962882,Nala996724,Nala367341,Nala2032976,Nala1007560,Nala367349,Nala715013,Nala730628,Nala1032588,Nala1972236,Nala1959267,Nala1974885,Nala729671,Nala1020542,Nala1020543,Nala717694,Nala742668,Nala729668,Nala727046,Nala727047,Nala727045,Nala1960266,Nala2042318,Nala331391,Nala1959281,Nala2044984,Nala742645,Nala1044517,Nala703072,Nala727029,Nala1960276,Nala989560,Nala1029548,Nala735246,Nala1042523,Nala1017557,Nala735252,Nala255331,Nala255330,Nala747228,Nala723253,Nala280309,Nala808709,Nala760203,Nala989550,Nala747240,Nala270961,Nala990566,Nala808713,Nala990569,Nala749897,Nala255340,Nala989544,Nala737887,Nala798844,Nala231357,Nala270953,Nala255317,Nala1017538,Nala341800,Nala280324,Nala280323,Nala1029578,Nala231360,Nala711290,Nala723268,Nala989525,Nala270938,Nala218355,Nala218361,Nala989518,Nala280343,Nala1943465,Nala723299,Nala270927,Nala206380,Nala221999,Nala270928,Nala2042388,Nala231344,Nala218347,Nala257958,Nala1017588,Nala1017585,Nala304858,Nala233972,Nala304852,Nala280361,Nala233978,Nala233979,Nala206385,Nala760222,Nala1029537,Nala218365,Nala218367,Nala257934,Nala1029533,Nala735282,Nala218370,Nala735285,Nala735283,Nala245960,Nala713856,Nala806131,Nala326224,Nala750806,Nala725837,Nala725834,Nala818120,Nala806143,Nala725828,Nala749816,Nala725826,Nala711217,Nala365853,Nala711210,Nala365854,Nala255392,Nala711209,Nala351217,Nala711206,Nala711203,Nala806121,Nala328855,Nala1980417,Nala326266,Nala326269,Nala255379,Nala1017518,Nala1017517,Nala341825,Nala1980412,Nala749841,Nala723210,Nala723211,Nala1005528,Nala326254,Nala326258,Nala326256,Nala341834,Nala341835,Nala749854,Nala725865,Nala723241,Nala267344,Nala1955477,Nala990532,Nala326245,Nala711262,Nala711261,Nala255358,Nala749825,Nala749824,Nala749830,Nala363243,Nala363242,Nala363247,Nala326287,Nala326285,Nala326289,Nala326290,Nala326274,Nala208939,Nala701822,Nala1054491,Nala701843,Nala701842,Nala818148,Nala713821,Nala701859,Nala725804,Nala218318,Nala257925,Nala759185,Nala257928,Nala233957,Nala280267,Nala206322,Nala1030492,Nala206326,Nala221958,Nala2042465,Nala233960,Nala280271,Nala218303,Nala231305,Nala231307,Nala221954,Nala2042472,Nala735194,Nala257907,Nala206341,Nala206344,Nala245927,Nala245928,Nala233947,Nala1017489,Nala1078426,Nala221974,Nala1931405,Nala1042442,Nala1101455,Nala208941,Nala208942,Nala1078403,Nala221913,Nala363287,Nala233926,Nala1125411,Nala796102,Nala1029483,Nala1029490,Nala206300,Nala208966,Nala208964,Nala772144,Nala1125431,Nala1125430,Nala723384,Nala774970,Nala774972,Nala774977,Nala735369,Nala255454,Nala304727,Nala1029678,Nala304723,Nala1992576,Nala316706,Nala1017660,Nala760316,Nala1980562,Nala796301,Nala735344,Nala1027029,Nala1005672,Nala750983,Nala1980592,Nala1042669,Nala750989,Nala747324,Nala1992554,Nala255448,Nala749995,Nala243467,Nala255413,Nala218482,Nala1003068,Nala1029635,Nala1029639,Nala231464,Nala328710,Nala316749,Nala328705,Nala280481,Nala735391,Nala316712,Nala1943561,Nala243428,Nala747380,Nala304744,Nala798910,Nala280493,Nala255405,Nala231448,Nala218490,Nala1017689,Nala1015028,Nala316724,Nala1943552,Nala1017686,Nala711318,Nala750920,Nala341743,Nala713970,Nala750927,Nala314116,Nala750926,Nala725951,Nala713968,Nala749939,Nala1967527,Nala821630,Nala725947,Nala304778,Nala304775,Nala750906,Nala1967539,Nala749904,Nala341769,Nala1967531,Nala1967533,Nala989496,Nala328736,Nala267499,Nala304785,Nala713984,Nala806001,Nala749916,Nala713990,Nala365726,Nala725969,Nala723303,Nala1967547,Nala821617,Nala316762,Nala326144,Nala326142,Nala341706,Nala1980533,Nala314152,Nala1967558,Nala749965,Nala328799,Nala326141,Nala723329,Nala989465,Nala314167,Nala735306,Nala723362,Nala762926,Nala990414,Nala280405,Nala1017615,Nala1017614,Nala1017616,Nala280409,Nala762917,Nala1017609,Nala735315,Nala749959,Nala255488,Nala723346,Nala255481,Nala1980541,Nala749955,Nala1980542,Nala806090,Nala806099,Nala701918,Nala701913,Nala1101386,Nala1125338,Nala713915,Nala326170,Nala701925,Nala713932,Nala365757,Nala701949,Nala725912,Nala701944,Nala818049,Nala1125384,Nala351118,Nala713925,Nala713923,Nala341798,Nala725906,Nala818037,Nala353773,Nala725900,Nala351114,Nala713956,Nala701969,Nala713948,Nala365762,Nala351135,Nala218439,Nala990391,Nala2029599,Nala1931566,Nala990397,Nala1127925,Nala206444,Nala231423,Nala1127916,Nala280392,Nala1127910,Nala747297,Nala1115961,Nala747295,Nala1115960,Nala1127949,Nala218457,Nala784273,Nala218441,Nala784291,Nala784287,Nala784289,Nala1029589,Nala1029584,Nala1127966,Nala1931512,Nala1127953,Nala206414,Nala206413,Nala1931503,Nala1127981,Nala1127982,Nala1054561,Nala1054550,Nala1054551,Nala1029306,Nala1056926,Nala749652,Nala711036,Nala1955253,Nala711034,Nala280547,Nala774618,Nala1020974,Nala992978,Nala1982875,Nala1970880,Nala1056910,Nala1943262,Nala292536,Nala750632,Nala713684,Nala735022,Nala723009,Nala314407,Nala314406,Nala992989,Nala1029328,Nala711055,Nala1994841,Nala711062,Nala1020997,Nala1982893,Nala1032988,Nala1030324,Nala750611,Nala1931256,Nala1007962,Nala1955287,Nala1955289,Nala255567,Nala243580,Nala1019949,Nala749696,Nala218595,Nala750688,Nala1992244,Nala759016,Nala1992249,Nala1955298,Nala280586,Nala1020938,Nala1017356,Nala231588,Nala1005366,Nala711068,Nala1017346,Nala314448,Nala735063,Nala280596,Nala218594,Nala243569,Nala749674,Nala735026,Nala1019999,Nala231559,Nala314415,Nala735031,Nala749666,Nala749664,Nala749669,Nala990384,Nala723073,Nala1921899,Nala1933870,Nala735038,Nala1017324,Nala1017327,Nala749679,Nala713617,Nala1970818,Nala701629,Nala1970815,Nala314477,Nala314476,Nala1007907,Nala1969820,Nala713639,Nala701646,Nala701645,Nala701644,Nala821505,Nala1970821,Nala808541,Nala1020928,Nala1007958,Nala808513,Nala1019939,Nala1019931,Nala1970858,Nala725636,Nala701664,Nala280509,Nala749603,Nala992941,Nala1955225,Nala1994834,Nala1957885,Nala1970849,Nala1970847,Nala2017611,Nala1970846,Nala701674,Nala711018,Nala725659,Nala326493,Nala725657,Nala1007921,Nala989330,Nala990301,Nala267572,Nala279553,Nala2029628,Nala1091248,Nala2005673,Nala2042639,Nala2029605,Nala2029600,Nala206519,Nala1066249,Nala1054268,Nala1042270,Nala363447,Nala363449,Nala1066265,Nala701604,Nala2017664,Nala821546,Nala821549,Nala989290,Nala774572,Nala1066206,Nala1945844,Nala798530,Nala2027044,Nala1081850,Nala231548,Nala2040048,Nala1017262,Nala1017263,Nala1093822,Nala1017260,Nala798565,Nala798567,Nala990299,Nala750587,Nala2039015,Nala1054240,Nala2039012,Nala2039013,Nala1945820,Nala1017252,Nala243505,Nala2027024,Nala231523,Nala231526,Nala1056896,Nala1054235,Nala1933828,Nala1113205,Nala1032875,Nala1933824,Nala1044861,Nala1945805,Nala1044865,Nala206527,Nala2042655,Nala786513,Nala1029231,Nala774544,Nala1044855,Nala1056832,Nala786526,Nala1992183,Nala1992184,Nala1921821,Nala1921823,Nala1992188,Nala2042670,Nala1029246,Nala1103893,Nala1056863,Nala774564,Nala774561,Nala206559,Nala206550,Nala206553,Nala992850,Nala241056,Nala749770,Nala267686,Nala304950,Nala735123,Nala1955377,Nala1029423,Nala341906,Nala253036,Nala1980336,Nala1967359,Nala1017430,Nala1029437,Nala216087,Nala749777,Nala241034,Nala241033,Nala711179,Nala304930,Nala735105,Nala1017413,Nala1017412,Nala1017414,Nala749749,Nala1042429,Nala1967377,Nala749743,Nala2039098,Nala228090,Nala735114,Nala1994978,Nala711164,Nala711166,Nala253026,Nala1943356,Nala1943358,Nala749753,Nala1030441,Nala204073,Nala304993,Nala228040,Nala711198,Nala231697,Nala316977,Nala1931359,Nala1931354,Nala228029,Nala228027,Nala747156,Nala723165,Nala1945994,Nala1945991,Nala1943332,Nala304979,Nala216079,Nala304978,Nala750787,Nala759118,Nala990253,Nala1029401,Nala231677,Nala255633,Nala1943324,Nala1943320,Nala1029413,Nala1029416,Nala747143,Nala747144,Nala228054,Nala1103708,Nala1933994,Nala750773,Nala1933992,Nala735160,Nala1980383,Nala1980384,Nala228046,Nala735164,Nala216074,Nala216072,Nala989274,Nala713726,Nala989271,Nala1125053,Nala1955316,Nala713752,Nala725735,Nala989258,Nala1113097,Nala363308,Nala701772,Nala2005748,Nala1955331,Nala749728,Nala341949,Nala1967317,Nala326393,Nala1994949,Nala749723,Nala1005403,Nala1955349,Nala711109,Nala713767,Nala265052,Nala326373,Nala750712,Nala326374,Nala1955342,Nala701797,Nala989222,Nala253080,Nala737728,Nala1955359,Nala749708,Nala326371,Nala326372,Nala253058,Nala725773,Nala725775,Nala1955373,Nala1970989,Nala341979,Nala279677,Nala253062,Nala280659,Nala1103799,Nala1127765,Nala206609,Nala1933909,Nala796083,Nala1101154,Nala1101153,Nala218604,Nala2040106,Nala206633,Nala2027135,Nala808483,Nala772085,Nala363323,Nala1113185,Nala1101199,Nala1125160,Nala1970902,Nala2017796,Nala1054394,Nala701733,Nala1125156,Nala1030379,Nala1933984,Nala1029386,Nala1066328,Nala747070,Nala216018,Nala206685,Nala1054343,Nala204024,Nala735090,Nala1056998,Nala216003,Nala1921994,Nala231664,Nala216008,Nala216007,Nala204039,Nala231668,Nala1056993,Nala204037,Nala1017388,Nala1115726,Nala228021,Nala735067,Nala231632,Nala2027152,Nala231636,Nala735072,Nala231635,Nala228016,Nala228012,Nala1093932,Nala204049,Nala1933958,Nala798673,Nala2027149,Nala750690,Nala750699,Nala2030791,Nala735087,Nala1017361,Nala798621,Nala1933941,Nala1933940,Nala231619,Nala2039198,Nala1933932,Nala1029351,Nala231620,Nala231623,Nala206651,Nala1115738,Nala1054328,Nala206670,Nala206666,Nala774682,Nala798635,Nala798638,Nala204017,Nala1044997,Nala204010,Nala750404,Nala1040342,Nala257527,Nala1003396,Nala1040345,Nala1015378,Nala1052327,Nala1052310,Nala701482,Nala233562,Nala257512,Nala1101826,Nala257516,Nala713442,Nala1040334,Nala725428,Nala701478,Nala701477,Nala1945675,Nala1933689,Nala1933688,Nala1003371,Nala257502,Nala713477,Nala257504,Nala233535,Nala1039364,Nala1040369,Nala233539,Nala1027391,Nala1091915,Nala1052346,Nala1027392,Nala1064319,Nala1039381,Nala1003362,Nala1003363,Nala221570,Nala245521,Nala282514,Nala245524,Nala749450,Nala1933666,Nala1970698,Nala233514,Nala1933662,Nala1101856,Nala233515,Nala1042966,Nala749447,Nala208544,Nala1945641,Nala1945642,Nala1029996,Nala750430,Nala1980008,Nala304400,Nala1027338,Nala304401,Nala1970685,Nala1955066,Nala713487,Nala1027334,Nala713486,Nala1982667,Nala208554,Nala1980007,Nala282535,Nala992798,Nala1111205,Nala1042989,Nala208580,Nala1040315,Nala1101884,Nala208576,Nala1967069,Nala1945613,Nala725486,Nala1054903,Nala304432,Nala808312,Nala269584,Nala2005822,Nala316410,Nala989155,Nala304447,Nala1957607,Nala257598,Nala304440,Nala270569,Nala1017947,Nala316429,Nala1042916,Nala1943095,Nala1027300,Nala1943091,Nala1005954,Nala341400,Nala245591,Nala1042945,Nala1042944,Nala341405,Nala989134,Nala1029976,Nala1029978,Nala257575,Nala1027319,Nala1027315,Nala2042805,Nala1970612,Nala713410,Nala811929,Nala701425,Nala1029908,Nala316453,Nala713407,Nala713408,Nala1029914,Nala1970601,Nala269532,Nala270520,Nala269530,Nala270522,Nala713400,Nala2017852,Nala1943058,Nala701431,Nala1943056,Nala269529,Nala713439,Nala1957657,Nala701448,Nala1003324,Nala1970621,Nala713423,Nala270500,Nala233586,Nala713421,Nala1017968,Nala1943034,Nala2003243,Nala341476,Nala2017897,Nala353458,Nala798382,Nala1135257,Nala2030840,Nala821330,Nala1123297,Nala270493,Nala270492,Nala270495,Nala341427,Nala811999,Nala1064296,Nala2030892,Nala2030893,Nala2042826,Nala2027221,Nala749373,Nala1091894,Nala788975,Nala1933615,Nala749385,Nala749378,Nala1933606,Nala750344,Nala2015284,Nala208525,Nala208530,Nala1135237,Nala1078872,Nala776956,Nala1040261,Nala1040264,Nala776953,Nala776962,Nala1078880,Nala1078881,Nala1064214,Nala1064212,Nala1066871,Nala1066870,Nala990090,Nala749394,Nala749390,Nala774317,Nala1040288,Nala774316,Nala1039283,Nala1052253,Nala1091818,Nala1091828,Nala1091827,Nala1091825,Nala1091824,Nala1052257,Nala1943150,Nala1076410,Nala725561,Nala257640,Nala206054,Nala713575,Nala1957797,Nala1994743,Nala1039465,Nala218040,Nala245650,Nala725558,Nala749527,Nala1982752,Nala725554,Nala725551,Nala1027494,Nala233682,Nala233681,Nala1931158,Nala218025,Nala218026,Nala1994752,Nala713565,Nala750511,Nala233688,Nala750516,Nala206059,Nala1945794,Nala725582,Nala725583,Nala206074,Nala269601,Nala257620,Nala1970793,Nala750500,Nala233655,Nala1994721,Nala1101710,Nala1039481,Nala206066,Nala206085,Nala231003,Nala1933795,Nala1933793,Nala1040474,Nala1040475,Nala231009,Nala1040479,Nala1943117,Nala750562,Nala245618,Nala306933,Nala1933788,Nala306932,Nala318910,Nala750550,Nala725591,Nala990000,Nala245621,Nala725585,Nala282659,Nala1945750,Nala725587,Nala1933769,Nala1967184,Nala218012,Nala233614,Nala1027467,Nala233617,Nala1040446,Nala749545,Nala1967177,Nala1933754,Nala1027478,Nala737584,Nala1967189,Nala245601,Nala1052412,Nala989041,Nala306975,Nala270691,Nala306988,Nala306989,Nala306986,Nala1027417,Nala1027416,Nala306985,Nala270680,Nala270684,Nala701514,Nala255065,Nala231070,Nala231071,Nala1003414,Nala1957732,Nala270677,Nala269682,Nala270673,Nala1003418,Nala1003419,Nala304309,Nala1003401,Nala1003400,Nala1003403,Nala255049,Nala989009,Nala701532,Nala255041,Nala1003475,Nala231050,Nala231051,Nala1943191,Nala231056,Nala811803,Nala2015309,Nala1957753,Nala1003474,Nala1994706,Nala725518,Nala245696,Nala318993,Nala2005988,Nala713528,Nala1955108,Nala231067,Nala270641,Nala713522,Nala1955106,Nala231068,Nala1957764,Nala1957763,Nala218074,Nala255026,Nala2005991,Nala2005994,Nala2005995,Nala725503,Nala701570,Nala233690,Nala257662,Nala1955116,Nala270633,Nala231035,Nala1931194,Nala316317,Nala2005961,Nala1943165,Nala992602,Nala270620,Nala257656,Nala713550,Nala1015424,Nala318984,Nala1135156,Nala1135159,Nala1135158,Nala2003366,Nala316380,Nala304397,Nala2030971,Nala808288,Nala2039306,Nala353330,Nala2030970,Nala2029972,Nala823890,Nala821221,Nala823874,Nala316367,Nala316368,Nala2027373,Nala1135198,Nala1088393,Nala821209,Nala808213,Nala808208,Nala2015365,Nala2030994,Nala808224,Nala269593,Nala270583,Nala2015374,Nala1076377,Nala749492,Nala798421,Nala1933745,Nala992570,Nala1980059,Nala1967089,Nala1111122,Nala1933727,Nala1111125,Nala1992023,Nala208649,Nala749483,Nala750452,Nala749481,Nala1921730,Nala749485,Nala1921733,Nala1921735,Nala750456,Nala1111119,Nala1091986,Nala1052363,Nala1933701,Nala1040380,Nala1039390,Nala1111141,Nala1040385,Nala821293,Nala1039388,Nala1064342,Nala821289,Nala1078998,Nala1111139,Nala1052350,Nala341397,Nala1040377,Nala821274,Nala1039394,Nala1052383,Nala808298,Nala1921709,Nala2040382,Nala1040396,Nala821256,Nala727860,Nala1921485,Nala764805,Nala233793,Nala703899,Nala257761,Nala282728,Nala1039108,Nala727855,Nala245776,Nala1039106,Nala740830,Nala243117,Nala206183,Nala294710,Nala206186,Nala257754,Nala257755,Nala1933454,Nala218149,Nala715862,Nala1029797,Nala1017787,Nala776807,Nala218152,Nala218153,Nala245786,Nala206178,Nala1005798,Nala1030799,Nala1921463,Nala294725,Nala294722,Nala1921467,Nala1027140,Nala1933448,Nala257740,Nala1933446,Nala1005791,Nala294729,Nala257747,Nala294728,Nala727875,Nala1030793,Nala282748,Nala1003128,Nala1933439,Nala294733,Nala294732,Nala218166,Nala1970423,Nala233783,Nala1027159,Nala257738,Nala1957473,Nala282752,Nala206199,Nala727867,Nala1054751,Nala245768,Nala1029744,Nala750204,Nala257721,Nala750201,Nala257724,Nala752862,Nala713254,Nala739892,Nala316614,Nala739890,Nala1969459,Nala749204,Nala764847,Nala245731,Nala740875,Nala245733,Nala221764,Nala992545,Nala1029758,Nala1921433,Nala294755,Nala992547,Nala1994438,Nala1029752,Nala740881,Nala740880,Nala1003191,Nala206132,Nala245745,Nala749219,Nala1027102,Nala1933408,Nala725264,Nala1921421,Nala1003173,Nala1970474,Nala713277,Nala739871,Nala740856,Nala245710,Nala294760,Nala221789,Nala701287,Nala294779,Nala739879,Nala1003164,Nala713268,Nala1970463,Nala1003166,Nala233743,Nala294771,Nala245723,Nala328649,Nala1005731,Nala703811,Nala703812,Nala1017717,Nala1017713,Nala328639,Nala316670,Nala316668,Nala255182,Nala267140,Nala255169,Nala255168,Nala353631,Nala2003445,Nala326023,Nala269781,Nala326026,Nala1017756,Nala314039,Nala255138,Nala314032,Nala255131,Nala231180,Nala1957403,Nala715824,Nala326014,Nala727808,Nala243161,Nala255148,Nala243165,Nala314019,Nala341602,Nala727831,Nala703881,Nala1005748,Nala231166,Nala328652,Nala715842,Nala1017726,Nala282712,Nala1111066,Nala762192,Nala2039437,Nala2039438,Nala762188,Nala762182,Nala774186,Nala1123034,Nala279098,Nala774190,Nala749191,Nala279084,Nala750171,Nala798156,Nala798159,Nala351056,Nala351055,Nala811763,Nala353640,Nala279061,Nala1040091,Nala2039466,Nala1123075,Nala1076038,Nala351007,Nala811744,Nala267070,Nala255091,Nala1076041,Nala255082,Nala1076014,Nala750121,Nala1052042,Nala713186,Nala737156,Nala749128,Nala282690,Nala776769,Nala750113,Nala713169,Nala233722,Nala1040059,Nala713173,Nala713171,Nala713172,Nala1039074,Nala1054691,Nala749138,Nala282698,Nala725145,Nala1054697,Nala1091645,Nala1052064,Nala1994327,Nala752764,Nala740774,Nala1970384,Nala1003082,Nala749117,Nala208774,Nala208772,Nala208778,Nala740785,Nala1091623,Nala750164,Nala1027046,Nala363057,Nala1042689,Nala749189,Nala776725,Nala776724,Nala208711,Nala1994363,Nala1052021,Nala776732,Nala1994369,Nala351087,Nala750131,Nala1052012,Nala1994371,Nala776748,Nala776749,Nala749160,Nala1042697,Nala1040037,Nala1039052,Nala749158,Nala1052015,Nala294823,Nala257880,Nala231251,Nala1003273,Nala1040221,Nala1015258,Nala740956,Nala740955,Nala1052207,Nala740952,Nala727974,Nala1015253,Nala267209,Nala1078834,Nala1052202,Nala701362,Nala1027253,Nala257870,Nala257872,Nala1066835,Nala739973,Nala294839,Nala257879,Nala739983,Nala255224,Nala1945556,Nala725305,Nala727961,Nala727962,Nala1054887,Nala1052222,Nala725342,Nala725341,Nala269843,Nala231230,Nala231236,Nala1970551,Nala1066866,Nala1066865,Nala1066864,Nala713362,Nala1066863,Nala1945549,Nala294840,Nala1017891,Nala1945545,Nala1052226,Nala1969573,Nala992401,Nala269832,Nala231242,Nala752910,Nala713344,Nala218292,Nala1015228,Nala1957590,Nala245881,Nala788922,Nala740944,Nala1017882,Nala1054873,Nala725323,Nala701374,Nala701394,Nala245858,Nala1921564,Nala1970577,Nala231214,Nala1042840,Nala231216,Nala231217,Nala221880,Nala1945526,Nala1945524,Nala764967,Nala245855,Nala206247,Nala1054810,Nala245869,Nala1921552,Nala270808,Nala1921555,Nala218221,Nala231220,Nala1027216,Nala218226,Nala1945519,Nala1042835,Nala749337,Nala245863,Nala725344,Nala206258,Nala245867,Nala1029886,Nala1113504,Nala233851,Nala1970595,Nala1015278,Nala750309,Nala1113505,Nala1982574,Nala1003289,Nala245848,Nala245847,Nala992445,Nala1933517,Nala749322,Nala280254,Nala233866,Nala1027235,Nala231207,Nala737342,Nala713392,Nala1029827,Nala341505,Nala1029828,Nala1005843,Nala1029833,Nala1005840,Nala1029835,Nala1054806,Nala267265,Nala703958,Nala316516,Nala703943,Nala316526,Nala316521,Nala316524,Nala255284,Nala255280,Nala1003236,Nala740918,Nala740917,Nala740916,Nala1005892,Nala727936,Nala740912,Nala727932,Nala255251,Nala701300,Nala2003577,Nala2003575,Nala1003226,Nala1015201,Nala1945599,Nala1945595,Nala294804,Nala703995,Nala1957539,Nala294809,Nala2015527,Nala328550,Nala255236,Nala243250,Nala740908,Nala740907,Nala231283,Nala1029815,Nala269875,Nala231284,Nala269873,Nala231289,Nala270863,Nala231288,Nala1933596,Nala316569,Nala1017845,Nala727947,Nala1125583,Nala798260,Nala762289,Nala750299,Nala774259,Nala786237,Nala774262,Nala774264,Nala353531,Nala353535,Nala798240,Nala341561,Nala233837,Nala1088116,Nala257808,Nala294781,Nala208866,Nala725277,Nala725273,Nala725276,Nala725270,Nala1052151,Nala750238,Nala1921514,Nala1101549,Nala776886,Nala774228,Nala764871,Nala713291,Nala764879,Nala208877,Nala764877,Nala725268,Nala280163,Nala821073,Nala788870,Nala233813,Nala206226,Nala221858,Nala218202,Nala233829,Nala245800,Nala245802,Nala280180,Nala992379,Nala750283,Nala762260,Nala2040597,Nala280189,Nala208833,Nala208831,Nala1052146,Nala808053,Nala750264,Nala1027185,Nala749275,Nala1125568,Nala1027193,Nala208843,Nala750254,Nala1112953,Nala288261,Nala1100969,Nala288264,Nala323113,Nala323112,Nala1038491,Nala1038492,Nala781147,Nala1075452,Nala1051462,Nala1051460,Nala264289,Nala1100977,Nala323100,Nala1124921,Nala756184,Nala1112944,Nala744183,Nala264275,Nala744185,Nala756173,Nala817654,Nala744179,Nala1051499,Nala1110301,Nala1110300,Nala349773,Nala264257,Nala771788,Nala1038454,Nala252266,Nala278890,Nala1038455,Nala781105,Nala1112987,Nala1112983,Nala323145,Nala278888,Nala252274,Nala252273,Nala986479,Nala252271,Nala1051452,Nala1038476,Nala252241,Nala1038479,Nala1051455,Nala252256,Nala1051446,Nala719161,Nala734794,Nala1976353,Nala205919,Nala795712,Nala1038410,Nala746779,Nala1964363,Nala720140,Nala746778,Nala1002450,Nala815082,Nala1964374,Nala746786,Nala734777,Nala1002440,Nala1038430,Nala746751,Nala1964389,Nala1051411,Nala335158,Nala758739,Nala335150,Nala758730,Nala795724,Nala746765,Nala815049,Nala771701,Nala815055,Nala720187,Nala1002497,Nala350789,Nala719192,Nala350788,Nala347131,Nala720180,Nala1002491,Nala720176,Nala350781,Nala1112900,Nala1124914,Nala1100947,Nala2039619,Nala1124916,Nala276290,Nala1002477,Nala288255,Nala744151,Nala205904,Nala1014450,Nala215202,Nala217868,Nala215201,Nala1927346,Nala734719,Nala710744,Nala710742,Nala217861,Nala229841,Nala230848,Nala229849,Nala1927355,Nala242836,Nala205887,Nala746703,Nala230856,Nala230858,Nala205882,Nala215224,Nala2040693,Nala719101,Nala217886,Nala227201,Nala203238,Nala1966964,Nala709788,Nala707125,Nala707124,Nala227206,Nala707107,Nala707105,Nala217871,Nala203248,Nala1942947,Nala229850,Nala217828,Nala710789,Nala217820,Nala1966987,Nala720103,Nala1927310,Nala707128,Nala710774,Nala1978965,Nala205846,Nala707134,Nala205841,Nala1976337,Nala998419,Nala998414,Nala734732,Nala217841,Nala734730,Nala2039696,Nala746727,Nala720117,Nala720119,Nala793091,Nala239256,Nala264211,Nala227269,Nala254885,Nala313826,Nala227265,Nala254882,Nala239260,Nala215291,Nala986441,Nala240248,Nala240258,Nala215277,Nala264200,Nala227258,Nala805720,Nala252231,Nala227253,Nala1087391,Nala266855,Nala252206,Nala254863,Nala254861,Nala240236,Nala266845,Nala239246,Nala266842,Nala239243,Nala986418,Nala313812,Nala239251,Nala266830,Nala1966907,Nala227221,Nala793046,Nala1940350,Nala1051382,Nala203270,Nala1954934,Nala230893,Nala217894,Nala230897,Nala227214,Nala229871,Nala266826,Nala710726,Nala1090984,Nala230868,Nala230867,Nala1942993,Nala1978919,Nala1090987,Nala710713,Nala227240,Nala254839,Nala230871,Nala230870,Nala230873,Nala230875,Nala230874,Nala230877,Nala230876,Nala1927365,Nala301689,Nala793242,Nala301690,Nala986394,Nala264386,Nala817512,Nala323038,Nala323039,Nala1100887,Nala1100883,Nala252380,Nala1038578,Nala1038576,Nala1038582,Nala252396,Nala1051573,Nala240384,Nala240382,Nala1122209,Nala240391,Nala795889,Nala252379,Nala252374,Nala781255,Nala1051567,Nala1109242,Nala335062,Nala1927508,Nala1038530,Nala1038531,Nala323081,Nala2039710,Nala1051517,Nala288309,Nala288308,Nala288307,Nala2027738,Nala1038534,Nala744235,Nala311089,Nala756217,Nala288311,Nala732265,Nala719274,Nala719276,Nala362674,Nala323069,Nala1038542,Nala359036,Nala720258,Nala359035,Nala335044,Nala1964499,Nala720255,Nala720292,Nala734891,Nala734896,Nala1038553,Nala744216,Nala359048,Nala744211,Nala781201,Nala288329,Nala1002555,Nala1988472,Nala719294,Nala203401,Nala335028,Nala744222,Nala732295,Nala1100801,Nala1026512,Nala1026525,Nala288353,Nala756259,Nala720297,Nala756247,Nala756248,Nala732280,Nala756252,Nala1038515,Nala744259,Nala2027742,Nala768220,Nala732290,Nala323091,Nala323093,Nala215321,Nala734839,Nala205997,Nala746812,Nala1940435,Nala205990,Nala203331,Nala203332,Nala205996,Nala734847,Nala734848,Nala710851,Nala230973,Nala1964418,Nala722830,Nala707213,Nala707214,Nala734814,Nala734812,Nala734816,Nala227324,Nala203350,Nala227327,Nala734825,Nala215334,Nala215333,Nala710875,Nala217990,Nala372093,Nala254913,Nala215337,Nala254911,Nala1964438,Nala227312,Nala2037107,Nala2037105,Nala229978,Nala1964432,Nala709895,Nala1927426,Nala1952469,Nala217945,Nala734877,Nala734870,Nala719244,Nala217940,Nala707268,Nala707269,Nala707266,Nala2025185,Nala734882,Nala719230,Nala719235,Nala746867,Nala230934,Nala720214,Nala230933,Nala230935,Nala359076,Nala359077,Nala230937,Nala217965,Nala758826,Nala1002523,Nala758829,Nala2040770,Nala734854,Nala205976,Nala1002528,Nala998300,Nala734860,Nala734863,Nala217952,Nala719258,Nala229937,Nala720234,Nala205984,Nala239379,Nala1109274,Nala240369,Nala1109254,Nala264323,Nala266986,Nala240374,Nala215395,Nala252357,Nala301701,Nala301702,Nala239359,Nala240343,Nala710800,Nala252328,Nala254983,Nala986306,Nala1940491,Nala301712,Nala301714,Nala1940483,Nala1075485,Nala215363,Nala278931,Nala313743,Nala252300,Nala313742,Nala252301,Nala227345,Nala313747,Nala278930,Nala781189,Nala203378,Nala710813,Nala215359,Nala254975,Nala252314,Nala215360,Nala710847,Nala313725,Nala215392,Nala203398,Nala242964,Nala1134254,Nala1939466,Nala254956,Nala227356,Nala227351,Nala227359,Nala795555,Nala998281,Nala359301,Nala1090846,Nala998287,Nala1026289,Nala998292,Nala1014272,Nala1051224,Nala986270,Nala1100744,Nala1065892,Nala311342,Nala311341,Nala986261,Nala1038291,Nala1038290,Nala1002270,Nala1014256,Nala1065883,Nala1038287,Nala1988187,Nala1124739,Nala771542,Nala1041872,Nala1038219,Nala1038217,Nala1077831,Nala1026240,Nala771553,Nala1065823,Nala771558,Nala986230,Nala1112778,Nala2015807,Nala1065857,Nala323361,Nala1065844,Nala2015813,Nala1065842,Nala1065841,Nala1038245,Nala1038242,Nala1038241,Nala252490,Nala1038246,Nala1053817,Nala1014209,Nala360385,Nala360386,Nala1028850,Nala360388,Nala1041830,Nala1028869,Nala1002216,Nala2039828,Nala1026202,Nala746545,Nala1028874,Nala2039813,Nala203513,Nala1964161,Nala360395,Nala722573,Nala2025239,Nala288464,Nala734596,Nala288462,Nala998241,Nala1028816,Nala1002255,Nala1028822,Nala2039867,Nala2039860,Nala746584,Nala805471,Nala998270,Nala1014211,Nala998271,Nala1041805,Nala1004801,Nala710501,Nala215447,Nala215446,Nala1929773,Nala1004805,Nala2013280,Nala1930749,Nala215431,Nala215430,Nala215439,Nala215435,Nala203469,Nala203463,Nala227414,Nala215463,Nala710526,Nala227440,Nala1966720,Nala2025249,Nala1930720,Nala203491,Nala227432,Nala1942701,Nala1952104,Nala1978730,Nala1930719,Nala1930702,Nala1929718,Nala203423,Nala1966751,Nala709557,Nala1952128,Nala710567,Nala1004822,Nala710562,Nala709588,Nala710558,Nala1075191,Nala709575,Nala1004814,Nala1939170,Nala240482,Nala1087148,Nala1927192,Nala1124776,Nala276433,Nala1099121,Nala252477,Nala1927182,Nala252471,Nala276417,Nala1087121,Nala264421,Nala1087130,Nala1942782,Nala215487,Nala783481,Nala1940114,Nala1077789,Nala1930789,Nala1939124,Nala783498,Nala227458,Nala239433,Nala1930773,Nala1110191,Nala1110196,Nala988804,Nala1927130,Nala1927136,Nala215498,Nala1051164,Nala1929777,Nala252419,Nala252415,Nala1942741,Nala795670,Nala744084,Nala1026392,Nala998159,Nala986166,Nala349871,Nala795668,Nala744088,Nala986158,Nala744060,Nala1112613,Nala998178,Nala795698,Nala1038395,Nala986142,Nala337843,Nala998195,Nala819941,Nala744067,Nala1051366,Nala1014375,Nala2027930,Nala795631,Nala323275,Nala1051319,Nala349838,Nala2039904,Nala1038344,Nala988773,Nala819903,Nala349847,Nala795654,Nala1063315,Nala1038353,Nala744099,Nala986105,Nala349858,Nala771691,Nala1038366,Nala756086,Nala335222,Nala732019,Nala1002347,Nala1930910,Nala1002349,Nala1978895,Nala1929929,Nala203613,Nala1041954,Nala707063,Nala2013321,Nala720024,Nala1004999,Nala1991883,Nala1026329,Nala719035,Nala719034,Nala771633,Nala1014316,Nala707055,Nala1964254,Nala744002,Nala746668,Nala1038301,Nala215621,Nala1002326,Nala215627,Nala1952289,Nala1041973,Nala1041972,Nala720043,Nala1964268,Nala215610,Nala1065929,Nala719050,Nala1065928,Nala1002315,Nala1016959,Nala771650,Nala335269,Nala734670,Nala1016954,Nala1004979,Nala722699,Nala1028931,Nala2025356,Nala360224,Nala1041910,Nala1041916,Nala720068,Nala746699,Nala732064,Nala756016,Nala1976269,Nala1014358,Nala986197,Nala720059,Nala1041909,Nala1026307,Nala1002351,Nala998153,Nala998151,Nala203606,Nala1041925,Nala2013351,Nala986175,Nala1041929,Nala709635,Nala710622,Nala239531,Nala1966824,Nala1939205,Nala227540,Nala1942853,Nala1016902,Nala709643,Nala203576,Nala734603,Nala710617,Nala1929877,Nala1978806,Nala1028903,Nala252514,Nala1966839,Nala707002,Nala707003,Nala240501,Nala215575,Nala215572,Nala710631,Nala1952211,Nala1122082,Nala240519,Nala1978857,Nala707018,Nala372288,Nala710663,Nala1016949,Nala1952223,Nala227501,Nala1966861,Nala215510,Nala215512,Nala1964212,Nala215544,Nala1952245,Nala1952244,Nala719019,Nala227523,Nala710690,Nala215532,Nala710677,Nala719012,Nala719015,Nala719016,Nala1016912,Nala746601,Nala707036,Nala301917,Nala203565,Nala1109029,Nala252589,Nala1075296,Nala988737,Nala240580,Nala350916,Nala276537,Nala276533,Nala1927290,Nala1075272,Nala1075271,Nala276523,Nala1122004,Nala311322,Nala311328,Nala988704,Nala311321,Nala1051264,Nala1110043,Nala323305,Nala1051260,Nala795589,Nala1942887,Nala1942883,Nala1090878,Nala325954,Nala1954820,Nala1954835,Nala709611,Nala819844,Nala313304,Nala315964,Nala820836,Nala327948,Nala1107116,Nala266460,Nala797967,Nala805207,Nala986035,Nala783338,Nala771369,Nala734383,Nala242482,Nala988683,Nala1073246,Nala988685,Nala771371,Nala266442,Nala301311,Nala819821,Nala1048263,Nala266434,Nala230482,Nala266430,Nala230483,Nala998078,Nala1063896,Nala337315,Nala337317,Nala254444,Nala1120136,Nala986000,Nala313343,Nala785958,Nala301371,Nala301372,Nala242473,Nala313356,Nala313353,Nala1134761,Nala1134760,Nala266412,Nala266410,Nala301342,Nala254429,Nala230467,Nala313327,Nala291492,Nala242446,Nala352902,Nala1942590,Nala797943,Nala352908,Nala230475,Nala797945,Nala230477,Nala1048279,Nala785974,Nala337360,Nala325382,Nala325380,Nala1051876,Nala1038898,Nala805291,Nala1000279,Nala1048216,Nala1048218,Nala1048219,Nala712992,Nala362312,Nala325368,Nala1991522,Nala362313,Nala748961,Nala761916,Nala1000266,Nala362341,Nala736951,Nala1036252,Nala820891,Nala1075827,Nala1051899,Nala1036255,Nala337335,Nala1048233,Nala748941,Nala352956,Nala2013485,Nala278498,Nala722368,Nala1122703,Nala710379,Nala734363,Nala998007,Nala734369,Nala710372,Nala1012293,Nala349329,Nala337381,Nala349322,Nala998018,Nala1026896,Nala349325,Nala1122731,Nala278473,Nala1036217,Nala337375,Nala986068,Nala773916,Nala773914,Nala773919,Nala1051848,Nala748985,Nala1051844,Nala748989,Nala337368,Nala1000204,Nala1002869,Nala1038829,Nala1002852,Nala1026849,Nala1002858,Nala712919,Nala1014824,Nala1026851,Nala724925,Nala1002849,Nala1014814,Nala1026862,Nala1051806,Nala724913,Nala700963,Nala205424,Nala712965,Nala748914,Nala700977,Nala1002898,Nala362352,Nala1014876,Nala700981,Nala709313,Nala362380,Nala712988,Nala1026814,Nala1012205,Nala1038806,Nala712978,Nala712974,Nala362377,Nala1038801,Nala724953,Nala1966533,Nala709335,Nala217464,Nala254408,Nala217468,Nala1119190,Nala988623,Nala1942571,Nala242437,Nala217456,Nala242432,Nala217485,Nala1942557,Nala217491,Nala242403,Nala1942545,Nala1085198,Nala229452,Nala1002820,Nala301411,Nala1930547,Nala230413,Nala1942525,Nala712901,Nala1099797,Nala783269,Nala1109663,Nala1134624,Nala1073383,Nala795421,Nala795422,Nala820705,Nala819705,Nala1109685,Nala1109689,Nala254586,Nala1085342,Nala988566,Nala746477,Nala771490,Nala746494,Nala746495,Nala771492,Nala758457,Nala1073379,Nala266552,Nala771420,Nala771425,Nala254569,Nala291592,Nala1940074,Nala1988096,Nala339845,Nala229599,Nala254575,Nala242596,Nala242569,Nala230580,Nala303882,Nala254543,Nala783422,Nala1119042,Nala315876,Nala254554,Nala1122689,Nala315877,Nala783435,Nala1048340,Nala1048342,Nala710464,Nala710461,Nala1991633,Nala710463,Nala1964009,Nala1073303,Nala805172,Nala734448,Nala2025540,Nala710453,Nala710455,Nala1024389,Nala734444,Nala1964019,Nala1073315,Nala1966673,Nala1966675,Nala2025533,Nala2025530,Nala1024392,Nala734419,Nala1000382,Nala352894,Nala352893,Nala1966686,Nala710471,Nala1991620,Nala1000372,Nala1012351,Nala1991629,Nala1964031,Nala350240,Nala1099903,Nala1036389,Nala337282,Nala1048300,Nala1026995,Nala1964042,Nala1964043,Nala1964047,Nala1063927,Nala1063922,Nala820742,Nala1964056,Nala337265,Nala819761,Nala1048328,Nala1122610,Nala820733,Nala2013581,Nala820737,Nala820739,Nala1048318,Nala734469,Nala1122606,Nala340881,Nala1122600,Nala1988024,Nala820725,Nala350203,Nala313299,Nala1000323,Nala205517,Nala1000326,Nala1014957,Nala1014959,Nala1942604,Nala1051901,Nala1000302,Nala1014934,Nala1024324,Nala1051924,Nala1966612,Nala1966625,Nala1012338,Nala350264,Nala1014991,Nala1038918,Nala1014986,Nala722421,Nala350275,Nala1966640,Nala709469,Nala350277,Nala1952016,Nala362250,Nala709454,Nala1038920,Nala205500,Nala230560,Nala230563,Nala230565,Nala1927073,Nala1942699,Nala1942690,Nala217581,Nala303919,Nala230544,Nala1942679,Nala242539,Nala1134693,Nala1942667,Nala1927027,Nala230527,Nala229520,Nala1120092,Nala1120091,Nala242514,Nala1927017,Nala1930662,Nala1929680,Nala242510,Nala1929683,Nala1073287,Nala1085268,Nala1014908,Nala783381,Nala1942634,Nala1085265,Nala205577,Nala229536,Nala205582,Nala349503,Nala349504,Nala349506,Nala1048061,Nala1122514,Nala301563,Nala301564,Nala2013602,Nala1991356,Nala1036075,Nala746134,Nala276033,Nala2001624,Nala278690,Nala264048,Nala301576,Nala1110521,Nala301573,Nala264040,Nala264043,Nala349510,Nala349511,Nala276025,Nala276026,Nala1073001,Nala266697,Nala239078,Nala301545,Nala771126,Nala276019,Nala1012082,Nala748779,Nala1942396,Nala1109552,Nala748790,Nala1942390,Nala722183,Nala1099622,Nala1109555,Nala746132,Nala1000090,Nala734144,Nala771139,Nala1000096,Nala1000097,Nala771138,Nala278664,Nala734150,Nala748785,Nala1942386,Nala264013,Nala1036031,Nala227069,Nala254680,Nala988425,Nala313580,Nala785701,Nala1942374,Nala785718,Nala785719,Nala746192,Nala288079,Nala2001672,Nala746197,Nala264003,Nala1087638,Nala1087639,Nala1063646,Nala288077,Nala1942369,Nala313594,Nala313593,Nala1942362,Nala1109581,Nala1109580,Nala1099607,Nala746160,Nala785728,Nala240023,Nala1048040,Nala227094,Nala1063677,Nala254669,Nala1122574,Nala2013620,Nala254667,Nala1036056,Nala988408,Nala785721,Nala1942357,Nala1048034,Nala1087619,Nala1110588,Nala288095,Nala301596,Nala227081,Nala1061002,Nala252017,Nala1063660,Nala1942343,Nala337520,Nala785734,Nala712769,Nala712765,Nala1956984,Nala362560,Nala349585,Nala1024013,Nala1038651,Nala700779,Nala748719,Nala1051633,Nala1051632,Nala1014681,Nala1026684,Nala709109,Nala709107,Nala712752,Nala1954336,Nala1954330,Nala1014673,Nala748727,Nala1014677,Nala1038668,Nala337585,Nala1036008,Nala1036002,Nala1026694,Nala2047004,Nala712785,Nala819678,Nala820658,Nala700794,Nala709149,Nala1012000,Nala1024044,Nala712779,Nala1993922,Nala712775,Nala773714,Nala2047011,Nala712771,Nala1036028,Nala724792,Nala734113,Nala734120,Nala748758,Nala712798,Nala736789,Nala712796,Nala734121,Nala736783,Nala1000075,Nala748764,Nala1981976,Nala746107,Nala1966356,Nala988495,Nala1000067,Nala1000068,Nala1109527,Nala264075,Nala349565,Nala349566,Nala264071,Nala252089,Nala1966366,Nala1038637,Nala252084,Nala1966368,Nala748734,Nala1000054,Nala1966384,Nala1110501,Nala349578,Nala349579,Nala252097,Nala1981992,Nala988474,Nala252090,Nala1014694,Nala217627,Nala1956901,Nala1956914,Nala230618,Nala1002618,Nala217645,Nala1932900,Nala1000001,Nala724707,Nala724701,Nala736709,Nala205604,Nala205605,Nala205607,Nala217606,Nala712748,Nala1014628,Nala217601,Nala1981918,Nala1981917,Nala712730,Nala1981919,Nala1002637,Nala1002636,Nala266633,Nala301600,Nala797699,Nala227030,Nala783041,Nala254644,Nala229687,Nala227026,Nala215052,Nala242664,Nala1944993,Nala215038,Nala240013,Nala266620,Nala797685,Nala217699,Nala795053,Nala795056,Nala795057,Nala254622,Nala795042,Nala771097,Nala239008,Nala783080,Nala1942307,Nala1944963,Nala215004,Nala254606,Nala205671,Nala1920981,Nala313630,Nala215021,Nala797677,Nala797676,Nala227006,Nala785684,Nala229661,Nala215012,Nala771055,Nala1920962,Nala229660,Nala313613,Nala313611,Nala2025712,Nala1085128,Nala325412,Nala1036192,Nala734284,Nala276157,Nala1085121,Nala1036194,Nala746256,Nala264169,Nala1048172,Nala758237,Nala761881,Nala761882,Nala761884,Nala349405,Nala771241,Nala264155,Nala1110439,Nala1110438,Nala988321,Nala748899,Nala264145,Nala1087777,Nala1087778,Nala771258,Nala734270,Nala252173,Nala988311,Nala2001786,Nala1075760,Nala325458,Nala227192,Nala773849,Nala313461,Nala325447,Nala264121,Nala240175,Nala1087759,Nala773851,Nala240170,Nala337427,Nala266778,Nala239159,Nala264116,Nala264111,Nala797837,Nala313447,Nala337416,Nala337410,Nala313443,Nala1110463,Nala264103,Nala240156,Nala266764,Nala266761,Nala1048157,Nala252139,Nala1087735,Nala252133,Nala337409,Nala1036189,Nala1942462,Nala264109,Nala712884,Nala1048105,Nala2011147,Nala1966426,Nala1051757,Nala1038779,Nala748834,Nala1036115,Nala748833,Nala734209,Nala2023122,Nala2023121,Nala761809,Nala734206,Nala1000157,Nala1014798,Nala325492,Nala1036127,Nala710249,Nala217804,Nala710248,Nala349485,Nala710240,Nala1038796,Nala1000133,Nala2023105,Nala205829,Nala758200,Nala734236,Nala1012186,Nala746215,Nala1991447,Nala1051709,Nala1966473,Nala746225,Nala1000186,Nala991984,Nala1966492,Nala1063716,Nala288127,Nala1991419,Nala1051737,Nala1038758,Nala1966486,Nala991997,Nala1024128,Nala734221,Nala349455,Nala710273,Nala1036103,Nala712806,Nala712805,Nala217744,Nala700816,Nala230722,Nala205759,Nala205751,Nala1002732,Nala217738,Nala1014715,Nala700828,Nala700827,Nala203105,Nala1002736,Nala1014706,Nala1026731,Nala1014708,Nala215107,Nala215105,Nala700836,Nala203119,Nala1026737,Nala1038715,Nala1038729,Nala712812,Nala203127,Nala700848,Nala205785,Nala203124,Nala712844,Nala712845,Nala205716,Nala1000111,Nala724817,Nala748805,Nala1014752,Nala205728,Nala700863,Nala1097098,Nala1002763,Nala1000101,Nala1002767,Nala712866,Nala1000105,Nala1014749,Nala700875,Nala724840,Nala1014737,Nala1014733,Nala215169,Nala215168,Nala239138,Nala215165,Nala1134460,Nala254769,Nala254764,Nala252103,Nala215173,Nala203175,Nala795141,Nala795143,Nala229797,Nala227131,Nala203184,Nala203187,Nala1942441,Nala240102,Nala230781,Nala254744,Nala1085062,Nala1097045,Nala278709,Nala227159,Nala301525,Nala301528,Nala230763,Nala230764,Nala313500,Nala230768,Nala1942415,Nala1061070,Nala227107,Nala217770,Nala215117,Nala217777,Nala203148,Nala783131,Nala783137,Nala1930412,Nala227124,Nala229785,Nala2001808,Nala2001800,Nala227129,Nala1930402,Nala217792,Nala254712,Nala203163,Nala2025830,Nala357365,Nala333397,Nala1119591,Nala1120576,Nala369341,Nala2025829,Nala369377,Nala369378,Nala1071065,Nala1071064,Nala2025803,Nala1949610,Nala1097670,Nala359993,Nala1950619,Nala1097665,Nala1097658,Nala1950630,Nala2001893,Nala2023252,Nala213547,Nala994078,Nala1061674,Nala213545,Nala984704,Nala1058023,Nala984703,Nala1935009,Nala1925691,Nala2023243,Nala237528,Nala286493,Nala1022087,Nala1935000,Nala1058010,Nala1010079,Nala249507,Nala1034069,Nala1022091,Nala2025895,Nala213567,Nala2011247,Nala1937648,Nala754393,Nala742393,Nala225545,Nala1073643,Nala1034079,Nala213557,Nala1010059,Nala2025889,Nala1925661,Nala1119547,Nala778339,Nala1937627,Nala213508,Nala778340,Nala781982,Nala781999,Nala1120525,Nala369390,Nala1036687,Nala1036686,Nala1022058,Nala1036694,Nala1036693,Nala1058000,Nala1058001,Nala1034037,Nala225507,Nala2035251,Nala1058008,Nala2035252,Nala1048673,Nala1022063,Nala1022060,Nala1925617,Nala1022065,Nala996655,Nala729364,Nala286403,Nala286401,Nala250448,Nala1048629,Nala1024658,Nala1010004,Nala1010005,Nala286408,Nala237489,Nala286411,Nala1022003,Nala717375,Nala1009003,Nala742347,Nala249461,Nala1048616,Nala705390,Nala249465,Nala1036641,Nala803949,Nala781966,Nala756966,Nala732999,Nala754300,Nala1024676,Nala1048642,Nala754304,Nala984645,Nala249430,Nala249436,Nala781962,Nala768945,Nala1000650,Nala1022025,Nala1061603,Nala1061602,Nala1022023,Nala1986564,Nala1022029,Nala1036667,Nala1036669,Nala286440,Nala286447,Nala237439,Nala1107607,Nala286449,Nala781912,Nala321400,Nala213451,Nala1998598,Nala250415,Nala1009047,Nala803901,Nala249424,Nala249423,Nala742382,Nala1036600,Nala1010038,Nala742384,Nala803908,Nala1012696,Nala1010033,Nala754346,Nala730379,Nala213486,Nala237410,Nala730371,Nala1048603,Nala286460,Nala1048609,Nala766325,Nala1024637,Nala1000696,Nala1000697,Nala237429,Nala286472,Nala249404,Nala321454,Nala321456,Nala744917,Nala1000609,Nala756908,Nala274493,Nala705309,Nala719943,Nala357410,Nala274489,Nala274480,Nala719983,Nala717323,Nala1962521,Nala720964,Nala717315,Nala274477,Nala732926,Nala813319,Nala262480,Nala1950550,Nala720956,Nala1962538,Nala815982,Nala730312,Nala705356,Nala705358,Nala1998505,Nala730310,Nala274451,Nala249495,Nala1949581,Nala720983,Nala720975,Nala744962,Nala274439,Nala744939,Nala250462,Nala803951,Nala249476,Nala250478,Nala2001938,Nala1000614,Nala369233,Nala825163,Nala357260,Nala1949715,Nala369261,Nala825140,Nala825141,Nala825137,Nala1000803,Nala1120491,Nala813135,Nala1046195,Nala705505,Nala705507,Nala2037966,Nala1949757,Nala1962724,Nala1132469,Nala705522,Nala1132471,Nala250609,Nala250604,Nala211007,Nala1935132,Nala1107409,Nala211004,Nala249612,Nala1947105,Nala1923151,Nala1046153,Nala1046158,Nala1046157,Nala2035348,Nala213683,Nala1119404,Nala1046188,Nala1010188,Nala213674,Nala766481,Nala1107415,Nala1107416,Nala1107417,Nala237623,Nala1009195,Nala766474,Nala1009192,Nala1071116,Nala1925762,Nala1925769,Nala1107448,Nala213625,Nala213622,Nala1085739,Nala1132413,Nala237606,Nala369271,Nala2035384,Nala213647,Nala213645,Nala1085702,Nala1937723,Nala1034156,Nala1107451,Nala213634,Nala286524,Nala286521,Nala729482,Nala730474,Nala1009134,Nala730475,Nala1959061,Nala742454,Nala1972022,Nala1998675,Nala1972020,Nala729474,Nala262540,Nala1022125,Nala1022129,Nala1061736,Nala1061738,Nala311903,Nala1024795,Nala754425,Nala742438,Nala262535,Nala1000771,Nala1947043,Nala1000774,Nala754419,Nala984512,Nala984511,Nala274501,Nala984515,Nala1960073,Nala1000779,Nala213585,Nala1947034,Nala213586,Nala237555,Nala1947031,Nala323954,Nala754483,Nala996574,Nala1009185,Nala766464,Nala298544,Nala984505,Nala225561,Nala249537,Nala1972080,Nala1960085,Nala1935040,Nala225553,Nala1947018,Nala1036720,Nala766458,Nala262504,Nala237539,Nala1923038,Nala1048711,Nala742481,Nala742483,Nala225579,Nala717421,Nala1962639,Nala1962632,Nala1024709,Nala335963,Nala323973,Nala1974633,Nala335950,Nala729412,Nala705449,Nala1950672,Nala1962657,Nala705452,Nala705451,Nala1000762,Nala1998629,Nala1998628,Nala730432,Nala274573,Nala1962666,Nala742418,Nala1962660,Nala730445,Nala1950696,Nala705469,Nala803866,Nala803861,Nala729429,Nala705476,Nala729424,Nala996514,Nala996513,Nala730415,Nala262573,Nala1998601,Nala1972015,Nala333330,Nala250586,Nala730419,Nala1998610,Nala996529,Nala286513,Nala717473,Nala742404,Nala250592,Nala250593,Nala984550,Nala360918,Nala1962694,Nala335981,Nala1119345,Nala1119341,Nala213708,Nala1119336,Nala1119330,Nala1097467,Nala1107391,Nala1132309,Nala1119355,Nala1097449,Nala1107383,Nala1132361,Nala778181,Nala1097429,Nala1073477,Nala1061498,Nala801014,Nala1132349,Nala815672,Nala815673,Nala803694,Nala1061489,Nala272086,Nala213781,Nala250724,Nala996499,Nala1024498,Nala793769,Nala237757,Nala262710,Nala742179,Nala249745,Nala742188,Nala2035461,Nala1036486,Nala249748,Nala768790,Nala730177,Nala211146,Nala768788,Nala1937405,Nala730181,Nala284097,Nala754130,Nala237748,Nala1048478,Nala250712,Nala223119,Nala1925407,Nala249708,Nala296098,Nala1036441,Nala1048418,Nala1036442,Nala249706,Nala296096,Nala225711,Nala1061418,Nala778110,Nala793748,Nala754194,Nala1048430,Nala237703,Nala754182,Nala1950369,Nala262674,Nala259023,Nala260012,Nala223071,Nala250687,Nala1949386,Nala984422,Nala321619,Nala235061,Nala732789,Nala1000434,Nala259016,Nala274645,Nala730121,Nala308643,Nala1950374,Nala1036402,Nala803708,Nala744763,Nala729147,Nala996435,Nala235030,Nala996436,Nala729142,Nala717164,Nala249671,Nala1937369,Nala984407,Nala984405,Nala1988990,Nala1962360,Nala262656,Nala732768,Nala756714,Nala235044,Nala250679,Nala1988987,Nala249684,Nala274620,Nala249685,Nala1000414,Nala284021,Nala729168,Nala717182,Nala730151,Nala235019,Nala768766,Nala768764,Nala274611,Nala1937349,Nala996468,Nala262620,Nala1000475,Nala1000476,Nala237681,Nala705196,Nala333623,Nala1962397,Nala223014,Nala1962396,Nala247009,Nala237652,Nala211064,Nala1000464,Nala211066,Nala211061,Nala756760,Nala756765,Nala1937326,Nala1940972,Nala298688,Nala742112,Nala211053,Nala729178,Nala729176,Nala1000456,Nala250635,Nala1974389,Nala1939974,Nala262602,Nala223039,Nala1976910,Nala260091,Nala720703,Nala1949305,Nala1964931,Nala984492,Nala272061,Nala259088,Nala345688,Nala803755,Nala357661,Nala1976939,Nala984481,Nala259094,Nala259075,Nala1952974,Nala719722,Nala803768,Nala272046,Nala357677,Nala355015,Nala756701,Nala318086,Nala1949337,Nala756700,Nala719758,Nala719757,Nala719759,Nala803732,Nala1000405,Nala707783,Nala1976943,Nala1976944,Nala260044,Nala223094,Nala720737,Nala260049,Nala1962311,Nala357613,Nala235076,Nala732714,Nala235078,Nala1950340,Nala1950341,Nala717125,Nala247053,Nala1949364,Nala331036,Nala984443,Nala705143,Nala1962322,Nala1950356,Nala1085395,Nala803722,Nala744707,Nala803720,Nala357636,Nala235094,Nala1122876,Nala1122873,Nala1122869,Nala357498,Nala1097588,Nala225827,Nala213830,Nala1119241,Nala2023577,Nala1119267,Nala2011581,Nala719913,Nala719916,Nala1949509,Nala357453,Nala357455,Nala357454,Nala719936,Nala791281,Nala719922,Nala984399,Nala984398,Nala754284,Nala1097511,Nala742297,Nala1925573,Nala223224,Nala754279,Nala778265,Nala1061548,Nala211233,Nala296178,Nala1097501,Nala1925545,Nala742281,Nala211261,Nala1925547,Nala250824,Nala1061578,Nala730295,Nala1937524,Nala262810,Nala1048594,Nala237862,Nala1925537,Nala235200,Nala1122806,Nala1937511,Nala791256,Nala249846,Nala223238,Nala1012595,Nala781866,Nala1024570,Nala249818,Nala1122835,Nala213863,Nala370498,Nala249829,Nala1109852,Nala1024584,Nala1048539,Nala213859,Nala1119209,Nala1925505,Nala211227,Nala1061537,Nala1024599,Nala781885,Nala1048550,Nala249809,Nala1107218,Nala791218,Nala213875,Nala1048555,Nala213873,Nala1036586,Nala235173,Nala730237,Nala262790,Nala781829,Nala235176,Nala223190,Nala223191,Nala1024531,Nala744877,Nala274770,Nala1036515,Nala284107,Nala998965,Nala274768,Nala730244,Nala274761,Nala742229,Nala986954,Nala274764,Nala223173,Nala1036524,Nala1036526,Nala262788,Nala720892,Nala235190,Nala998977,Nala259123,Nala729263,Nala235154,Nala729260,Nala1024552,Nala296100,Nala250784,Nala298765,Nala274752,Nala249796,Nala284128,Nala729252,Nala1048514,Nala730223,Nala223199,Nala986933,Nala742209,Nala705295,Nala781853,Nala262768,Nala729288,Nala237797,Nala211165,Nala284147,Nala296128,Nala1937472,Nala730274,Nala296125,Nala729278,Nala235146,Nala1000598,Nala211151,Nala729272,Nala730285,Nala717298,Nala754239,Nala1974488,Nala250772,Nala250774,Nala296134,Nala223137,Nala296130,Nala1925467,Nala754224,Nala274718,Nala250745,Nala742237,Nala262736,Nala742232,Nala1036509,Nala1000573,Nala1925455,Nala235123,Nala1986489,Nala223152,Nala249768,Nala262727,Nala707854,Nala719836,Nala1120294,Nala1949425,Nala1949427,Nala815632,Nala719830,Nala719826,Nala984372,Nala321556,Nala321558,Nala984363,Nala732800,Nala321547,Nala803651,Nala272165,Nala803644,Nala803643,Nala286714,Nala998911,Nala998910,Nala705239,Nala719881,Nala732851,Nala719877,Nala719879,Nala744838,Nala1000527,Nala768801,Nala1950456,Nala707888,Nala998923,Nala2011632,Nala720852,Nala986997,Nala1000515,Nala1949474,Nala720850,Nala756800,Nala998939,Nala1950464,Nala986987,Nala986989,Nala286748,Nala286745,Nala984323,Nala720884,Nala1949488,Nala286750,Nala729212,Nala247190,Nala321581,Nala803601,Nala803604,Nala803603,Nala719889,Nala986976,Nala803600,Nala298734,Nala260149,Nala705251,Nala1949498,Nala2011668,Nala360543,Nala286091,Nala2008026,Nala815483,Nala347591,Nala311584,Nala298085,Nala311583,Nala815458,Nala2008003,Nala360559,Nala2008007,Nala298094,Nala298096,Nala815449,Nala815444,Nala815452,Nala793574,Nala347543,Nala347545,Nala274035,Nala274039,Nala360517,Nala250077,Nala250076,Nala815421,Nala1998147,Nala1940834,Nala203738,Nala1105334,Nala227704,Nala1986151,Nala1083476,Nala1119971,Nala215711,Nala2021060,Nala1986143,Nala215742,Nala2021055,Nala2021056,Nala732594,Nala744579,Nala1940810,Nala1119993,Nala1986169,Nala1986164,Nala1129313,Nala1927825,Nala1046488,Nala1927829,Nala2033090,Nala1083434,Nala215707,Nala1083418,Nala1046499,Nala768583,Nala781531,Nala1022471,Nala1950125,Nala1937150,Nala252625,Nala1022472,Nala239659,Nala1034451,Nala240645,Nala215670,Nala252638,Nala215679,Nala732541,Nala744526,Nala1949151,Nala1949152,Nala1949153,Nala1010473,Nala1949157,Nala213043,Nala719581,Nala998859,Nala1010469,Nala252603,Nala1962126,Nala1940779,Nala1937125,Nala227688,Nala1962128,Nala1940772,Nala1949166,Nala1964786,Nala1925156,Nala996207,Nala998861,Nala252619,Nala239648,Nala1962137,Nala1964798,Nala1009471,Nala707590,Nala227670,Nala1940766,Nala1949175,Nala720554,Nala1925145,Nala1034485,Nala1962134,Nala1927786,Nala996210,Nala311606,Nala1939772,Nala1998107,Nala1940757,Nala1949180,Nala311603,Nala732580,Nala311604,Nala1927791,Nala744552,Nala227628,Nala1998113,Nala311618,Nala215639,Nala1940749,Nala1949197,Nala1962152,Nala996239,Nala213002,Nala1927766,Nala1925103,Nala213007,Nala213005,Nala744539,Nala203673,Nala288654,Nala996244,Nala744540,Nala720597,Nala227637,Nala1009415,Nala237075,Nala1009413,Nala249063,Nala311643,Nala311644,Nala311642,Nala311640,Nala1952716,Nala308008,Nala249066,Nala249065,Nala1022411,Nala249035,Nala249038,Nala1952735,Nala237067,Nala249053,Nala252698,Nala249043,Nala311637,Nala213066,Nala213067,Nala240680,Nala250002,Nala1964727,Nala249016,Nala1964725,Nala213057,Nala321004,Nala213052,Nala719510,Nala250018,Nala237050,Nala213061,Nala240663,Nala1937170,Nala719541,Nala720525,Nala1937169,Nala720528,Nala986861,Nala707562,Nala1949127,Nala1949128,Nala998823,Nala1009429,Nala225062,Nala998821,Nala252658,Nala1950110,Nala252657,Nala986859,Nala719527,Nala1964755,Nala1010411,Nala1129272,Nala323479,Nala298187,Nala347460,Nala1130245,Nala1130255,Nala1117299,Nala1010604,Nala817979,Nala274169,Nala274163,Nala1964900,Nala335479,Nala249199,Nala1130293,Nala1130291,Nala984160,Nala1964918,Nala1964919,Nala250199,Nala805987,Nala250195,Nala1952938,Nala274141,Nala778093,Nala1974295,Nala215848,Nala1107889,Nala768691,Nala203852,Nala766023,Nala1083584,Nala240804,Nala203851,Nala1927976,Nala227818,Nala768681,Nala729072,Nala203867,Nala227816,Nala1925320,Nala781675,Nala1998280,Nala778033,Nala215866,Nala1940938,Nala227841,Nala744698,Nala2045197,Nala1119878,Nala1940925,Nala1119870,Nala754017,Nala730068,Nala2033143,Nala203888,Nala1132835,Nala227833,Nala215803,Nala1940917,Nala1046594,Nala1046593,Nala1083557,Nala793613,Nala1095528,Nala793611,Nala1129212,Nala1105261,Nala2045146,Nala742082,Nala793625,Nala766047,Nala2033191,Nala742078,Nala778005,Nala1927914,Nala742093,Nala742094,Nala203849,Nala766036,Nala1974215,Nala1974216,Nala998712,Nala213142,Nala998716,Nala1022597,Nala227790,Nala252749,Nala252746,Nala237119,Nala719678,Nala720669,Nala1964880,Nala1964881,Nala1058541,Nala768606,Nala1964885,Nala213135,Nala213132,Nala213133,Nala213131,Nala1937260,Nala719672,Nala998722,Nala730000,Nala1964891,Nala1010599,Nala1962230,Nala227777,Nala227778,Nala781604,Nala732634,Nala729023,Nala213163,Nala729021,Nala252723,Nala1986214,Nala986704,Nala744612,Nala1925273,Nala1988871,Nala240748,Nala1962244,Nala1976888,Nala705049,Nala998747,Nala1925256,Nala1009588,Nala998744,Nala1950277,Nala227797,Nala1009593,Nala1998225,Nala754000,Nala1939891,Nala730030,Nala717065,Nala213107,Nala998754,Nala213106,Nala998752,Nala1940878,Nala1950291,Nala1022559,Nala240726,Nala744675,Nala1927896,Nala729030,Nala215754,Nala705079,Nala729062,Nala239713,Nala1998208,Nala756643,Nala1937203,Nala203798,Nala1940857,Nala1046548,Nala998780,Nala744651,Nala203791,Nala1927894,Nala286114,Nala729053,Nala768611,Nala1940841,Nala705094,Nala705093,Nala1962293,Nala1962296,Nala705099,Nala1058513,Nala1010525,Nala1022512,Nala274132,Nala249175,Nala1964805,Nala250173,Nala311536,Nala262149,Nala311530,Nala237174,Nala1022533,Nala719619,Nala719618,Nala250142,Nala237181,Nala1976800,Nala707624,Nala274101,Nala719604,Nala274105,Nala986778,Nala311514,Nala986775,Nala1034520,Nala707658,Nala732618,Nala719643,Nala250128,Nala1964848,Nala719639,Nala225163,Nala213192,Nala1950215,Nala744609,Nala250134,Nala252795,Nala252793,Nala2011870,Nala986758,Nala1949231,Nala1010550,Nala1976856,Nala705019,Nala239792,Nala250109,Nala1009557,Nala720644,Nala311542,Nala249116,Nala1949242,Nala1949244,Nala720641,Nala707687,Nala237146,Nala237147,Nala237149,Nala311554,Nala720636,Nala986731,Nala1949254,Nala1949255,Nala1949256,Nala1105183,Nala1105181,Nala815249,Nala321177,Nala2021229,Nala2023875,Nala2045224,Nala817889,Nala817888,Nala768392,Nala2021215,Nala345177,Nala2021201,Nala333123,Nala1083294,Nala203924,Nala2045239,Nala1129157,Nala815209,Nala1000926,Nala1000927,Nala781351,Nala1000910,Nala817832,Nala2035886,Nala781375,Nala239937,Nala252905,Nala239932,Nala213302,Nala203976,Nala240928,Nala227947,Nala227945,Nala719390,Nala252912,Nala783970,Nala744366,Nala240931,Nala2021294,Nala996033,Nala239917,Nala758988,Nala998697,Nala203995,Nala1105119,Nala783980,Nala783987,Nala215971,Nala2021284,Nala370195,Nala1120743,Nala744348,Nala1120742,Nala240911,Nala783996,Nala240910,Nala744346,Nala2045241,Nala286288,Nala227907,Nala286285,Nala771944,Nala227902,Nala1105131,Nala1071204,Nala1130112,Nala215918,Nala1105144,Nala1073872,Nala815282,Nala815269,Nala227928,Nala768344,Nala203950,Nala1085839,Nala1046252,Nala1061886,Nala771970,Nala215934,Nala215933,Nala1046258,Nala1120781,Nala215939,Nala227913,Nala1105166,Nala815267,Nala227911,Nala1034218,Nala1046206,Nala1024894,Nala1022230,Nala237239,Nala986605,Nala1036870,Nala250201,Nala252860,Nala1073827,Nala249213,Nala986604,Nala771905,Nala1940552,Nala249217,Nala1964522,Nala1927597,Nala1036874,Nala213256,Nala240893,Nala213254,Nala710975,Nala710974,Nala1022248,Nala252878,Nala250214,Nala227897,Nala719306,Nala249227,Nala1964533,Nala240899,Nala1036885,Nala998616,Nala213288,Nala288840,Nala734932,Nala240860,Nala734938,Nala719340,Nala252843,Nala252842,Nala707347,Nala237226,Nala719336,Nala722979,Nala720315,Nala719328,Nala213280,Nala1000899,Nala213281,Nala1034242,Nala1976558,Nala998636,Nala213220,Nala215881,Nala1119824,Nala1119823,Nala239859,Nala1952587,Nala1976553,Nala998633,Nala1940514,Nala720341,Nala1010288,Nala1010289,Nala203891,Nala720345,Nala240843,Nala1120808,Nala288877,Nala1036849,Nala2011919,Nala2011911,Nala1976544,Nala720338,Nala227852,Nala744329,Nala1964573,Nala1132812,Nala240858,Nala1010275,Nala1964574,Nala720370,Nala1119846,Nala734970,Nala719384,Nala1939510,Nala225223,Nala298203,Nala1964588,Nala225228,Nala996009,Nala213232,Nala758931,Nala998665,Nala734983,Nala227873,Nala1022228,Nala298215,Nala1022227,Nala744308,Nala1036867,Nala1036861,Nala1010253,Nala709915,Nala805956,Nala250280,Nala1000844,Nala986688,Nala250281,Nala1000848,Nala709903,Nala2008300,Nala710920,Nala1024832,Nala1036825,Nala710911,Nala986656,Nala805942,Nala805941,Nala986653,Nala1036823,Nala1000813,Nala710919,Nala709956,Nala1952500,Nala817906,Nala276878,Nala333233,Nala237282,Nala1010201,Nala734918,Nala2021300,Nala1952518,Nala2021301,Nala237285,Nala734925,Nala1009204,Nala276868,Nala249271,Nala333220,Nala746901,Nala793295,Nala237293,Nala707317,Nala709977,Nala710962,Nala1939599,Nala2011965,Nala249237,Nala1964505,Nala360809,Nala709985,Nala1940570,Nala707305,Nala1000850,Nala250237,Nala252896,Nala252897,Nala249242,Nala986619,Nala249241,Nala252893,Nala252890,Nala2008325,Nala1000855,Nala815117,Nala335689,Nala1130038,Nala321035,Nala308058,Nala345059,Nala2021324,Nala333008,Nala2021398,Nala805760,Nala360625,Nala1130072,Nala1130070,Nala321082,Nala1083365,Nala1083366,Nala793469,Nala333056,Nala274397,Nala1083364,Nala1130057,Nala805750,Nala1083375,Nala213428,Nala213427,Nala768442,Nala1927735,Nala1083355,Nala998568,Nala1927723,Nala1119646,Nala1083324,Nala768425,Nala793422,Nala744456,Nala286395,Nala1022392,Nala1046360,Nala1119666,Nala1085962,Nala998594,Nala1022396,Nala768485,Nala815174,Nala369022,Nala1119657,Nala1046384,Nala1117022,Nala213408,Nala357065,Nala1097935,Nala1105041,Nala1046327,Nala252987,Nala1988619,Nala1940677,Nala288946,Nala225369,Nala707467,Nala707465,Nala276948,Nala1939681,Nala252997,Nala1009371,Nala252996,Nala1949032,Nala744402,Nala1046341,Nala1010347,Nala719461,Nala1952680,Nala1022373,Nala250302,Nala1952684,Nala719468,Nala252964,Nala1962005,Nala249315,Nala264954,Nala1927677,Nala707469,Nala719455,Nala252977,Nala252978,Nala1950032,Nala1962018,Nala1940643,Nala1949053,Nala1940640,Nala1010332,Nala1964676,Nala1964674,Nala1950048,Nala1036957,Nala732451,Nala276911,Nala1022310,Nala252942,Nala1073906,Nala1022318,Nala264933,Nala1107713,Nala1107714,Nala239989,Nala237328,Nala1073919,Nala1939637,Nala1022329,Nala1962030,Nala1036966,Nala744441,Nala1962034,Nala1949079,Nala239950,Nala1036979,Nala239959,Nala1022335,Nala1107749,Nala1022332,Nala1046309,Nala1962048,Nala1046306,Nala1949084,Nala1036971,Nala1962046,Nala1974027,Nala239962,Nala1927634,Nala998549,Nala213355,Nala213352,Nala719493,Nala239969,Nala1950072,Nala237304,Nala1940608,Nala227995,Nala1962056,Nala1010374,Nala227999,Nala1010375,Nala262395,Nala274375,Nala274373,Nala1024934,Nala2008416,Nala274367,Nala805812,Nala805811,Nala323725,Nala1022301,Nala707416,Nala707417,Nala1952620,Nala274332,Nala276997,Nala1964607,Nala250360,Nala250363,Nala250362,Nala1010324,Nala288908,Nala1952639,Nala1012978,Nala1009323,Nala249391,Nala1964618,Nala276981,Nala250370,Nala321115,Nala1000983,Nala264990,Nala1976619,Nala274315,Nala276979,Nala719414,Nala719417,Nala249351,Nala1940698,Nala1964627,Nala986505,Nala1949004,Nala1000972,Nala1009307,Nala274307,Nala274305,Nala719412,Nala1922572,Nala704982,Nala2045442,Nala222418,Nala741927,Nala728941,Nala1946531,Nala741936,Nala702317,Nala704979,Nala741932,Nala2033445,Nala222402,Nala1934534,Nala222436,Nala726302,Nala741915,Nala210445,Nala210441,Nala210449,Nala1922531,Nala307904,Nala307900,Nala1958564,Nala2045404,Nala2045403,Nala726327,Nala993636,Nala714339,Nala714337,Nala1983515,Nala714371,Nala726348,Nala726343,Nala993655,Nala702378,Nala1971556,Nala753922,Nala210409,Nala210408,Nala1983532,Nala332901,Nala812818,Nala319926,Nala234496,Nala258449,Nala271410,Nala344902,Nala344903,Nala246474,Nala319932,Nala704924,Nala704926,Nala246447,Nala716906,Nala800800,Nala704911,Nala319915,Nala800818,Nala800814,Nala234440,Nala716921,Nala246422,Nala222459,Nala234456,Nala258403,Nala1934594,Nala716911,Nala246437,Nala1922594,Nala210495,Nala210490,Nala716945,Nala716948,Nala305316,Nala704955,Nala1069598,Nala1934570,Nala728918,Nala319955,Nala317352,Nala1069560,Nala305369,Nala305367,Nala1045595,Nala799239,Nala809254,Nala751286,Nala1045585,Nala305379,Nala305383,Nala810211,Nala320983,Nala258398,Nala320986,Nala368967,Nala810217,Nala763253,Nala775290,Nala295371,Nala751261,Nala1069550,Nala305359,Nala799249,Nala329306,Nala751268,Nala305361,Nala305362,Nala317336,Nala763246,Nala258392,Nala258391,Nala1033569,Nala1021587,Nala246390,Nala1045558,Nala789864,Nala246386,Nala1033567,Nala1033565,Nala1069536,Nala1045548,Nala344947,Nala1128521,Nala787215,Nala1033575,Nala258352,Nala799215,Nala234386,Nala273988,Nala1069500,Nala305388,Nala812839,Nala329361,Nala1033580,Nala234397,Nala329345,Nala1033590,Nala763285,Nala726252,Nala1033529,Nala751216,Nala1971466,Nala1008566,Nala751213,Nala702291,Nala1008558,Nala1008554,Nala738250,Nala283304,Nala775200,Nala775202,Nala753856,Nala1971488,Nala822283,Nala753852,Nala1008539,Nala1021575,Nala753843,Nala1045525,Nala1021578,Nala726256,Nala751250,Nala726290,Nala726291,Nala777808,Nala2021558,Nala726289,Nala751241,Nala726283,Nala2033525,Nala751247,Nala283355,Nala297999,Nala1021520,Nala297996,Nala1033514,Nala283365,Nala283364,Nala1008573,Nala271391,Nala2045561,Nala702444,Nala1008726,Nala702448,Nala1934678,Nala234522,Nala726406,Nala209554,Nala726402,Nala702450,Nala366197,Nala1971613,Nala738402,Nala2021589,Nala1033702,Nala1922675,Nala1008707,Nala210579,Nala209576,Nala222559,Nala702452,Nala210566,Nala1956012,Nala714432,Nala210565,Nala1021739,Nala222547,Nala1008766,Nala1971668,Nala210511,Nala1971666,Nala1956029,Nala751412,Nala714464,Nala1946617,Nala726446,Nala726441,Nala1995648,Nala1995643,Nala714455,Nala1971651,Nala1956043,Nala210505,Nala726438,Nala1971683,Nala726470,Nala726471,Nala1956046,Nala1968029,Nala222510,Nala222509,Nala702497,Nala726462,Nala366171,Nala993535,Nala210521,Nala210527,Nala2033588,Nala2033586,Nala726455,Nala258571,Nala1932098,Nala246589,Nala319802,Nala246588,Nala307835,Nala307832,Nala246596,Nala1104379,Nala1104376,Nala800716,Nala258553,Nala258555,Nala234588,Nala246561,Nala1131974,Nala1104384,Nala307819,Nala258549,Nala246570,Nala1104399,Nala1944047,Nala1958606,Nala702404,Nala234565,Nala234568,Nala1092029,Nala222570,Nala1055071,Nala1043084,Nala234577,Nala234579,Nala307880,Nala1055067,Nala307840,Nala234548,Nala1055096,Nala246528,Nala1079034,Nala1080027,Nala222582,Nala222588,Nala1018096,Nala1069688,Nala800789,Nala1079012,Nala1006097,Nala1080006,Nala1018074,Nala1055050,Nala800767,Nala307897,Nala271478,Nala751389,Nala1104434,Nala789984,Nala344816,Nala344815,Nala258484,Nala1116426,Nala1045662,Nala1045664,Nala344826,Nala258472,Nala1031047,Nala258467,Nala1043025,Nala800734,Nala800736,Nala726370,Nala1008681,Nala753998,Nala751333,Nala1045637,Nala1045638,Nala2021635,Nala789944,Nala1033659,Nala777974,Nala753981,Nala1045623,Nala2006003,Nala726357,Nala283427,Nala809188,Nala777984,Nala751317,Nala753978,Nala751316,Nala2045624,Nala1033662,Nala726386,Nala726385,Nala366255,Nala777992,Nala209507,Nala789971,Nala2021602,Nala1031011,Nala741990,Nala1033674,Nala1018052,Nala1018047,Nala1018040,Nala368852,Nala751366,Nala1021637,Nala1006061,Nala354225,Nala1006046,Nala2006017,Nala809159,Nala1018018,Nala209683,Nala1924998,Nala219006,Nala219009,Nala222657,Nala1948954,Nala207013,Nala728700,Nala2043033,Nala209685,Nala2043043,Nala1924973,Nala1922310,Nala702107,Nala234621,Nala1958310,Nala1961952,Nala1936956,Nala220012,Nala728724,Nala207051,Nala246612,Nala222669,Nala220006,Nala2045642,Nala222615,Nala704788,Nala1958331,Nala728746,Nala222609,Nala1924943,Nala741738,Nala1948908,Nala210627,Nala1936925,Nala728774,Nala207000,Nala1924936,Nala714124,Nala993408,Nala728765,Nala704799,Nala714116,Nala714115,Nala714120,Nala283644,Nala222622,Nala209663,Nala258692,Nala232063,Nala1131879,Nala1128212,Nala1094366,Nala305539,Nala219079,Nala232078,Nala1128200,Nala220069,Nala219081,Nala1922399,Nala305505,Nala1070370,Nala1934378,Nala232049,Nala232055,Nala220083,Nala220086,Nala1946341,Nala1922375,Nala330529,Nala232023,Nala222691,Nala1104288,Nala799041,Nala1104285,Nala207072,Nala207075,Nala1961905,Nala232039,Nala207069,Nala330513,Nala330510,Nala207067,Nala1096979,Nala330509,Nala330507,Nala330508,Nala232000,Nala305546,Nala219068,Nala1936999,Nala1946317,Nala1072993,Nala219070,Nala1948972,Nala2043096,Nala1934327,Nala1922349,Nala1934326,Nala704718,Nala1934323,Nala726097,Nala726095,Nala1045354,Nala993387,Nala789663,Nala330567,Nala751060,Nala1096942,Nala1995286,Nala812642,Nala812640,Nala1033374,Nala1995292,Nala753696,Nala751031,Nala330547,Nala1069301,Nala1072956,Nala1033381,Nala789685,Nala800646,Nala1045367,Nala1008383,Nala1072961,Nala800659,Nala1047972,Nala777649,Nala342514,Nala342515,Nala1131952,Nala1035987,Nala1116308,Nala1021352,Nala1047969,Nala1035990,Nala342526,Nala1035997,Nala1072944,Nala1033335,Nala1035993,Nala1033334,Nala330595,Nala777662,Nala751073,Nala775009,Nala775006,Nala366504,Nala1072912,Nala271563,Nala1059973,Nala1059977,Nala1116323,Nala1045327,Nala800619,Nala800615,Nala702045,Nala1060900,Nala753638,Nala1047931,Nala993308,Nala1971210,Nala765608,Nala366599,Nala1021313,Nala714017,Nala753623,Nala1008312,Nala822044,Nala822048,Nala765605,Nala1971242,Nala810054,Nala726033,Nala753616,Nala753615,Nala1060921,Nala995982,Nala1958277,Nala1021325,Nala714050,Nala993335,Nala1047940,Nala753606,Nala777637,Nala714036,Nala2008760,Nala716699,Nala2008761,Nala209622,Nala728679,Nala728678,Nala702065,Nala751013,Nala366565,Nala366564,Nala1995237,Nala1995238,Nala822012,Nala1023928,Nala1023927,Nala765650,Nala1958294,Nala765655,Nala812686,Nala751001,Nala1995243,Nala1035916,Nala702079,Nala765649,Nala726039,Nala728699,Nala1035927,Nala1008347,Nala800686,Nala765630,Nala809038,Nala2018112,Nala1997880,Nala2033746,Nala753647,Nala809032,Nala765629,Nala741670,Nala1983259,Nala1922452,Nala704869,Nala258731,Nala232103,Nala702209,Nala219133,Nala222776,Nala246746,Nala704855,Nala1922448,Nala232115,Nala219118,Nala1116192,Nala1116191,Nala283708,Nala219120,Nala1116190,Nala728815,Nala207147,Nala704883,Nala714200,Nala716865,Nala728849,Nala222798,Nala2018171,Nala702231,Nala219136,Nala283721,Nala995915,Nala222736,Nala702249,Nala234721,Nala714227,Nala1971425,Nala714224,Nala726207,Nala2043105,Nala728862,Nala753822,Nala714214,Nala716873,Nala741854,Nala210749,Nala728859,Nala283748,Nala1971448,Nala741828,Nala741829,Nala1008501,Nala753810,Nala714254,Nala741823,Nala741825,Nala209774,Nala1971437,Nala741839,Nala995950,Nala714233,Nala702261,Nala281108,Nala728874,Nala207127,Nala256153,Nala305400,Nala1946485,Nala256130,Nala258794,Nala1116135,Nala704807,Nala271768,Nala258781,Nala1128105,Nala2043184,Nala219169,Nala716801,Nala1116148,Nala232157,Nala219157,Nala232155,Nala1934463,Nala787177,Nala220143,Nala305429,Nala234785,Nala258755,Nala232128,Nala232129,Nala787192,Nala219193,Nala728802,Nala728800,Nala234794,Nala232132,Nala1934448,Nala305432,Nala1934442,Nala219183,Nala220163,Nala1069441,Nala366403,Nala800543,Nala800545,Nala366408,Nala800546,Nala751180,Nala751181,Nala1033487,Nala281088,Nala751169,Nala329452,Nala1033498,Nala751155,Nala751156,Nala751157,Nala305471,Nala800524,Nala751143,Nala1995382,Nala329424,Nala366417,Nala751149,Nala751146,Nala751147,Nala366414,Nala293083,Nala366418,Nala293084,Nala256074,Nala1069401,Nala293092,Nala1045438,Nala1106861,Nala330486,Nala777777,Nala268041,Nala1070406,Nala330471,Nala1021479,Nala1106877,Nala1106876,Nala2006200,Nala1106875,Nala330478,Nala1021480,Nala232081,Nala256053,Nala232086,Nala1118874,Nala1045458,Nala232091,Nala330459,Nala790767,Nala1104236,Nala751192,Nala751190,Nala763169,Nala728790,Nala753758,Nala738114,Nala1008443,Nala1021424,Nala789704,Nala209711,Nala726123,Nala2045853,Nala1971334,Nala714140,Nala738131,Nala283667,Nala1971363,Nala222719,Nala995863,Nala726150,Nala753738,Nala993200,Nala1045411,Nala741744,Nala741745,Nala283679,Nala789723,Nala1008417,Nala726140,Nala765707,Nala1008412,Nala789732,Nala1021458,Nala283688,Nala702181,Nala283687,Nala728798,Nala751133,Nala753791,Nala726172,Nala2033899,Nala993220,Nala824562,Nala714198,Nala824558,Nala1008492,Nala1983360,Nala1971375,Nala726165,Nala726163,Nala1008472,Nala2006290,Nala753789,Nala2031223,Nala1983359,Nala751112,Nala726193,Nala1106805,Nala1021406,Nala800565,Nala1021402,Nala1008459,Nala1971395,Nala751102,Nala738151,Nala1106811,Nala1018404,Nala2031278,Nala2031277,Nala1948716,Nala1006414,Nala1948700,Nala1924736,Nala1961718,Nala1961719,Nala2031246,Nala2031243,Nala1961722,Nala1936708,Nala728506,Nala1997706,Nala1997701,Nala1961740,Nala1018435,Nala1006447,Nala995826,Nala1973744,Nala1006441,Nala704572,Nala716540,Nala716538,Nala728513,Nala210030,Nala209046,Nala234000,Nala1934156,Nala234008,Nala222010,Nala248640,Nala1126273,Nala224679,Nala1948795,Nala209056,Nala210026,Nala1934153,Nala209048,Nala222003,Nala209061,Nala236648,Nala1946118,Nala248636,Nala248638,Nala1924795,Nala1934119,Nala212658,Nala1948751,Nala789476,Nala248616,Nala1922110,Nala210017,Nala236600,Nala236607,Nala1922120,Nala1079399,Nala1936740,Nala1948721,Nala285550,Nala320524,Nala320526,Nala320527,Nala320529,Nala1092349,Nala1114327,Nala320513,Nala344504,Nala273556,Nala1102355,Nala1094999,Nala1971088,Nala320501,Nala344516,Nala741463,Nala1079359,Nala753445,Nala790444,Nala1934092,Nala319516,Nala1094975,Nala741475,Nala741476,Nala320563,Nala993189,Nala224595,Nala1934086,Nala248567,Nala1043360,Nala2006322,Nala248574,Nala1055347,Nala319551,Nala753494,Nala1069983,Nala332525,Nala332524,Nala1948697,Nala1114384,Nala1114387,Nala248559,Nala2021925,Nala319553,Nala1973640,Nala1057977,Nala704468,Nala704469,Nala1043333,Nala1043335,Nala741401,Nala728429,Nala995729,Nala1055310,Nala728422,Nala741419,Nala1018351,Nala1031350,Nala728452,Nala995748,Nala728451,Nala1018349,Nala332564,Nala320573,Nala320574,Nala1043346,Nala320572,Nala285504,Nala319599,Nala285508,Nala716491,Nala1102308,Nala1102307,Nala1102305,Nala741448,Nala356512,Nala1057927,Nala1116943,Nala728460,Nala812445,Nala1102316,Nala1069937,Nala1102310,Nala1018395,Nala356525,Nala741451,Nala728459,Nala1018391,Nala728495,Nala1043310,Nala741422,Nala1018384,Nala1018386,Nala1033983,Nala1971032,Nala1018381,Nala993130,Nala1971037,Nala1971038,Nala995793,Nala1069914,Nala1069915,Nala1045966,Nala1958085,Nala1069919,Nala1018373,Nala285549,Nala285546,Nala212731,Nala1018524,Nala1948837,Nala1936858,Nala1018522,Nala2043394,Nala2043395,Nala704611,Nala704612,Nala2043399,Nala1018515,Nala1018516,Nala1031523,Nala704646,Nala1006521,Nala1043511,Nala728607,Nala1006518,Nala209110,Nala212745,Nala716610,Nala1043507,Nala704667,Nala1973844,Nala2043348,Nala728626,Nala728625,Nala704653,Nala741619,Nala1997826,Nala356360,Nala728618,Nala1936804,Nala1018550,Nala728611,Nala368364,Nala356380,Nala1958223,Nala1018549,Nala995709,Nala728649,Nala1018540,Nala368370,Nala702016,Nala1018531,Nala728632,Nala234127,Nala1934277,Nala1934276,Nala246101,Nala246105,Nala1946259,Nala1102182,Nala246108,Nala261730,Nala1114161,Nala222122,Nala246112,Nala261736,Nala222128,Nala234101,Nala234100,Nala222155,Nala248744,Nala209196,Nala234116,Nala222141,Nala261718,Nala1948889,Nala1126167,Nala1126165,Nala1948882,Nala212777,Nala212775,Nala248727,Nala1948871,Nala209134,Nala236759,Nala212766,Nala248735,Nala248738,Nala248736,Nala1948861,Nala1922231,Nala248707,Nala212792,Nala1922238,Nala1948854,Nala248719,Nala212780,Nala1934208,Nala1961806,Nala1934202,Nala1934201,Nala1936870,Nala1936862,Nala1936865,Nala1092473,Nala248710,Nala258055,Nala993027,Nala1971183,Nala297657,Nala246071,Nala1080478,Nala246070,Nala802963,Nala1092465,Nala246069,Nala246066,Nala319405,Nala234093,Nala319402,Nala234090,Nala993036,Nala234096,Nala246079,Nala297667,Nala1079469,Nala258033,Nala1997796,Nala261686,Nala297679,Nala297672,Nala297677,Nala271001,Nala741585,Nala814920,Nala1971196,Nala777596,Nala246061,Nala246052,Nala297688,Nala320448,Nala1079440,Nala1043497,Nala814915,Nala1067452,Nala246022,Nala802924,Nala283064,Nala209095,Nala234057,Nala1114241,Nala993081,Nala246039,Nala222047,Nala283075,Nala1102290,Nala993089,Nala283072,Nala248661,Nala222071,Nala246003,Nala993092,Nala1055493,Nala789526,Nala789527,Nala789528,Nala234031,Nala1079435,Nala320413,Nala1114269,Nala1079430,Nala1934166,Nala248676,Nala246017,Nala1055487,Nala1922196,Nala1102294,Nala704586,Nala1971105,Nala716572,Nala1973763,Nala704590,Nala812383,Nala728545,Nala1055425,Nala741538,Nala995619,Nala1031477,Nala728576,Nala1018470,Nala741509,Nala741501,Nala716589,Nala1985768,Nala728569,Nala995634,Nala1971115,Nala741510,Nala741512,Nala741514,Nala741515,Nala728598,Nala258099,Nala1971149,Nala1971148,Nala995640,Nala753555,Nala995654,Nala995655,Nala1973790,Nala2018498,Nala728580,Nala332496,Nala258092,Nala1985775,Nala802991,Nala753538,Nala802990,Nala1043431,Nala1971157,Nala332473,Nala332472,Nala1018498,Nala366083,Nala824196,Nala212840,Nala212847,Nala706940,Nala236804,Nala1021847,Nala209217,Nala1021857,Nala1021859,Nala236819,Nala718917,Nala1045808,Nala212813,Nala1008880,Nala1008885,Nala718945,Nala1018200,Nala790290,Nala354059,Nala342083,Nala212800,Nala212807,Nala1008866,Nala704327,Nala1006202,Nala718969,Nala212837,Nala706974,Nala1008852,Nala718962,Nala718961,Nala209285,Nala273849,Nala248888,Nala248887,Nala210264,Nala210260,Nala209296,Nala246234,Nala246237,Nala246238,Nala236881,Nala234222,Nala210292,Nala789290,Nala246200,Nala222270,Nala1948534,Nala1948533,Nala261843,Nala248868,Nala236892,Nala1924565,Nala236896,Nala1948525,Nala753290,Nala1948520,Nala1924548,Nala789241,Nala319736,Nala261814,Nala209262,Nala1924536,Nala210259,Nala790236,Nala319709,Nala790232,Nala248820,Nala1126093,Nala1924525,Nala790247,Nala224883,Nala248830,Nala790243,Nala1936506,Nala248832,Nala1936509,Nala319771,Nala319772,Nala319770,Nala1043175,Nala2018503,Nala779867,Nala1092106,Nala741246,Nala2018509,Nala246187,Nala1055152,Nala1055153,Nala319765,Nala741244,Nala319762,Nala1031189,Nala741245,Nala319763,Nala779877,Nala779875,Nala258164,Nala1079135,Nala728262,Nala741254,Nala307769,Nala1114110,Nala741225,Nala1055170,Nala767850,Nala1104786,Nala1055177,Nala1079108,Nala319761,Nala258145,Nala332716,Nala320734,Nala271117,Nala814809,Nala368716,Nala741235,Nala368717,Nala1055165,Nala320736,Nala319753,Nala743893,Nala356741,Nala741233,Nala767844,Nala356743,Nala258136,Nala234164,Nala283170,Nala1043134,Nala1045796,Nala222173,Nala1070750,Nala246149,Nala1070751,Nala741285,Nala741289,Nala1948473,Nala1082748,Nala330119,Nala1936493,Nala792802,Nala779835,Nala246152,Nala246156,Nala1057763,Nala330112,Nala234140,Nala258110,Nala319790,Nala2018521,Nala741270,Nala765233,Nala248785,Nala248784,Nala246122,Nala222195,Nala248789,Nala248788,Nala1924489,Nala1114146,Nala248792,Nala248790,Nala248794,Nala1948447,Nala1924496,Nala1924495,Nala342152,Nala342151,Nala342153,Nala2018584,Nala356795,Nala2031551,Nala1018122,Nala706895,Nala1033762,Nala704215,Nala1006136,Nala297705,Nala297708,Nala1008795,Nala297707,Nala1018117,Nala1018116,Nala1045749,Nala743838,Nala1006129,Nala1006126,Nala1006120,Nala718891,Nala779803,Nala1104708,Nala1961434,Nala1031120,Nala728201,Nala728200,Nala2043572,Nala812227,Nala995516,Nala1008776,Nala824210,Nala718882,Nala1104716,Nala1104717,Nala718876,Nala1961446,Nala743813,Nala731887,Nala728235,Nala704269,Nala2031598,Nala1973445,Nala271188,Nala356756,Nala2043503,Nala995537,Nala1021752,Nala1021753,Nala741218,Nala1961463,Nala743874,Nala743873,Nala1961471,Nala1961472,Nala1033750,Nala258192,Nala704288,Nala1924634,Nala824084,Nala210314,Nala210315,Nala1045910,Nala1936611,Nala1008957,Nala1057918,Nala1057919,Nala236920,Nala1021965,Nala1021966,Nala1008932,Nala1924601,Nala210324,Nala1021972,Nala704426,Nala704428,Nala236903,Nala1008997,Nala704444,Nala704446,Nala1008980,Nala212954,Nala1961631,Nala728406,Nala1006318,Nala814688,Nala1021936,Nala209309,Nala212947,Nala210394,Nala234362,Nala258335,Nala1936699,Nala246344,Nala246346,Nala273952,Nala1128564,Nala1946003,Nala258310,Nala273944,Nala273942,Nala1936684,Nala234356,Nala258304,Nala222384,Nala1936665,Nala1128584,Nala790334,Nala1936655,Nala789342,Nala319605,Nala1948637,Nala1948635,Nala246308,Nala236995,Nala273913,Nala246310,Nala1067288,Nala246311,Nala1067281,Nala224984,Nala210374,Nala1008902,Nala236968,Nala273903,Nala789363,Nala1948619,Nala1008907,Nala1924641,Nala234313,Nala789383,Nala234312,Nala234311,Nala234316,Nala1948601,Nala728390,Nala307667,Nala305004,Nala344613,Nala305005,Nala305003,Nala995442,Nala305001,Nala1104647,Nala1985580,Nala1055274,Nala319642,Nala319662,Nala728383,Nala1043289,Nala741379,Nala1997591,Nala995467,Nala271249,Nala1128638,Nala1104665,Nala319628,Nala1070898,Nala273891,Nala1128624,Nala1104675,Nala246297,Nala1104676,Nala1104673,Nala1104674,Nala319635,Nala741353,Nala1985599,Nala741354,Nala234286,Nala1043252,Nala1043255,Nala995485,Nala319689,Nala246268,Nala1094842,Nala1043242,Nala1094832,Nala1948588,Nala1948580,Nala741391,Nala1948577,Nala319663,Nala319683,Nala319684,Nala258220,Nala234270,Nala2031602,Nala1936589,Nala1067222,Nala246257,Nala1948568,Nala234280,Nala728310,Nala704346,Nala731969,Nala2043664,Nala814798,Nala718995,Nala329059,Nala1070838,Nala1070832,Nala1018244,Nala704335,Nala2031664,Nala824101,Nala824108,Nala743958,Nala2004068,Nala824109,Nala212911,Nala329044,Nala743924,Nala704373,Nala320699,Nala780926,Nala283201,Nala305078,Nala1961565,Nala354043,Nala354044,Nala354045,Nala728317,Nala1057863,Nala1961562,Nala283209,Nala1045832,Nala716369,Nala741326,Nala1018284,Nala814760,Nala995415,Nala342008,Nala2028052,Nala1021875,Nala1985534,Nala995429,Nala995428,Nala2028046,Nala1006286,Nala1006288,Nala741306,Nala1018265,Nala767933,Nala728362,Nala995430,Nala716388,Nala2004083,Nala1045847,Nala741313,Nala741316,Nala741317,Nala741318,Nala1031866,Nala1942183,Nala205082,Nala1942184,Nala1966152,Nala748562,Nala1993777,Nala1993776,Nala773528,Nala217074,Nala244682,Nala205076,Nala1016222,Nala1966148,Nala991894,Nala1028220,Nala748574,Nala303513,Nala205096,Nala1930184,Nala712597,Nala712595,Nala1930192,Nala1991129,Nala254016,Nala217062,Nala761523,Nala244699,Nala748569,Nala1942166,Nala232681,Nala761518,Nala1028239,Nala1018865,Nala1018867,Nala1031883,Nala1018860,Nala1942154,Nala1004217,Nala1067826,Nala1043863,Nala1006870,Nala1018857,Nala1018859,Nala785534,Nala242011,Nala242012,Nala242017,Nala1018851,Nala1991157,Nala303541,Nala256631,Nala327510,Nala230007,Nala205034,Nala1031833,Nala293666,Nala761561,Nala220663,Nala1930138,Nala1991134,Nala1991132,Nala1991133,Nala232645,Nala217052,Nala281696,Nala220697,Nala232650,Nala1978194,Nala1978193,Nala1043827,Nala217043,Nala205066,Nala220682,Nala1929149,Nala1018894,Nala254090,Nala327559,Nala1006820,Nala1956740,Nala1956741,Nala712517,Nala991810,Nala712512,Nala700546,Nala254099,Nala991822,Nala327530,Nala1981721,Nala700570,Nala712532,Nala807453,Nala1956772,Nala266041,Nala807451,Nala1956781,Nala724514,Nala278023,Nala352546,Nala1004203,Nala1993731,Nala327597,Nala2018701,Nala1954127,Nala327599,Nala1018843,Nala1018844,Nala1018847,Nala1966103,Nala1018841,Nala724543,Nala700571,Nala230098,Nala712552,Nala1956795,Nala281605,Nala1018833,Nala278002,Nala281603,Nala266012,Nala327573,Nala327572,Nala991867,Nala254037,Nala254032,Nala1966133,Nala988232,Nala2043709,Nala2004102,Nala1112179,Nala340577,Nala1077140,Nala2006795,Nala2018779,Nala2004142,Nala1065142,Nala712505,Nala1053196,Nala1079781,Nala712500,Nala700518,Nala1079792,Nala1065169,Nala1968719,Nala1028175,Nala2031797,Nala1080753,Nala2016159,Nala1944758,Nala1016187,Nala207656,Nala1016189,Nala1077113,Nala1978089,Nala1978093,Nala1041147,Nala232636,Nala1944746,Nala1920797,Nala1929120,Nala1028191,Nala761486,Nala205004,Nala1991090,Nala1004192,Nala220656,Nala205015,Nala2018793,Nala207693,Nala1041163,Nala1067730,Nala2016198,Nala1102781,Nala1080724,Nala1041105,Nala207624,Nala219629,Nala220613,Nala219621,Nala1041132,Nala748680,Nala229175,Nala810910,Nala810915,Nala1041312,Nala217195,Nala709084,Nala1942299,Nala281755,Nala748678,Nala266103,Nala242150,Nala254131,Nala242159,Nala785636,Nala293756,Nala734013,Nala734012,Nala1028359,Nala230146,Nala734021,Nala1016328,Nala748653,Nala748652,Nala1053316,Nala734028,Nala229181,Nala1018974,Nala254116,Nala1018979,Nala1978275,Nala785655,Nala242133,Nala809903,Nala748663,Nala809904,Nala746062,Nala291119,Nala232781,Nala293775,Nala758051,Nala734080,Nala758053,Nala1043936,Nala1942257,Nala244764,Nala268725,Nala1028307,Nala1942240,Nala1016375,Nala1031965,Nala1028311,Nala758026,Nala1028316,Nala773625,Nala1942237,Nala785619,Nala217157,Nala1942228,Nala205186,Nala988198,Nala1956868,Nala1018929,Nala266192,Nala2006805,Nala712638,Nala1018917,Nala748606,Nala1018910,Nala1018912,Nala822965,Nala278161,Nala700680,Nala1956888,Nala1018900,Nala1018901,Nala700675,Nala724642,Nala736600,Nala266163,Nala1956899,Nala266161,Nala1956894,Nala724635,Nala254195,Nala988152,Nala315490,Nala988151,Nala1006985,Nala1966230,Nala2018824,Nala2018827,Nala736661,Nala278135,Nala1016307,Nala254166,Nala2006830,Nala315488,Nala315489,Nala315486,Nala712673,Nala810947,Nala1991206,Nala724659,Nala242197,Nala822924,Nala709039,Nala315470,Nala1966252,Nala991744,Nala1006960,Nala242166,Nala822914,Nala2006813,Nala748612,Nala809950,Nala1966263,Nala1018939,Nala1018938,Nala1954274,Nala278108,Nala1018934,Nala254157,Nala1018936,Nala281747,Nala364460,Nala364466,Nala364463,Nala352472,Nala2004213,Nala1920800,Nala2006854,Nala2006856,Nala1920818,Nala700608,Nala820353,Nala1956835,Nala1956830,Nala1956831,Nala700627,Nala1981803,Nala712625,Nala266098,Nala700634,Nala278072,Nala712612,Nala1968837,Nala700647,Nala352469,Nala217107,Nala1929249,Nala1991197,Nala293698,Nala1041273,Nala1102629,Nala207772,Nala219752,Nala232758,Nala207783,Nala207789,Nala1041291,Nala1041292,Nala1016292,Nala1991179,Nala207795,Nala1114620,Nala1991188,Nala1932862,Nala217116,Nala232738,Nala219780,Nala1929223,Nala1080836,Nala291079,Nala220717,Nala1043895,Nala232706,Nala207739,Nala1092825,Nala1092822,Nala1932849,Nala220703,Nala773574,Nala364493,Nala364497,Nala1041222,Nala232715,Nala232718,Nala291082,Nala1932838,Nala1028272,Nala785561,Nala785562,Nala291098,Nala1055887,Nala1041245,Nala205106,Nala1944801,Nala1920851,Nala712372,Nala254247,Nala254244,Nala242264,Nala1018640,Nala1968568,Nala991651,Nala266224,Nala1993543,Nala712359,Nala712356,Nala712390,Nala1018628,Nala1944576,Nala700399,Nala293889,Nala266203,Nala763927,Nala738986,Nala991671,Nala1043620,Nala242257,Nala266209,Nala1004049,Nala256875,Nala254207,Nala254206,Nala1018688,Nala242220,Nala205295,Nala217253,Nala256862,Nala254219,Nala254216,Nala1018679,Nala217262,Nala1018675,Nala242238,Nala1006689,Nala242206,Nala1004027,Nala736359,Nala1932551,Nala232888,Nala1932543,Nala736365,Nala736368,Nala761301,Nala1018653,Nala1956508,Nala2006916,Nala809888,Nala726928,Nala726926,Nala726927,Nala2006929,Nala807231,Nala726910,Nala712305,Nala810857,Nala364763,Nala340796,Nala726941,Nala2006905,Nala988043,Nala738909,Nala1956537,Nala339747,Nala349141,Nala281823,Nala1981506,Nala712327,Nala712328,Nala1956544,Nala712324,Nala293817,Nala714990,Nala337154,Nala1981502,Nala809836,Nala991608,Nala991609,Nala702992,Nala293821,Nala738966,Nala712311,Nala293828,Nala1956553,Nala2018939,Nala751928,Nala726957,Nala726991,Nala2006936,Nala2006938,Nala738937,Nala712347,Nala810814,Nala2018926,Nala1956571,Nala700359,Nala726987,Nala712338,Nala712333,Nala242296,Nala1968559,Nala700363,Nala281867,Nala281868,Nala219809,Nala350174,Nala819280,Nala350189,Nala219825,Nala1080571,Nala702900,Nala702902,Nala219823,Nala702909,Nala207832,Nala207833,Nala207831,Nala1079599,Nala1079598,Nala1079596,Nala219810,Nala2016304,Nala207842,Nala1079569,Nala773281,Nala702910,Nala1079571,Nala702918,Nala714924,Nala702944,Nala702949,Nala726909,Nala350151,Nala726900,Nala350156,Nala362132,Nala748284,Nala219888,Nala229205,Nala785227,Nala207897,Nala748297,Nala256827,Nala1981497,Nala773267,Nala232844,Nala256814,Nala232847,Nala256815,Nala205257,Nala1018585,Nala2016370,Nala761236,Nala1080503,Nala1080504,Nala1006591,Nala232859,Nala232856,Nala217241,Nala1018574,Nala303820,Nala219843,Nala1102548,Nala2043986,Nala799820,Nala799823,Nala799824,Nala232830,Nala205202,Nala217202,Nala219864,Nala232809,Nala1114548,Nala1114549,Nala1043548,Nala207889,Nala1043549,Nala205220,Nala1942062,Nala1006786,Nala1942063,Nala736454,Nala1929096,Nala1018760,Nala1966028,Nala1966026,Nala1004114,Nala1028102,Nala293984,Nala1993663,Nala278329,Nala1018759,Nala1006765,Nala266333,Nala736435,Nala1993637,Nala242360,Nala242364,Nala1018740,Nala230390,Nala1993646,Nala1018733,Nala1954085,Nala1018739,Nala1018738,Nala242376,Nala724476,Nala1966071,Nala1978056,Nala1978058,Nala736497,Nala736498,Nala230369,Nala1954092,Nala1942013,Nala1942012,Nala301019,Nala301011,Nala217376,Nala217379,Nala1942009,Nala991587,Nala327613,Nala1932676,Nala1978078,Nala1004143,Nala327611,Nala1944659,Nala327609,Nala230353,Nala217399,Nala230355,Nala1043700,Nala254316,Nala242330,Nala1006704,Nala809766,Nala809767,Nala1956621,Nala340652,Nala364624,Nala281912,Nala1956631,Nala809769,Nala700422,Nala1981600,Nala700431,Nala724400,Nala350006,Nala350007,Nala1956657,Nala700445,Nala700443,Nala1006742,Nala1956665,Nala712445,Nala278378,Nala278375,Nala1942098,Nala809718,Nala352603,Nala809730,Nala1018719,Nala266381,Nala278366,Nala278365,Nala809729,Nala1077089,Nala1018707,Nala254388,Nala1942075,Nala700474,Nala339676,Nala339677,Nala1966021,Nala281980,Nala340643,Nala301074,Nala1053097,Nala1114451,Nala219918,Nala1114442,Nala362036,Nala362038,Nala1065069,Nala1065064,Nala220932,Nala362061,Nala1080692,Nala207950,Nala219938,Nala1114468,Nala207961,Nala1041077,Nala819131,Nala820111,Nala1077029,Nala797363,Nala810787,Nala207908,Nala1077030,Nala207905,Nala1080653,Nala807136,Nala1041088,Nala207926,Nala819103,Nala207920,Nala991487,Nala1028052,Nala205351,Nala1016066,Nala242316,Nala232990,Nala991492,Nala1004076,Nala1004082,Nala244973,Nala1920671,Nala244946,Nala244948,Nala217366,Nala217367,Nala256932,Nala232968,Nala1067676,Nala232966,Nala1079629,Nala205378,Nala1004058,Nala1079630,Nala232970,Nala1004055,Nala1065006,Nala1028095,Nala217305,Nala244928,Nala773328,Nala232941,Nala256919,Nala785303,Nala207976,Nala207974,Nala1079612,Nala1114402,Nala1067609,Nala1028029,Nala1102437,Nala1920634,Nala244932,Nala1028033,Nala1041011,Nala1920607,Nala219991,Nala220968,Nala1004097,Nala232932,Nala217314,Nala1102458,Nala205348,Nala1028051,Nala205345,Nala244911,Nala207264,Nala219246,Nala232227,Nala258859,Nala1089605,Nala234887,Nala1041679,Nala738767,Nala1065624,Nala712110,Nala234899,Nala712111,Nala258847,Nala207282,Nala738739,Nala1026053,Nala1932359,Nala207284,Nala751713,Nala1932358,Nala234863,Nala234868,Nala295815,Nala738732,Nala1041699,Nala1016688,Nala232207,Nala1038030,Nala724126,Nala1932347,Nala232216,Nala738741,Nala1100516,Nala232214,Nala232215,Nala283849,Nala1956380,Nala220248,Nala220247,Nala748122,Nala736139,Nala1100525,Nala712167,Nala234845,Nala712166,Nala712174,Nala1100522,Nala207217,Nala1934989,Nala305734,Nala1028669,Nala295845,Nala1028667,Nala736152,Nala712161,Nala1041624,Nala1041628,Nala1946966,Nala724137,Nala1053602,Nala726797,Nala1053631,Nala1932317,Nala763739,Nala1934974,Nala738774,Nala736114,Nala712195,Nala281213,Nala281216,Nala281217,Nala724169,Nala1028686,Nala220209,Nala991475,Nala1922984,Nala222869,Nala219211,Nala1922989,Nala295868,Nala219218,Nala738792,Nala234838,Nala1100556,Nala712184,Nala1038009,Nala763723,Nala220200,Nala748106,Nala809640,Nala809646,Nala1958921,Nala305765,Nala1028616,Nala702725,Nala305764,Nala256268,Nala702716,Nala271894,Nala232281,Nala232280,Nala702743,Nala232283,Nala256256,Nala726709,Nala305759,Nala342743,Nala271879,Nala271870,Nala809625,Nala809626,Nala2028504,Nala809600,Nala268213,Nala258894,Nala268212,Nala232267,Nala232268,Nala1958961,Nala330763,Nala726720,Nala315122,Nala315140,Nala268207,Nala714737,Nala232278,Nala232279,Nala256227,Nala219285,Nala726718,Nala2016520,Nala809609,Nala712109,Nala256210,Nala712103,Nala712104,Nala256216,Nala258878,Nala305790,Nala726745,Nala1004655,Nala702773,Nala1956339,Nala738707,Nala303135,Nala1932388,Nala305796,Nala232259,Nala303140,Nala315118,Nala700129,Nala726735,Nala726736,Nala1944366,Nala700121,Nala2028545,Nala2028546,Nala820031,Nala352113,Nala293179,Nala340148,Nala819045,Nala810699,Nala2028522,Nala366789,Nala810683,Nala822665,Nala819024,Nala2028518,Nala268179,Nala268177,Nala809698,Nala807035,Nala785035,Nala1090595,Nala2028567,Nala809668,Nala702701,Nala773069,Nala268154,Nala807001,Nala340110,Nala773073,Nala315198,Nala991367,Nala1934958,Nala283774,Nala281111,Nala295758,Nala712098,Nala234808,Nala352194,Nala283775,Nala724067,Nala209833,Nala293103,Nala210820,Nala1922966,Nala1934940,Nala1090555,Nala787658,Nala761002,Nala787659,Nala799651,Nala293119,Nala1922956,Nala724091,Nala991383,Nala736038,Nala1934924,Nala1922944,Nala820095,Nala1090532,Nala222820,Nala222822,Nala1934917,Nala1934914,Nala293138,Nala293137,Nala1041591,Nala1124578,Nala293133,Nala761059,Nala1053560,Nala1041580,Nala1089539,Nala807085,Nala799605,Nala1089517,Nala209826,Nala1053588,Nala736217,Nala219367,Nala1932497,Nala271946,Nala271944,Nala1956472,Nala1051117,Nala1053779,Nala726885,Nala1038138,Nala1053762,Nala700272,Nala1053761,Nala1026165,Nala271931,Nala232354,Nala295925,Nala1026169,Nala748204,Nala1002168,Nala258952,Nala234987,Nala799819,Nala219395,Nala1026189,Nala751823,Nala258943,Nala736202,Nala271910,Nala736203,Nala1038165,Nala712261,Nala1038163,Nala763800,Nala700287,Nala787836,Nala219329,Nala305600,Nala232300,Nala271901,Nala232305,Nala751894,Nala993980,Nala219327,Nala232308,Nala993995,Nala1026121,Nala295964,Nala232312,Nala232310,Nala1932441,Nala219314,Nala1026124,Nala712275,Nala736273,Nala1100412,Nala1014197,Nala295960,Nala295961,Nala1038104,Nala1053750,Nala281332,Nala207361,Nala736238,Nala1041771,Nala281334,Nala222997,Nala207356,Nala991354,Nala1026145,Nala991356,Nala1932428,Nala1932423,Nala1993443,Nala1065726,Nala258901,Nala234959,Nala222985,Nala281349,Nala702840,Nala702842,Nala268380,Nala726806,Nala726803,Nala726802,Nala1004755,Nala256385,Nala738803,Nala1004742,Nala305624,Nala1004734,Nala1026106,Nala256368,Nala1028767,Nala1041723,Nala726814,Nala738838,Nala305688,Nala305689,Nala305692,Nala244360,Nala305690,Nala726843,Nala726841,Nala1016783,Nala2002006,Nala1002137,Nala702878,Nala305693,Nala700229,Nala220388,Nala726870,Nala1004787,Nala993920,Nala738817,Nala303008,Nala305664,Nala1004783,Nala303000,Nala244345,Nala1004775,Nala1002118,Nala258984,Nala232378,Nala305681,Nala726859,Nala342670,Nala2002033,Nala785190,Nala2014014,Nala2016673,Nala303075,Nala303078,Nala342685,Nala1124480,Nala1087081,Nala1087082,Nala2014005,Nala1087097,Nala315094,Nala315095,Nala315096,Nala702807,Nala366602,Nala315087,Nala268291,Nala268290,Nala2038015,Nala315084,Nala354649,Nala342665,Nala354647,Nala339027,Nala822509,Nala315079,Nala724191,Nala1063059,Nala1100445,Nala295870,Nala209957,Nala1038095,Nala222926,Nala295888,Nala1063045,Nala1063046,Nala1100451,Nala209960,Nala1993356,Nala736163,Nala763772,Nala207318,Nala234906,Nala763778,Nala787787,Nala207315,Nala209976,Nala222949,Nala991277,Nala1100477,Nala736170,Nala763766,Nala1051030,Nala1065678,Nala340057,Nala1100484,Nala1090646,Nala210907,Nala1077644,Nala1038083,Nala1124478,Nala1038079,Nala209931,Nala1063023,Nala1063024,Nala209946,Nala268418,Nala1028454,Nala1983727,Nala714549,Nala268411,Nala1028458,Nala1004486,Nala726529,Nala726524,Nala726525,Nala1946773,Nala232477,Nala219475,Nala1041421,Nala1016459,Nala1946768,Nala1983713,Nala726511,Nala1004467,Nala702588,Nala1932116,Nala281418,Nala220492,Nala281410,Nala220496,Nala1983746,Nala993849,Nala281413,Nala1028487,Nala1932109,Nala1922788,Nala1956139,Nala232452,Nala232459,Nala1995708,Nala1114908,Nala220485,Nala726534,Nala726531,Nala991201,Nala991202,Nala1114930,Nala1956149,Nala232422,Nala219447,Nala751534,Nala1981100,Nala244417,Nala232433,Nala232430,Nala1028427,Nala232431,Nala1956155,Nala738572,Nala1126902,Nala991218,Nala1983757,Nala220422,Nala993885,Nala1934738,Nala1968153,Nala1114951,Nala207481,Nala738539,Nala1934731,Nala219466,Nala219468,Nala232408,Nala220454,Nala1028440,Nala1971797,Nala1102974,Nala1041401,Nala207487,Nala726577,Nala1981112,Nala220444,Nala329975,Nala303346,Nala702501,Nala702502,Nala1932197,Nala702525,Nala1932179,Nala1944154,Nala256461,Nala726509,Nala993803,Nala726502,Nala1946795,Nala232499,Nala714511,Nala1932143,Nala244472,Nala2026115,Nala822441,Nala1089389,Nala1089385,Nala352371,Nala1089384,Nala822421,Nala822422,Nala2041724,Nala354977,Nala1065386,Nala822400,Nala775485,Nala775487,Nala775489,Nala2002189,Nala1934719,Nala726492,Nala1934715,Nala1053372,Nala1922735,Nala1080996,Nala1956074,Nala1100324,Nala1092983,Nala1956073,Nala726489,Nala1983688,Nala1092988,Nala1090326,Nala1995683,Nala1971691,Nala1114966,Nala1053361,Nala1934702,Nala1934701,Nala1100338,Nala1065349,Nala1100339,Nala714498,Nala1956086,Nala1065341,Nala1090314,Nala1995650,Nala1114998,Nala1995652,Nala751434,Nala1124317,Nala1124314,Nala1065372,Nala787426,Nala281379,Nala991154,Nala281389,Nala1028378,Nala1053332,Nala1067974,Nala1067973,Nala352399,Nala1028380,Nala1055995,Nala1055987,Nala1028387,Nala822484,Nala1041347,Nala1041348,Nala1028392,Nala1100373,Nala1112378,Nala1053351,Nala751477,Nala364390,Nala1080947,Nala1041363,Nala751468,Nala2038199,Nala1100394,Nala1028570,Nala232581,Nala751615,Nala1971860,Nala244561,Nala726647,Nala1968206,Nala305809,Nala993711,Nala305811,Nala232591,Nala1932247,Nala256544,Nala1956241,Nala1944225,Nala281521,Nala726633,Nala1971880,Nala724011,Nala1004580,Nala712024,Nala712022,Nala712023,Nala712032,Nala1102801,Nala293526,Nala1968243,Nala1934881,Nala1004573,Nala1934891,Nala712020,Nala1956262,Nala714682,Nala714681,Nala1053548,Nala726657,Nala1053545,Nala1968237,Nala232540,Nala232547,Nala736023,Nala232549,Nala1114800,Nala1028542,Nala1114801,Nala232553,Nala1028544,Nala1102832,Nala207584,Nala1946843,Nala207589,Nala700085,Nala700082,Nala1028558,Nala219593,Nala751622,Nala738664,Nala712065,Nala712062,Nala232538,Nala1041526,Nala1114829,Nala763605,Nala342840,Nala315216,Nala1004500,Nala1958828,Nala714624,Nala1971827,Nala2002243,Nala342808,Nala1956209,Nala329875,Nala714645,Nala244586,Nala1004531,Nala1004538,Nala1932272,Nala726619,Nala726612,Nala809361,Nala354898,Nala2028896,Nala1112260,Nala1112291,Nala2002265,Nala342871,Nala809332,Nala809335,Nala809336,Nala342883,Nala824940,Nala809329,Nala1124280,Nala1124281,Nala1124285,Nala809312,Nala2041871,Nala800970,Nala354889,Nala1968173,Nala1077467,Nala219529,Nala751577,Nala738599,Nala738598,Nala775547,Nala1946812,Nala220513,Nala219516,Nala991017,Nala1053482,Nala207549,Nala281490,Nala1922830,Nala219542,Nala799538,Nala1100221,Nala1100222,Nala991036,Nala219537,Nala775504,Nala1041478,Nala1089417,Nala207509,Nala1100265,Nala1053463,Nala751580,Nala751581,Nala207526,Nala1100276,Nala300470,Nala336424,Nala782472,Nala336423,Nala769493,Nala818986,Nala1037175,Nala1062112,Nala1037178,Nala336416,Nala1037177,Nala1037173,Nala782483,Nala782488,Nala1037179,Nala1049176,Nala1001190,Nala324422,Nala1999064,Nala985177,Nala1999068,Nala1037199,Nala1037194,Nala1037193,Nala1076730,Nala265580,Nala818963,Nala985152,Nala1037127,Nala818942,Nala1049103,Nala770466,Nala277558,Nala1052753,Nala818933,Nala1135611,Nala253579,Nala985135,Nala985131,Nala1076710,Nala818927,Nala1049128,Nala985129,Nala253582,Nala987785,Nala985124,Nala1003798,Nala1975023,Nala997103,Nala1039742,Nala997119,Nala2002323,Nala361460,Nala2041931,Nala1076709,Nala1963042,Nala1052714,Nala769405,Nala1025129,Nala997127,Nala1951081,Nala1975039,Nala361486,Nala1039778,Nala2028914,Nala2028984,Nala1039707,Nala1001175,Nala1963075,Nala1040708,Nala769452,Nala2028970,Nala1027730,Nala997163,Nala745464,Nala1052701,Nala1999028,Nala733497,Nala361447,Nala361449,Nala361448,Nala745473,Nala216536,Nala216521,Nala1121096,Nala1953659,Nala228531,Nala204562,Nala1027713,Nala1027716,Nala204571,Nala204570,Nala228528,Nala999725,Nala999726,Nala1015739,Nala1977643,Nala204505,Nala733431,Nala1951025,Nala745417,Nala2038379,Nala204511,Nala1975007,Nala1003732,Nala999749,Nala1977665,Nala999741,Nala216512,Nala1963017,Nala2041988,Nala2041987,Nala2038363,Nala733417,Nala204534,Nala708481,Nala708486,Nala708488,Nala241579,Nala228599,Nala228597,Nala241571,Nala228593,Nala1074083,Nala253569,Nala1086069,Nala253562,Nala241582,Nala1926082,Nala277500,Nala300505,Nala300508,Nala300509,Nala1037090,Nala1088679,Nala1088674,Nala1037087,Nala1088672,Nala228559,Nala1088687,Nala1941678,Nala1941679,Nala241516,Nala1088656,Nala1941669,Nala1926044,Nala987708,Nala1965608,Nala216592,Nala708401,Nala1074232,Nala985084,Nala997068,Nala804232,Nala818866,Nala997076,Nala324311,Nala324310,Nala1064894,Nala985061,Nala263066,Nala1111521,Nala324300,Nala997091,Nala985058,Nala818864,Nala985050,Nala985051,Nala794596,Nala277697,Nala277694,Nala1123528,Nala1025267,Nala312378,Nala251055,Nala1123525,Nala1052888,Nala818840,Nala251050,Nala238096,Nala818824,Nala1123517,Nala263030,Nala277679,Nala251064,Nala251060,Nala1037258,Nala1049253,Nala1037260,Nala1037262,Nala1037261,Nala985010,Nala985011,Nala794550,Nala277657,Nala277652,Nala1037278,Nala1001253,Nala999643,Nala1064825,Nala757554,Nala2014418,Nala757561,Nala1040868,Nala757560,Nala1052844,Nala336387,Nala745566,Nala999659,Nala999657,Nala1027899,Nala1963162,Nala745579,Nala1963169,Nala289658,Nala1003898,Nala1963182,Nala1928819,Nala745548,Nala1037228,Nala1001239,Nala336366,Nala1963177,Nala336365,Nala1039885,Nala1999105,Nala997011,Nala204735,Nala745559,Nala204734,Nala1039890,Nala1039891,Nala1052852,Nala1052851,Nala204730,Nala1001297,Nala1999156,Nala1987173,Nala1027842,Nala1027840,Nala999692,Nala361317,Nala1052802,Nala1039838,Nala1027860,Nala287035,Nala1025206,Nala1001271,Nala997052,Nala1001264,Nala1001265,Nala1001269,Nala757564,Nala1040830,Nala1040838,Nala985087,Nala769548,Nala1953750,Nala228632,Nala1941760,Nala2014495,Nala1926127,Nala253603,Nala216643,Nala1938109,Nala1003828,Nala228625,Nala1926133,Nala204683,Nala708577,Nala241609,Nala1951122,Nala1963104,Nala1963106,Nala1941732,Nala1965765,Nala1003872,Nala999609,Nala216610,Nala1963119,Nala745523,Nala1003860,Nala1951148,Nala999612,Nala757502,Nala1941713,Nala1951158,Nala999625,Nala1975120,Nala216630,Nala228610,Nala745502,Nala228613,Nala745514,Nala745512,Nala1074190,Nala818919,Nala241692,Nala818901,Nala1938194,Nala214063,Nala818906,Nala214073,Nala214071,Nala1074179,Nala214098,Nala253656,Nala277625,Nala253651,Nala238036,Nala1074184,Nala251008,Nala1926192,Nala251001,Nala214094,Nala241684,Nala241657,Nala1049194,Nala987617,Nala277602,Nala1953727,Nala1938152,Nala214028,Nala253644,Nala987609,Nala708524,Nala214056,Nala241639,Nala214062,Nala241646,Nala1938132,Nala1941770,Nala324688,Nala757280,Nala334004,Nala361635,Nala275187,Nala275186,Nala1052568,Nala275180,Nala1039588,Nala334003,Nala346006,Nala804118,Nala804116,Nala804115,Nala1052555,Nala275170,Nala818736,Nala287194,Nala324661,Nala275169,Nala275162,Nala299171,Nala796892,Nala299191,Nala263170,Nala1040596,Nala1015586,Nala358004,Nala1015588,Nala782260,Nala760891,Nala782262,Nala1027561,Nala1064501,Nala1040548,Nala2002519,Nala2002516,Nala2002515,Nala1052522,Nala1039544,Nala2002524,Nala2002521,Nala2002520,Nala1027570,Nala818703,Nala1040530,Nala1040538,Nala310088,Nala2002525,Nala263135,Nala796852,Nala251167,Nala251164,Nala987542,Nala804193,Nala760848,Nala804196,Nala772833,Nala796807,Nala723896,Nala721233,Nala346082,Nala721230,Nala2002558,Nala2002566,Nala2002560,Nala290757,Nala204832,Nala816172,Nala721220,Nala759838,Nala721261,Nala216835,Nala216837,Nala735863,Nala322084,Nala1027549,Nala999546,Nala1027548,Nala759834,Nala216830,Nala1027551,Nala216827,Nala1977453,Nala1027556,Nala735871,Nala322076,Nala322078,Nala796818,Nala204859,Nala334054,Nala289799,Nala2002592,Nala346038,Nala804149,Nala1965495,Nala733274,Nala772800,Nala361664,Nala999581,Nala772802,Nala745253,Nala1990442,Nala999589,Nala2014557,Nala204800,Nala1015557,Nala204804,Nala745223,Nala2002585,Nala2002582,Nala2002581,Nala733254,Nala759866,Nala358047,Nala2014565,Nala334096,Nala275195,Nala275193,Nala253719,Nala216774,Nala204787,Nala1941402,Nala228750,Nala228759,Nala735816,Nala711821,Nala214109,Nala214108,Nala214107,Nala241716,Nala723831,Nala289702,Nala711845,Nala253706,Nala253704,Nala228765,Nala216790,Nala289712,Nala216735,Nala1003515,Nala711870,Nala204746,Nala216724,Nala241703,Nala216725,Nala711864,Nala747837,Nala289726,Nala708223,Nala228701,Nala711894,Nala723873,Nala721212,Nala721210,Nala735838,Nala711886,Nala735832,Nala324723,Nala214197,Nala251138,Nala277767,Nala324728,Nala324710,Nala1135449,Nala1064492,Nala238184,Nala238181,Nala253789,Nala1123455,Nala253783,Nala251120,Nala1941454,Nala214158,Nala322108,Nala277729,Nala1123487,Nala238130,Nala1123484,Nala324754,Nala251107,Nala310126,Nala265739,Nala324744,Nala214179,Nala1928457,Nala711815,Nala214177,Nala324748,Nala1088419,Nala300770,Nala253738,Nala711801,Nala711802,Nala214164,Nala1088429,Nala1135463,Nala1928451,Nala287298,Nala1001091,Nala1037044,Nala1037046,Nala312570,Nala999497,Nala1037051,Nala299282,Nala1025082,Nala1001072,Nala1037076,Nala1037078,Nala336517,Nala769346,Nala312564,Nala987464,Nala251297,Nala251296,Nala263271,Nala796952,Nala796956,Nala263268,Nala263264,Nala263260,Nala796986,Nala796988,Nala1040685,Nala784993,Nala769392,Nala1111313,Nala796972,Nala1039695,Nala1040679,Nala1037030,Nala987420,Nala1039629,Nala1040623,Nala1040624,Nala708398,Nala1040629,Nala287218,Nala745324,Nala1003662,Nala1003664,Nala1001003,Nala287227,Nala287225,Nala216927,Nala299208,Nala299206,Nala1040614,Nala745332,Nala1040617,Nala1003651,Nala290885,Nala735989,Nala999423,Nala999424,Nala1015639,Nala287231,Nala1039641,Nala204965,Nala202300,Nala216948,Nala999434,Nala1025018,Nala204975,Nala204977,Nala204976,Nala1040635,Nala299229,Nala204978,Nala204906,Nala2026680,Nala999448,Nala204909,Nala999451,Nala818683,Nala818684,Nala2024016,Nala2024018,Nala2026674,Nala1001048,Nala757342,Nala999453,Nala2038652,Nala816012,Nala745378,Nala818658,Nala287275,Nala999466,Nala745342,Nala818647,Nala818645,Nala204938,Nala759982,Nala1101922,Nala999481,Nala361567,Nala999483,Nala216907,Nala760972,Nala711959,Nala277809,Nala241853,Nala241865,Nala711943,Nala253849,Nala1941519,Nala723929,Nala238216,Nala214225,Nala747915,Nala1941516,Nala747919,Nala2012087,Nala265816,Nala1965500,Nala1928554,Nala711975,Nala711976,Nala253817,Nala253812,Nala1928543,Nala708335,Nala708318,Nala214245,Nala2024034,Nala1965524,Nala1928530,Nala1928515,Nala289832,Nala711997,Nala711998,Nala733303,Nala216853,Nala1965537,Nala204861,Nala216844,Nala216847,Nala1003625,Nala711982,Nala1015609,Nala816091,Nala708340,Nala214216,Nala2024082,Nala1953574,Nala2036069,Nala723993,Nala204884,Nala290855,Nala287205,Nala723983,Nala287209,Nala287208,Nala287207,Nala747931,Nala1111344,Nala1111343,Nala987418,Nala1111336,Nala238269,Nala251237,Nala251238,Nala251230,Nala263227,Nala251243,Nala263217,Nala711916,Nala794260,Nala265864,Nala711910,Nala324648,Nala309010,Nala309013,Nala309014,Nala782273,Nala1088552,Nala1064581,Nala214282,Nala214265,Nala1064578,Nala309015,Nala782281,Nala1941553,Nala265842,Nala238220,Nala214297,Nala711931,Nala277828,Nala238229,Nala723913,Nala324611,Nala711922,Nala251207,Nala251200,Nala1941533,Nala214291,Nala818518,Nala1086573,Nala818506,Nala745064,Nala300004,Nala999379,Nala228193,Nala796638,Nala1989255,Nala745056,Nala721066,Nala1074573,Nala279767,Nala1086554,Nala999392,Nala1989287,Nala818500,Nala1098545,Nala241155,Nala241156,Nala1989280,Nala745043,Nala745041,Nala759668,Nala987347,Nala1941297,Nala2026723,Nala265102,Nala2038701,Nala2038702,Nala279744,Nala314679,Nala241133,Nala1098528,Nala216164,Nala216171,Nala228143,Nala987320,Nala987322,Nala1074567,Nala987321,Nala231797,Nala255769,Nala228179,Nala989974,Nala241112,Nala1074541,Nala745086,Nala1086527,Nala279716,Nala253107,Nala1928294,Nala1928298,Nala987301,Nala760608,Nala735648,Nala324043,Nala711673,Nala363658,Nala990954,Nala336025,Nala1025593,Nala1967890,Nala711663,Nala348024,Nala1965221,Nala277195,Nala1967885,Nala1001594,Nala723680,Nala999307,Nala2026741,Nala363671,Nala1979886,Nala708059,Nala708058,Nala735639,Nala265193,Nala721009,Nala747613,Nala1977245,Nala1025545,Nala265185,Nala265181,Nala2012150,Nala312096,Nala760646,Nala747662,Nala253194,Nala1037539,Nala1979895,Nala999336,Nala1049508,Nala277152,Nala723689,Nala2012162,Nala818552,Nala745015,Nala721063,Nala1989252,Nala760628,Nala708090,Nala708097,Nala324072,Nala324073,Nala721057,Nala312076,Nala1989249,Nala292756,Nala1965294,Nala292754,Nala818525,Nala1049527,Nala1990213,Nala2012149,Nala2038758,Nala2012148,Nala253182,Nala1001531,Nala1001532,Nala1931845,Nala1025508,Nala1025505,Nala2012199,Nala1025512,Nala206736,Nala206737,Nala206738,Nala1025517,Nala1001529,Nala1037506,Nala1025524,Nala218734,Nala2036144,Nala2036143,Nala2036140,Nala711606,Nala1025534,Nala1955843,Nala218722,Nala206758,Nala1001505,Nala2036131,Nala2012181,Nala990905,Nala206752,Nala711638,Nala361036,Nala361038,Nala348061,Nala1955868,Nala1953218,Nala1001552,Nala1953215,Nala1013529,Nala711640,Nala206715,Nala990945,Nala231773,Nala228116,Nala1928281,Nala1928280,Nala989953,Nala289088,Nala231781,Nala218786,Nala231785,Nala228109,Nala231750,Nala231754,Nala216158,Nala216149,Nala228122,Nala204176,Nala204178,Nala1943871,Nala314718,Nala204105,Nala1941205,Nala1928243,Nala1928245,Nala1928244,Nala1928229,Nala231747,Nala989908,Nala314726,Nala204111,Nala204112,Nala1928233,Nala796587,Nala231711,Nala204122,Nala1928225,Nala1955801,Nala314704,Nala1943838,Nala2002832,Nala1047096,Nala2002831,Nala302532,Nala796769,Nala314518,Nala253273,Nala721191,Nala757145,Nala999264,Nala987248,Nala987244,Nala733168,Nala253256,Nala784791,Nala279885,Nala253253,Nala745143,Nala241279,Nala989890,Nala1086688,Nala759790,Nala253269,Nala241280,Nala759791,Nala253261,Nala745155,Nala314500,Nala1047053,Nala796720,Nala2014859,Nala1035065,Nala253235,Nala228279,Nala228277,Nala784731,Nala1108380,Nala784733,Nala2000216,Nala1023098,Nala784748,Nala1108367,Nala1108368,Nala289288,Nala1062675,Nala1062674,Nala2012201,Nala1062673,Nala989866,Nala290274,Nala1072025,Nala1072024,Nala241266,Nala1108370,Nala2038807,Nala253215,Nala253212,Nala745189,Nala314531,Nala989851,Nala267850,Nala228295,Nala326511,Nala1060031,Nala1035098,Nala769145,Nala241244,Nala241245,Nala784766,Nala1047013,Nala735760,Nala1062640,Nala1967993,Nala1967991,Nala723776,Nala1037686,Nala1011056,Nala280822,Nala784706,Nala1977318,Nala735775,Nala363520,Nala735772,Nala1011041,Nala818477,Nala990853,Nala760704,Nala990854,Nala796703,Nala1062660,Nala708170,Nala206902,Nala280848,Nala2014870,Nala721135,Nala990864,Nala1047025,Nala735756,Nala1086603,Nala2012225,Nala1011027,Nala338530,Nala818457,Nala1011024,Nala1037643,Nala1965392,Nala987291,Nala757103,Nala277270,Nala1025681,Nala1977385,Nala999223,Nala1037662,Nala253296,Nala987272,Nala292879,Nala1025691,Nala1049646,Nala735798,Nala1023033,Nala1011063,Nala999241,Nala1037673,Nala280897,Nala231818,Nala1025627,Nala711701,Nala218821,Nala1943936,Nala206852,Nala711738,Nala218858,Nala1025644,Nala1049617,Nala1037625,Nala1001638,Nala204202,Nala1037639,Nala1001620,Nala1037632,Nala708107,Nala735720,Nala711754,Nala206809,Nala1955987,Nala735735,Nala1980924,Nala711742,Nala990800,Nala990804,Nala1011002,Nala708103,Nala711778,Nala735701,Nala218811,Nala1965315,Nala990818,Nala735714,Nala218805,Nala735711,Nala711762,Nala2036295,Nala267841,Nala228235,Nala241212,Nala769093,Nala228227,Nala228225,Nala267824,Nala216274,Nala228262,Nala231875,Nala255849,Nala989812,Nala794091,Nala794076,Nala216263,Nala228244,Nala1943993,Nala204297,Nala218879,Nala218871,Nala231855,Nala1955905,Nala231869,Nala1928352,Nala204232,Nala1001608,Nala228219,Nala796690,Nala794032,Nala204260,Nala796699,Nala218883,Nala1967903,Nala228205,Nala231847,Nala231845,Nala218890,Nala228208,Nala987142,Nala1965064,Nala1992680,Nala2038907,Nala735485,Nala1992689,Nala289350,Nala1965059,Nala1990030,Nala1953086,Nala1062350,Nala987127,Nala1076993,Nala265366,Nala772451,Nala326848,Nala999151,Nala735471,Nala735472,Nala314856,Nala1965077,Nala989770,Nala265359,Nala989771,Nala759429,Nala1123859,Nala735479,Nala265352,Nala265350,Nala1977060,Nala1086323,Nala989767,Nala989768,Nala1941059,Nala2002990,Nala999169,Nala1977091,Nala228398,Nala1123885,Nala1123886,Nala228390,Nala772409,Nala1977080,Nala1977083,Nala2038934,Nala989748,Nala241383,Nala1050337,Nala265325,Nala989736,Nala989734,Nala760468,Nala1928069,Nala255992,Nala255995,Nala2038914,Nala253349,Nala1088940,Nala711438,Nala711439,Nala735408,Nala1049315,Nala1040982,Nala723418,Nala1025353,Nala1064938,Nala2000381,Nala1001361,Nala1037330,Nala2036311,Nala1955670,Nala818358,Nala818355,Nala818353,Nala1039998,Nala818354,Nala818351,Nala1955676,Nala1953011,Nala1025369,Nala1955678,Nala1050328,Nala2000358,Nala818340,Nala818341,Nala2000367,Nala987195,Nala1025371,Nala289301,Nala1001348,Nala711446,Nala1953021,Nala2038956,Nala1967664,Nala723423,Nala818336,Nala338897,Nala1037355,Nala821979,Nala987186,Nala1027962,Nala348215,Nala711482,Nala1967675,Nala1965016,Nala351863,Nala987175,Nala990762,Nala1027972,Nala735460,Nala1967685,Nala1965024,Nala1064926,Nala1064927,Nala1977025,Nala1953054,Nala1992623,Nala1977028,Nala735422,Nala1039961,Nala999110,Nala1965032,Nala1052944,Nala1001389,Nala1027999,Nala999113,Nala999120,Nala1992636,Nala2036335,Nala808976,Nala1039978,Nala218958,Nala1039909,Nala1039903,Nala243910,Nala218948,Nala2036394,Nala231915,Nala231918,Nala218966,Nala1027953,Nala216300,Nala204336,Nala1003925,Nala1955616,Nala1955612,Nala206922,Nala361269,Nala818394,Nala711418,Nala1027904,Nala280922,Nala218922,Nala1027912,Nala1955645,Nala711400,Nala1027915,Nala1003967,Nala818374,Nala255981,Nala228362,Nala216378,Nala255988,Nala228359,Nala228357,Nala216380,Nala216383,Nala1941004,Nala302941,Nala796354,Nala1931672,Nala228346,Nala253322,Nala1928017,Nala279929,Nala228381,Nala228380,Nala279924,Nala760384,Nala216384,Nala216387,Nala253304,Nala760373,Nala253302,Nala760379,Nala760376,Nala241323,Nala798980,Nala302972,Nala796325,Nala231973,Nala228315,Nala228313,Nala231977,Nala314955,Nala204346,Nala204345,Nala231981,Nala798974,Nala231984,Nala1086263,Nala255936,Nala216359,Nala796345,Nala216353,Nala228330,Nala1098210,Nala772385,Nala772384,Nala216346,Nala2000412,Nala989681,Nala351700,Nala990677,Nala326749,Nala351709,Nala2000418,Nala1098447,Nala265490,Nala760558,Nala326728,Nala1941190,Nala326726,Nala735594,Nala253496,Nala253495,Nala989658,Nala989655,Nala772580,Nala351736,Nala351734,Nala999039,Nala999037,Nala363708,Nala363705,Nala314745,Nala989646,Nala747576,Nala351732,Nala1108134,Nala265467,Nala2000454,Nala1086415,Nala265462,Nala326784,Nala312131,Nala312132,Nala1990192,Nala999058,Nala338751,Nala1990164,Nala314772,Nala989611,Nala314774,Nala1941147,Nala314775,Nala2024405,Nala1135744,Nala999088,Nala999081,Nala1953117,Nala1979748,Nala1955774,Nala711552,Nala1953113,Nala1992728,Nala351787,Nala723531,Nala351784,Nala1953127,Nala1979730,Nala363764,Nala1955791,Nala1037459,Nala821877,Nala723520,Nala723560,Nala1001476,Nala987080,Nala735503,Nala1025489,Nala711571,Nala2036422,Nala1992704,Nala821860,Nala821862,Nala821866,Nala1967771,Nala987078,Nala289418,Nala987077,Nala987079,Nala2024433,Nala1025496,Nala289427,Nala1001469,Nala363783,Nala711570,Nala1037475,Nala1037474,Nala338776,Nala990629,Nala1037476,Nala338777,Nala2024439,Nala1953154,Nala1977124,Nala289431,Nala1965139,Nala1037402,Nala987057,Nala289445,Nala808887,Nala1979775,Nala1025438,Nala1977116,Nala363725,Nala2036470,Nala1965163,Nala336173,Nala1992741,Nala1037426,Nala990663,Nala289463,Nala735558,Nala735553,Nala277499,Nala1037438,Nala216412,Nala1001416,Nala1931716,Nala1001408,Nala1955715,Nala1025402,Nala216432,Nala228413,Nala1025408,Nala2036497,Nala228408,Nala1955734,Nala711508,Nala711507,Nala1955745,Nala348192,Nala1013426,Nala1013420,Nala1955759,Nala711534,Nala1967739,Nala1967732,Nala1953106,Nala204410,Nala204412,Nala228483,Nala1941122,Nala228471,Nala253448,Nala1121131,Nala228463,Nala241463,Nala1928138,Nala253414,Nala1086394,Nala241449,Nala1943752,Nala772473,Nala216455,Nala228424,Nala204471,Nala1121172,Nala1121173,Nala216472,Nala216477,Nala228459,Nala228441,Nala228440,Nala1098337,Nala202806,Nala202816,Nala1951906,Nala1084372,Nala202820,Nala202821,Nala202822,Nala706720,Nala706724,Nala2012555,Nala790053,Nala718706,Nala706711,Nala706716,Nala1118289,Nala706717,Nala2012566,Nala2012561,Nala2012562,Nala1072389,Nala1951955,Nala706747,Nala1086994,Nala718726,Nala718728,Nala2000562,Nala2012541,Nala718716,Nala2024518,Nala238840,Nala1948320,Nala741091,Nala285159,Nala741092,Nala2012591,Nala1074996,Nala263802,Nala202882,Nala1108842,Nala1108843,Nala1121813,Nala251822,Nala214865,Nala214863,Nala1948308,Nala1926994,Nala1924334,Nala1047399,Nala238824,Nala741068,Nala212224,Nala1926993,Nala356080,Nala1047333,Nala1062960,Nala202843,Nala1106223,Nala1926965,Nala297187,Nala356085,Nala780662,Nala297186,Nala1086918,Nala214855,Nala214854,Nala1035362,Nala1086927,Nala1926945,Nala779697,Nala214845,Nala1023398,Nala1050999,Nala1948289,Nala1948288,Nala1062928,Nala1948287,Nala995328,Nala728031,Nala728030,Nala236143,Nala1023320,Nala743666,Nala309722,Nala224153,Nala1961251,Nala224159,Nala1975897,Nala997998,Nala997996,Nala248140,Nala299722,Nala287749,Nala1037975,Nala767628,Nala1035311,Nala238784,Nala212195,Nala728053,Nala236120,Nala1011316,Nala716072,Nala251750,Nala1001999,Nala1037988,Nala704099,Nala1973254,Nala1001983,Nala285102,Nala1047302,Nala1936273,Nala224167,Nala212191,Nala212192,Nala1011300,Nala767606,Nala214796,Nala214794,Nala251739,Nala1049917,Nala728069,Nala728064,Nala1108921,Nala236115,Nala767662,Nala1037930,Nala1011363,Nala287794,Nala212154,Nala1108950,Nala1037947,Nala212152,Nala728092,Nala1023307,Nala1948218,Nala741025,Nala263702,Nala224138,Nala1049921,Nala238759,Nala285141,Nala995398,Nala985922,Nala741031,Nala743696,Nala741033,Nala706645,Nala319134,Nala346756,Nala307145,Nala334765,Nala307151,Nala358736,Nala997906,Nala319140,Nala307158,Nala718621,Nala1001922,Nala319138,Nala704004,Nala706666,Nala997925,Nala704009,Nala1951870,Nala319108,Nala248196,Nala1975869,Nala1975860,Nala1963874,Nala332143,Nala273121,Nala273120,Nala1999843,Nala1999840,Nala1963885,Nala743633,Nala1961225,Nala1961226,Nala1001969,Nala995303,Nala263786,Nala995309,Nala718691,Nala1973226,Nala307168,Nala251794,Nala248142,Nala251793,Nala287714,Nala1987865,Nala704037,Nala704036,Nala1948297,Nala1948296,Nala236176,Nala275757,Nala802634,Nala358726,Nala1001949,Nala706807,Nala214910,Nala214915,Nala2000661,Nala1118128,Nala2024619,Nala2000667,Nala226919,Nala202947,Nala2012612,Nala718800,Nala202943,Nala1106181,Nala2012629,Nala1121791,Nala202952,Nala226902,Nala371567,Nala346554,Nala718825,Nala2000699,Nala706830,Nala731814,Nala2012686,Nala2012685,Nala2012688,Nala2012682,Nala2012681,Nala2012684,Nala2009037,Nala706840,Nala718847,Nala371521,Nala718840,Nala2012660,Nala371529,Nala706862,Nala371524,Nala777168,Nala1936461,Nala297254,Nala1060460,Nala765176,Nala263928,Nala263923,Nala224315,Nala1108720,Nala251949,Nala251943,Nala251940,Nala226960,Nala1936447,Nala1948429,Nala1924470,Nala224307,Nala789173,Nala285292,Nala226992,Nala1060484,Nala226990,Nala790150,Nala263904,Nala1924444,Nala1121711,Nala1060477,Nala224322,Nala1072442,Nala224323,Nala779799,Nala1060416,Nala779795,Nala238939,Nala789113,Nala226923,Nala226921,Nala226922,Nala214977,Nala212312,Nala792777,Nala226951,Nala1924409,Nala789142,Nala214965,Nala214962,Nala202994,Nala1106131,Nala1106130,Nala1035499,Nala779744,Nala287855,Nala287853,Nala263881,Nala728150,Nala1047417,Nala251894,Nala251891,Nala309605,Nala985871,Nala309606,Nala309607,Nala263888,Nala1011453,Nala1948395,Nala728142,Nala728141,Nala309610,Nala310600,Nala1035434,Nala779767,Nala779762,Nala779763,Nala1948380,Nala1023469,Nala779768,Nala1047439,Nala767737,Nala263868,Nala995239,Nala297207,Nala297209,Nala224292,Nala297208,Nala997896,Nala779779,Nala767720,Nala985843,Nala248233,Nala767723,Nala1948362,Nala322625,Nala275829,Nala251851,Nala226893,Nala297211,Nala226891,Nala741168,Nala224237,Nala1997387,Nala728183,Nala275815,Nala251865,Nala985822,Nala755792,Nala1936361,Nala251833,Nala985819,Nala297235,Nala741140,Nala1948339,Nala1948338,Nala236211,Nala779731,Nala285264,Nala1035416,Nala779730,Nala251847,Nala263819,Nala263818,Nala263815,Nala1948329,Nala780720,Nala263812,Nala718743,Nala743705,Nala1951989,Nala334637,Nala1973301,Nala718765,Nala802547,Nala716109,Nala704114,Nala997811,Nala307019,Nala718761,Nala1963985,Nala1963987,Nala334611,Nala718756,Nala802553,Nala1961328,Nala706785,Nala755737,Nala1963998,Nala1961336,Nala287812,Nala728107,Nala743741,Nala755725,Nala704137,Nala755727,Nala2012726,Nala2012729,Nala2012725,Nala718786,Nala334676,Nala2012721,Nala704143,Nala1961341,Nala743750,Nala704142,Nala743752,Nala704163,Nala319039,Nala704166,Nala1108693,Nala2024743,Nala1096147,Nala1098793,Nala1108684,Nala802395,Nala1133645,Nala2000769,Nala1072168,Nala1072133,Nala2010144,Nala1121694,Nala1086785,Nala2010143,Nala1121690,Nala1047193,Nala2024766,Nala2022104,Nala2022103,Nala1133670,Nala1118086,Nala1133682,Nala1074781,Nala1074780,Nala356266,Nala826306,Nala1926778,Nala1047135,Nala2022162,Nala1047138,Nala792435,Nala1086730,Nala224438,Nala1926768,Nala1035153,Nala1011160,Nala995181,Nala248416,Nala1926773,Nala995185,Nala995188,Nala1985088,Nala1098706,Nala2022137,Nala1047143,Nala755468,Nala743499,Nala1037763,Nala1926725,Nala1133620,Nala1108645,Nala1108647,Nala1023139,Nala1086705,Nala1023132,Nala1133627,Nala1023146,Nala224416,Nala1047104,Nala1049765,Nala792426,Nala310906,Nala224404,Nala1106013,Nala1037796,Nala1035136,Nala1001772,Nala307309,Nala718471,Nala1936068,Nala743425,Nala224393,Nala743428,Nala322947,Nala236390,Nala1924085,Nala1924084,Nala236392,Nala358907,Nala236394,Nala1936050,Nala718460,Nala307316,Nala1936056,Nala1037731,Nala997767,Nala263984,Nala236372,Nala718482,Nala997770,Nala985724,Nala1001747,Nala1948008,Nala263978,Nala319330,Nala743470,Nala297339,Nala1936020,Nala236347,Nala1936023,Nala1936015,Nala743468,Nala248324,Nala743460,Nala1924044,Nala995137,Nala995138,Nala263951,Nala743480,Nala285360,Nala236358,Nala1938667,Nala985701,Nala334957,Nala248337,Nala743475,Nala224348,Nala1001795,Nala1037707,Nala307327,Nala1108716,Nala307322,Nala743447,Nala307330,Nala743449,Nala224377,Nala275920,Nala334944,Nala263947,Nala248309,Nala263944,Nala322952,Nala238996,Nala236339,Nala251967,Nala248313,Nala1011102,Nala248315,Nala743455,Nala320366,Nala344337,Nala1131085,Nala319386,Nala319380,Nala273399,Nala1118091,Nala802455,Nala371946,Nala273390,Nala1975601,Nala706428,Nala1131056,Nala706412,Nala356341,Nala802433,Nala1963620,Nala261386,Nala1987609,Nala985792,Nala985793,Nala1001720,Nala332372,Nala1060093,Nala997719,Nala706444,Nala997723,Nala261367,Nala1948065,Nala1948063,Nala344311,Nala248391,Nala1963656,Nala706473,Nala2024800,Nala261356,Nala1963668,Nala1963667,Nala2024864,Nala1121535,Nala1121537,Nala1926809,Nala344191,Nala368168,Nala1072275,Nala356176,Nala2036821,Nala332168,Nala2024831,Nala1951801,Nala2009217,Nala2022240,Nala706606,Nala2036887,Nala2036886,Nala358777,Nala1133588,Nala1133589,Nala1121574,Nala1963801,Nala1121577,Nala2022237,Nala1975803,Nala718610,Nala1975808,Nala1074897,Nala358798,Nala1133561,Nala706619,Nala1121594,Nala2036850,Nala1963825,Nala236543,Nala2022276,Nala1023296,Nala2022273,Nala1936201,Nala224540,Nala1936209,Nala248534,Nala1047274,Nala1011270,Nala792575,Nala792574,Nala995070,Nala1997169,Nala236535,Nala248510,Nala2036897,Nala248512,Nala1926872,Nala780539,Nala995087,Nala792514,Nala995091,Nala792512,Nala1050868,Nala236518,Nala1037897,Nala1023269,Nala224536,Nala1047229,Nala224523,Nala1001893,Nala1963797,Nala1961139,Nala1037843,Nala743541,Nala743543,Nala1025870,Nala1025878,Nala1936174,Nala985625,Nala1013865,Nala1037857,Nala743554,Nala1062829,Nala780515,Nala731545,Nala1025884,Nala1936157,Nala985615,Nala985616,Nala1987783,Nala1037862,Nala1924167,Nala1001860,Nala1973131,Nala1062814,Nala1001865,Nala1023235,Nala985604,Nala743538,Nala985602,Nala273410,Nala1924170,Nala1037874,Nala1973167,Nala997669,Nala236464,Nala1025823,Nala995002,Nala1037800,Nala997679,Nala285484,Nala997674,Nala1037810,Nala285494,Nala236444,Nala236440,Nala1025842,Nala997686,Nala731584,Nala224493,Nala1973193,Nala1037823,Nala224499,Nala995038,Nala236451,Nala995037,Nala997696,Nala995035,Nala309877,Nala1013886,Nala320246,Nala2012913,Nala346879,Nala718505,Nala706532,Nala1963728,Nala334875,Nala802338,Nala322882,Nala1025809,Nala802308,Nala320210,Nala1951761,Nala802314,Nala1025817,Nala985688,Nala731524,Nala804945,Nala718547,Nala1951788,Nala1975736,Nala332253,Nala743518,Nala706563,Nala1001831,Nala718577,Nala273463,Nala332240,Nala273464,Nala1096151,Nala346861,Nala997613,Nala1948176,Nala997611,Nala718557,Nala1963789,Nala1987734,Nala361870,Nala826144,Nala2009346,Nala1128059,Nala826125,Nala1128044,Nala2022318,Nala814152,Nala358227,Nala346267,Nala346264,Nala1116088,Nala346269,Nala334216,Nala334218,Nala358241,Nala275392,Nala2022351,Nala792254,Nala1070180,Nala708915,Nala816744,Nala708919,Nala1096783,Nala1096785,Nala371263,Nala290994,Nala371262,Nala371260,Nala792208,Nala792206,Nala767226,Nala767225,Nala202415,Nala743250,Nala214418,Nala1084772,Nala2034366,Nala202428,Nala743247,Nala731275,Nala358271,Nala1096739,Nala358264,Nala1033176,Nala346291,Nala371256,Nala287395,Nala287394,Nala794846,Nala358276,Nala1033187,Nala1128033,Nala1128034,Nala779217,Nala767252,Nala779218,Nala755270,Nala743299,Nala733866,Nala1060746,Nala733860,Nala1938481,Nala253955,Nala214357,Nala241970,Nala769810,Nala1059748,Nala300922,Nala253968,Nala706242,Nala300929,Nala985500,Nala202373,Nala202376,Nala1963443,Nala202377,Nala238300,Nala733844,Nala1021162,Nala718250,Nala253939,Nala718251,Nala1975441,Nala718253,Nala253934,Nala733840,Nala794806,Nala721899,Nala1059778,Nala289938,Nala1047782,Nala1060758,Nala1060753,Nala1008134,Nala1047787,Nala1033152,Nala226342,Nala1926472,Nala1059763,Nala241962,Nala241935,Nala718275,Nala216972,Nala731244,Nala1021107,Nala202329,Nala743223,Nala300957,Nala204982,Nala216967,Nala1035759,Nala300962,Nala743238,Nala1963489,Nala743239,Nala706280,Nala1035755,Nala745897,Nala743234,Nala202330,Nala202331,Nala743235,Nala202333,Nala216997,Nala1033108,Nala214333,Nala733888,Nala997568,Nala733887,Nala300934,Nala1926437,Nala1060720,Nala1008188,Nala241919,Nala1021126,Nala1999417,Nala997567,Nala1938421,Nala1008195,Nala300939,Nala228978,Nala1963499,Nala1033103,Nala1060718,Nala1023791,Nala214321,Nala718280,Nala287326,Nala1021134,Nala997571,Nala1021137,Nala718286,Nala214324,Nala743219,Nala1975480,Nala743210,Nala743214,Nala1035719,Nala263351,Nala1023738,Nala251388,Nala361906,Nala361907,Nala263344,Nala277987,Nala309306,Nala251350,Nala277983,Nala309309,Nala708833,Nala1035732,Nala1035733,Nala706205,Nala706209,Nala706208,Nala253995,Nala334327,Nala708871,Nala804828,Nala706210,Nala263328,Nala708857,Nala277957,Nala1963406,Nala804831,Nala214392,Nala733802,Nala1008106,Nala251312,Nala1963419,Nala985537,Nala733807,Nala706235,Nala1963410,Nala322312,Nala733815,Nala324971,Nala1963426,Nala985525,Nala289904,Nala816699,Nala816698,Nala310158,Nala2010453,Nala310153,Nala814028,Nala2010463,Nala361743,Nala2010462,Nala361777,Nala2009440,Nala814024,Nala322110,Nala1131582,Nala336754,Nala322183,Nala322185,Nala2010496,Nala2010495,Nala334164,Nala792365,Nala2010479,Nala2010470,Nala263490,Nala275477,Nala985483,Nala287459,Nala779342,Nala287456,Nala287451,Nala299432,Nala1069294,Nala202534,Nala1938629,Nala755351,Nala997485,Nala731383,Nala743362,Nala743361,Nala299465,Nala779303,Nala287495,Nala361797,Nala287492,Nala361798,Nala299475,Nala299479,Nala1082222,Nala1069258,Nala1033297,Nala779323,Nala814068,Nala755386,Nala794952,Nala1057261,Nala1951576,Nala238446,Nala214470,Nala1045231,Nala718353,Nala251416,Nala1008289,Nala1008290,Nala706370,Nala770937,Nala263407,Nala1033246,Nala214466,Nala770941,Nala1047888,Nala757943,Nala202493,Nala214498,Nala214497,Nala1926599,Nala214496,Nala733963,Nala1021287,Nala1033262,Nala1059890,Nala1059891,Nala1926589,Nala733978,Nala238430,Nala718361,Nala251404,Nala251402,Nala1072849,Nala1987537,Nala238400,Nala757984,Nala1047842,Nala1023893,Nala1047849,Nala1987554,Nala1106630,Nala226405,Nala1926558,Nala1021244,Nala214458,Nala1045214,Nala757975,Nala743328,Nala1059851,Nala745983,Nala300817,Nala1059849,Nala755305,Nala287443,Nala287442,Nala1008298,Nala1021254,Nala743339,Nala1072809,Nala1072807,Nala202472,Nala1035895,Nala733902,Nala1008203,Nala816740,Nala348823,Nala324831,Nala1035837,Nala348828,Nala1047805,Nala1059816,Nala706302,Nala708969,Nala1047832,Nala816703,Nala1951521,Nala263453,Nala1021213,Nala1047820,Nala251488,Nala1963502,Nala251485,Nala1951532,Nala745929,Nala1008246,Nala718303,Nala310233,Nala251453,Nala310234,Nala251451,Nala745928,Nala251452,Nala226493,Nala745926,Nala310232,Nala733953,Nala309261,Nala1008234,Nala745934,Nala721947,Nala251461,Nala745931,Nala263439,Nala733922,Nala1975527,Nala263420,Nala745909,Nala1023820,Nala718333,Nala275406,Nala745902,Nala310217,Nala733934,Nala718320,Nala718322,Nala1008213,Nala251446,Nala310224,Nala310223,Nala1963548,Nala251441,Nala706345,Nala263417,Nala804592,Nala794693,Nala1131483,Nala1131482,Nala792047,Nala2046547,Nala2046550,Nala2010551,Nala2010552,Nala1096593,Nala816545,Nala767048,Nala1096584,Nala1084593,Nala779031,Nala358420,Nala985383,Nala792012,Nala780030,Nala792011,Nala985377,Nala816521,Nala985374,Nala794679,Nala780049,Nala745691,Nala238606,Nala1941925,Nala1987243,Nala743021,Nala1963292,Nala718065,Nala755005,Nala299563,Nala1963286,Nala745698,Nala1987271,Nala770671,Nala770677,Nala733687,Nala745662,Nala214646,Nala731034,Nala214644,Nala299581,Nala299582,Nala371475,Nala371472,Nala1047570,Nala299594,Nala1047560,Nala1035599,Nala743076,Nala743075,Nala1035598,Nala371493,Nala1047599,Nala202625,Nala743049,Nala1999265,Nala214602,Nala1118470,Nala767003,Nala214609,Nala706005,Nala238567,Nala999923,Nala999924,Nala251536,Nala214599,Nala1938237,Nala251532,Nala1941886,Nala708672,Nala708671,Nala1965851,Nala1951226,Nala733636,Nala1926246,Nala1023578,Nala1047529,Nala745613,Nala1035550,Nala226562,Nala1941876,Nala1963209,Nala708662,Nala287506,Nala263517,Nala1035552,Nala745612,Nala1963202,Nala263516,Nala1926254,Nala706002,Nala287508,Nala287510,Nala1975205,Nala263501,Nala251517,Nala1938223,Nala987911,Nala987913,Nala1941866,Nala263504,Nala721649,Nala1963224,Nala214553,Nala287534,Nala1035507,Nala999962,Nala238529,Nala745648,Nala745647,Nala202564,Nala1926205,Nala731016,Nala999979,Nala997312,Nala214544,Nala1023537,Nala299526,Nala202571,Nala1951279,Nala999980,Nala1941824,Nala299530,Nala1047516,Nala299536,Nala1951281,Nala706070,Nala202581,Nala1951282,Nala1987210,Nala1047509,Nala346510,Nala310554,Nala310552,Nala334518,Nala985348,Nala310560,Nala263582,Nala309549,Nala1953822,Nala310549,Nala1938299,Nala985322,Nala263564,Nala263561,Nala322580,Nala251576,Nala310599,Nala251575,Nala251570,Nala263569,Nala708614,Nala1965829,Nala334555,Nala251583,Nala1965826,Nala987951,Nala238591,Nala1953867,Nala263534,Nala999911,Nala251568,Nala309599,Nala1941895,Nala2019034,Nala2034669,Nala1118373,Nala2010692,Nala780173,Nala2046672,Nala1070092,Nala755197,Nala334349,Nala985297,Nala202717,Nala1118388,Nala202719,Nala2007031,Nala1094057,Nala2022656,Nala985283,Nala2046617,Nala804442,Nala348984,Nala792126,Nala985266,Nala2019072,Nala708803,Nala1131375,Nala1131374,Nala780151,Nala804421,Nala2007083,Nala285036,Nala731163,Nala731168,Nala999883,Nala287691,Nala1082018,Nala1033081,Nala297014,Nala202767,Nala202762,Nala1926400,Nala251709,Nala226729,Nala1045068,Nala1926409,Nala999899,Nala251704,Nala2020092,Nala1096658,Nala212111,Nala794761,Nala770796,Nala214776,Nala770797,Nala212114,Nala731150,Nala1045086,Nala2032057,Nala743193,Nala1047692,Nala743194,Nala1045039,Nala770733,Nala202720,Nala1021073,Nala1047688,Nala770746,Nala202733,Nala1057002,Nala782735,Nala1084610,Nala1118356,Nala997291,Nala997290,Nala743163,Nala816482,Nala214726,Nala202758,Nala755152,Nala733746,Nala999801,Nala1035669,Nala236022,Nala1021027,Nala1963318,Nala708793,Nala263646,Nala745722,Nala251669,Nala1084601,Nala1941999,Nala1990958,Nala745733,Nala212078,Nala733724,Nala287635,Nala287634,Nala287633,Nala287632,Nala1045011,Nala1021048,Nala733721,Nala251635,Nala236006,Nala1021045,Nala1965999,Nala1941988,Nala224055,Nala1941981,Nala287637,Nala733736,Nala287642,Nala287641,Nala287640,Nala236014,Nala287643,Nala999832,Nala1008011,Nala251648,Nala1059647,Nala706146,Nala1059646,Nala287653,Nala287652,Nala1926335,Nala238643,Nala214670,Nala1023642,Nala212018,Nala214679,Nala1047611,Nala202687,Nala263605,Nala202680,Nala745763,Nala745764,Nala1975339,Nala214661,Nala285004,Nala1023656,Nala238657,Nala1047600,Nala1941953,Nala745777,Nala706169,Nala745775,Nala733767,Nala1926318,Nala1926317,Nala1990963,Nala1990960,Nala733763,Nala214698,Nala1941944,Nala224012,Nala224011,Nala769712,Nala238630,Nala287687,Nala733770,Nala1023672,Nala251602,Nala224003,Nala706183,Nala1035657,Nala224005,Nala708707,Nala708706,Nala985234,Nala1953923,Nala1965906,Nala1023611,Nala2046704,Nala2046705,Nala987883,Nala1035605,Nala236088,Nala263697,Nala263699,Nala1035616,Nala358401,Nala1035612,Nala263686,Nala236063,Nala212097,Nala721719,Nala1977929,Nala792075,Nala2020104,Nala708752,Nala236079,Nala236074,Nala263670,Nala212086,Nala1965944,Nala224067,Nala2034730,Nala2022755,Nala708743,Nala236080,Nala263664,Nala263663,Nala706104,Nala263666,Nala708766,Nala1951319,Nala309470,Nala309475,Nala2007105,Nala263667,Nala309483,Nala721729,Nala309487,Nala708762,									
Biological process	reproduction	GO:0000003	2	0.955830613	0.96421769	1556	8889	14560	80201	Nala727608,Nala2007146,Nala1009968,Nala715694,Nala1022907,Nala1933287,Nala233140,Nala245120,Nala208160,Nala208170,Nala1020298,Nala318651,Nala282078,Nala294058,Nala294055,Nala221072,Nala355617,Nala1019216,Nala1019215,Nala1970191,Nala260809,Nala740724,Nala1970306,Nala223879,Nala208210,Nala1947918,Nala208211,Nala1933393,Nala235888,Nala259839,Nala823429,Nala992181,Nala823416,Nala786061,Nala1020376,Nala1056310,Nala1103146,Nala749012,Nala1046951,Nala713087,Nala740659,Nala713076,Nala823474,Nala823477,Nala823479,Nala750046,Nala1046912,Nala1046944,Nala1020328,Nala235971,Nala235960,Nala703426,Nala259900,Nala994716,Nala1010719,Nala306808,Nala994749,Nala1945031,Nala306842,Nala259981,Nala1095655,Nala233342,Nala1020069,Nala1044015,Nala740371,Nala1130622,Nala1019097,Nala776320,Nala788315,Nala730971,Nala992004,Nala1010687,Nala739347,Nala742995,Nala727398,Nala233438,Nala715559,Nala739529,Nala1957121,Nala1935727,Nala1009848,Nala727554,Nala208460,Nala257485,Nala304115,Nala1129489,Nala1034786,Nala270351,Nala1007110,Nala1022762,Nala2044523,Nala811270,Nala811255,Nala811253,Nala727467,Nala1010793,Nala213968,Nala1020754,Nala1019704,Nala742815,Nala370775,Nala1007778,Nala742801,Nala1947450,Nala1947448,Nala250954,Nala249965,Nala791787,Nala1935441,Nala1935437,Nala705816,Nala705815,Nala1947404,Nala715193,Nala791762,Nala727194,Nala1042094,Nala262851,Nala250873,Nala1030019,Nala1017032,Nala729757,Nala355237,Nala1032691,Nala318266,Nala2030014,Nala343214,Nala730786,Nala1017051,Nala703191,Nala1017044,Nala1923538,Nala1019843,Nala729902,Nala717952,Nala1032850,Nala1972511,Nala1115496,Nala1115498,Nala1115492,Nala1019809,Nala776293,Nala235405,Nala284365,Nala739270,Nala262973,Nala259324,Nala727220,Nala2032768,Nala1017156,Nala729871,Nala730883,Nala811040,Nala703279,Nala1056786,Nala703286,Nala752221,Nala1030107,Nala1044739,Nala766857,Nala370717,Nala801669,Nala2042179,Nala1020507,Nala211536,Nala1019537,Nala247539,Nala1947201,Nala1937848,Nala211578,Nala1937833,Nala1935185,Nala994294,Nala984840,Nala1935141,Nala1127451,Nala1007479,Nala2032885,Nala1044419,Nala729506,Nala2020885,Nala1986721,Nala729559,Nala1962781,Nala1972103,Nala1972139,Nala1032619,Nala729720,Nala1005010,Nala776042,Nala1935318,Nala791689,Nala1949920,Nala791691,Nala996770,Nala791629,Nala791628,Nala752013,Nala778675,Nala778671,Nala1996227,Nala740026,Nala778627,Nala778626,Nala235599,Nala321991,Nala984719,Nala1103389,Nala1950888,Nala996724,Nala1007560,Nala730628,Nala1020542,Nala1960266,Nala328801,Nala328800,Nala280323,Nala989518,Nala257958,Nala233979,Nala760222,Nala735282,Nala326224,Nala711210,Nala711209,Nala341825,Nala723210,Nala326254,Nala267344,Nala749825,Nala1967468,Nala206341,Nala245928,Nala221913,Nala363287,Nala774972,Nala760316,Nala1980562,Nala796307,Nala750983,Nala750989,Nala1992554,Nala749995,Nala1029639,Nala280481,Nala749939,Nala1967527,Nala749904,Nala328736,Nala1967558,Nala990414,Nala701918,Nala326170,Nala363143,Nala713948,Nala365762,Nala1931566,Nala231423,Nala1029584,Nala1054561,Nala1970886,Nala735022,Nala1982893,Nala1030324,Nala1017356,Nala218594,Nala749674,Nala1019999,Nala1019931,Nala725637,Nala725636,Nala701664,Nala711018,Nala326493,Nala1091248,Nala206519,Nala1042270,Nala1066206,Nala1017262,Nala1093822,Nala2039015,Nala1093808,Nala1992184,Nala774561,Nala735123,Nala1955377,Nala1042426,Nala1967377,Nala2039098,Nala1931359,Nala228027,Nala1943332,Nala304979,Nala304978,Nala735160,Nala735164,Nala216072,Nala989274,Nala989271,Nala713752,Nala1967317,Nala1955359,Nala253058,Nala725773,Nala725775,Nala1921920,Nala796083,Nala808483,Nala216003,Nala990185,Nala1933958,Nala2039198,Nala701470,Nala1040342,Nala1052327,Nala1003371,Nala233539,Nala304400,Nala304401,Nala1027334,Nala713486,Nala992798,Nala1945613,Nala725486,Nala1054903,Nala304432,Nala304440,Nala341400,Nala713407,Nala713408,Nala269530,Nala713400,Nala1017968,Nala2003243,Nala341476,Nala1135257,Nala2030840,Nala2030892,Nala2030893,Nala2015284,Nala1921617,Nala1040261,Nala1066871,Nala1066870,Nala1052253,Nala1091828,Nala1091827,Nala1091825,Nala713575,Nala245650,Nala1931158,Nala206059,Nala725582,Nala725583,Nala269601,Nala1933795,Nala725585,Nala725587,Nala233619,Nala1967177,Nala231070,Nala231071,Nala270673,Nala1003418,Nala255049,Nala1003475,Nala245696,Nala2005988,Nala231067,Nala231068,Nala2005991,Nala233690,Nala2003366,Nala823890,Nala2027373,Nala808208,Nala2015374,Nala798421,Nala1111122,Nala1111125,Nala821274,Nala821278,Nala1040396,Nala1039106,Nala257755,Nala715862,Nala1933446,Nala1970423,Nala257738,Nala727867,Nala245768,Nala713254,Nala1029752,Nala233743,Nala727808,Nala774186,Nala1123034,Nala750171,Nala749138,Nala1052021,Nala1052012,Nala749160,Nala1003273,Nala1015258,Nala727974,Nala1969551,Nala1027253,Nala294839,Nala727962,Nala231236,Nala294840,Nala992401,Nala1015228,Nala245867,Nala1970595,Nala1982574,Nala1029833,Nala1005840,Nala267265,Nala1017863,Nala2015527,Nala727947,Nala774264,Nala353531,Nala208866,Nala774228,Nala992379,Nala750254,Nala1054796,Nala288261,Nala288264,Nala744183,Nala278890,Nala1038476,Nala734777,Nala758739,Nala758730,Nala771701,Nala2039619,Nala205882,Nala707125,Nala707124,Nala710774,Nala2039696,Nala313826,Nala227265,Nala254882,Nala266845,Nala266842,Nala313814,Nala203270,Nala230893,Nala230897,Nala1090984,Nala230871,Nala301689,Nala301690,Nala264386,Nala252380,Nala252396,Nala252379,Nala252374,Nala323081,Nala744235,Nala323069,Nala720255,Nala1038553,Nala359048,Nala1940435,Nala734825,Nala372093,Nala254913,Nala709895,Nala1927426,Nala1952469,Nala719244,Nala217965,Nala239379,Nala240369,Nala252328,Nala301712,Nala301714,Nala781189,Nala710813,Nala227351,Nala1988187,Nala771558,Nala2015813,Nala1002216,Nala746545,Nala722573,Nala2039860,Nala215446,Nala1930749,Nala215463,Nala1966720,Nala1952104,Nala1930719,Nala1929718,Nala709575,Nala1939124,Nala783498,Nala252415,Nala1942746,Nala795670,Nala795668,Nala1038353,Nala744099,Nala771691,Nala203613,Nala744002,Nala719050,Nala2025356,Nala720059,Nala1002351,Nala986175,Nala1041929,Nala239531,Nala203576,Nala707018,Nala710690,Nala988737,Nala795589,Nala1063892,Nala1120136,Nala986000,Nala785958,Nala242473,Nala1038898,Nala1087806,Nala1087805,Nala337335,Nala722368,Nala710379,Nala734369,Nala337381,Nala337375,Nala1051848,Nala700981,Nala820705,Nala315876,Nala315877,Nala783435,Nala1048340,Nala2025533,Nala2025530,Nala327891,Nala734411,Nala1000372,Nala1991629,Nala1036389,Nala337282,Nala1964056,Nala734469,Nala1000326,Nala1966625,Nala1014991,Nala1966640,Nala217581,Nala1120092,Nala1120091,Nala1073001,Nala746132,Nala203098,Nala288079,Nala2001672,Nala746197,Nala288077,Nala1063677,Nala1110588,Nala288095,Nala1942343,Nala337520,Nala712769,Nala1024013,Nala709109,Nala712752,Nala2001684,Nala712779,Nala1993922,Nala2047011,Nala746107,Nala349566,Nala252089,Nala748734,Nala1966384,Nala1981992,Nala230618,Nala1932900,Nala215052,Nala266620,Nala795053,Nala795056,Nala795057,Nala227006,Nala229660,Nala325412,Nala264145,Nala227192,Nala1110463,Nala325492,Nala1966473,Nala205759,Nala1014708,Nala700836,Nala1000111,Nala1000105,Nala1014733,Nala254764,Nala1085062,Nala1930412,Nala1950619,Nala2001893,Nala984703,Nala225545,Nala213557,Nala1925661,Nala778339,Nala286411,Nala705390,Nala756966,Nala732999,Nala754304,Nala1022025,Nala1022023,Nala237439,Nala742382,Nala766325,Nala237429,Nala286472,Nala719983,Nala719974,Nala720956,Nala730306,Nala369233,Nala1949715,Nala825140,Nala825141,Nala250604,Nala211004,Nala213622,Nala742454,Nala262535,Nala754419,Nala1009185,Nala1960085,Nala225553,Nala1036720,Nala742481,Nala742483,Nala1962632,Nala1024709,Nala730415,Nala1962694,Nala335981,Nala1119341,Nala1107391,Nala801014,Nala1132349,Nala1061489,Nala1024498,Nala742188,Nala249727,Nala1048418,Nala1061418,Nala717137,Nala274645,Nala756714,Nala717152,Nala705196,Nala237652,Nala1000405,Nala984443,Nala1085395,Nala235094,Nala719916,Nala250824,Nala262810,Nala1119209,Nala223208,Nala791218,Nala274770,Nala274768,Nala298765,Nala249796,Nala249795,Nala781853,Nala284147,Nala296128,Nala729278,Nala754239,Nala296130,Nala274718,Nala742237,Nala223152,Nala707854,Nala815632,Nala321547,Nala803644,Nala803643,Nala998923,Nala321581,Nala274035,Nala250077,Nala250076,Nala1105334,Nala781531,Nala1950125,Nala240645,Nala215670,Nala1962128,Nala1949166,Nala252619,Nala744507,Nala1998107,Nala996239,Nala996244,Nala1009413,Nala1952716,Nala1009404,Nala249035,Nala249038,Nala719541,Nala252657,Nala1010604,Nala1009608,Nala1964918,Nala250195,Nala1952938,Nala240808,Nala203851,Nala215866,Nala1119878,Nala1083557,Nala1105261,Nala778005,Nala252749,Nala729023,Nala1962244,Nala1998225,Nala754000,Nala756643,Nala249175,Nala719619,Nala719618,Nala237181,Nala274101,Nala986778,Nala225163,Nala1105183,Nala2023875,Nala815209,Nala817832,Nala213302,Nala227945,Nala239917,Nala744348,Nala744346,Nala227907,Nala815282,Nala815269,Nala1061886,Nala215934,Nala215933,Nala815267,Nala1048866,Nala1024894,Nala237239,Nala249217,Nala710975,Nala710974,Nala734932,Nala1976539,Nala719336,Nala720315,Nala1976558,Nala213220,Nala215881,Nala239859,Nala2011919,Nala1132812,Nala710920,Nala1036825,Nala986656,Nala1036823,Nala710919,Nala817906,Nala1952518,Nala252893,Nala793469,Nala805750,Nala1085962,Nala1022373,Nala1950032,Nala1036957,Nala1022310,Nala239989,Nala1962046,Nala239969,Nala1107735,Nala262395,Nala250363,Nala1012978,Nala249351,Nala274307,Nala274305,Nala741936,Nala1934534,Nala726348,Nala726343,Nala246469,Nala716906,Nala246451,Nala222459,Nala1934594,Nala809254,Nala810217,Nala305359,Nala344947,Nala1128521,Nala787215,Nala1033575,Nala258352,Nala1033580,Nala234397,Nala329345,Nala751213,Nala775202,Nala1956029,Nala726446,Nala726441,Nala210505,Nala1956046,Nala1932098,Nala246589,Nala307819,Nala234579,Nala307880,Nala1946689,Nala1018096,Nala1006085,Nala1104434,Nala753981,Nala1018052,Nala751366,Nala232049,Nala222699,Nala305546,Nala2043096,Nala1995292,Nala1069301,Nala330595,Nala777662,Nala775009,Nala800619,Nala1047931,Nala810054,Nala753616,Nala1958277,Nala1021325,Nala765650,Nala1995243,Nala1035916,Nala702079,Nala765649,Nala753647,Nala728815,Nala219146,Nala714224,Nala753822,Nala1971448,Nala714254,Nala714233,Nala207127,Nala787177,Nala1128158,Nala234794,Nala220163,Nala1045438,Nala2006200,Nala789704,Nala714140,Nala993200,Nala1008412,Nala1961740,Nala704572,Nala716538,Nala209061,Nala236600,Nala210014,Nala236607,Nala993154,Nala1971088,Nala1094975,Nala248567,Nala753494,Nala1948697,Nala1094921,Nala728422,Nala1057994,Nala812445,Nala356525,Nala1971040,Nala1033983,Nala1018381,Nala1971038,Nala1069915,Nala1069919,Nala1948837,Nala356380,Nala995709,Nala368370,Nala1924807,Nala1114161,Nala234116,Nala1961806,Nala790538,Nala1080478,Nala777596,Nala246022,Nala1114241,Nala993081,Nala246039,Nala789528,Nala1079435,Nala716572,Nala812383,Nala741538,Nala995619,Nala741509,Nala741510,Nala741512,Nala1973790,Nala1018498,Nala824196,Nala236804,Nala1021847,Nala212813,Nala704327,Nala1008852,Nala718961,Nala246200,Nala1924548,Nala209262,Nala790243,Nala258177,Nala1055152,Nala1055153,Nala741254,Nala1948473,Nala234140,Nala2031551,Nala706895,Nala728201,Nala728200,Nala995516,Nala743813,Nala728235,Nala704269,Nala356756,Nala1961463,Nala1961471,Nala1961472,Nala704428,Nala716426,Nala1006318,Nala814688,Nala234362,Nala1946003,Nala1936655,Nala1948619,Nala1055274,Nala728389,Nala1128638,Nala1985599,Nala246268,Nala741391,Nala319684,Nala234280,Nala814798,Nala212911,Nala1057863,Nala1985534,Nala1006286,Nala728362,Nala2004083,Nala773528,Nala217074,Nala748574,Nala1942154,Nala327510,Nala1031833,Nala293666,Nala1991134,Nala232645,Nala256615,Nala217052,Nala281696,Nala1956741,Nala712517,Nala1981721,Nala1956772,Nala266041,Nala1956781,Nala724543,Nala254037,Nala1077140,Nala2006795,Nala700518,Nala1929120,Nala220656,Nala219651,Nala1102781,Nala748682,Nala266103,Nala1053316,Nala254116,Nala1978275,Nala748663,Nala291119,Nala758053,Nala256733,Nala229138,Nala205186,Nala266192,Nala822965,Nala1956894,Nala988152,Nala254166,Nala242197,Nala315470,Nala278108,Nala2018863,Nala700608,Nala1956835,Nala1968837,Nala232758,Nala207783,Nala1041292,Nala1080836,Nala1944801,Nala1920851,Nala712372,Nala1018688,Nala254219,Nala1018679,Nala242206,Nala2006929,Nala810857,Nala1981506,Nala714990,Nala293821,Nala738966,Nala751928,Nala726991,Nala810814,Nala712338,Nala700363,Nala726900,Nala714915,Nala362132,Nala1018574,Nala1102548,Nala217202,Nala219864,Nala1043548,Nala1018740,Nala1018739,Nala1018738,Nala242376,Nala1954092,Nala1004143,Nala340652,Nala809769,Nala278375,Nala1942098,Nala1018719,Nala1080692,Nala205351,Nala991492,Nala773328,Nala1920634,Nala244932,Nala220968,Nala1102458,Nala1028051,Nala207264,Nala232227,Nala991406,Nala1065624,Nala736139,Nala1100522,Nala305734,Nala1028669,Nala712161,Nala724137,Nala726797,Nala736114,Nala724169,Nala1028686,Nala234838,Nala763723,Nala271879,Nala2016520,Nala712109,Nala726745,Nala700121,Nala293179,Nala366789,Nala1089584,Nala1124578,Nala1956467,Nala726885,Nala1038145,Nala1038165,Nala712261,Nala700287,Nala787836,Nala993995,Nala1065726,Nala268380,Nala726806,Nala726803,Nala726802,Nala738803,Nala738838,Nala712201,Nala339027,Nala1038095,Nala222933,Nala736196,Nala763766,Nala787722,Nala726524,Nala281410,Nala1983746,Nala281413,Nala1028487,Nala232459,Nala220422,Nala207481,Nala1934731,Nala219468,Nala726509,Nala1089389,Nala1089385,Nala1089384,Nala1080996,Nala1934702,Nala1100338,Nala1100339,Nala1090314,Nala1995652,Nala1065372,Nala1028378,Nala1067974,Nala1041344,Nala822484,Nala1112378,Nala738642,Nala1968243,Nala1053545,Nala738664,Nala244586,Nala1112260,Nala2002265,Nala824940,Nala1126864,Nala1100265,Nala1037175,Nala336416,Nala1037173,Nala782488,Nala985177,Nala985152,Nala1039742,Nala2002323,Nala361460,Nala1025129,Nala997163,Nala745464,Nala361447,Nala361449,Nala361448,Nala745473,Nala216521,Nala1121096,Nala1027713,Nala1951025,Nala204534,Nala253562,Nala1037087,Nala1941679,Nala1965608,Nala216592,Nala985051,Nala277697,Nala1037278,Nala757560,Nala1963162,Nala1003898,Nala1928819,Nala1039885,Nala1025251,Nala1039890,Nala1039891,Nala1001292,Nala361317,Nala2014495,Nala1926133,Nala1977743,Nala1963105,Nala1003860,Nala216602,Nala1951148,Nala1003862,Nala999612,Nala1074190,Nala818906,Nala251001,Nala214094,Nala241684,Nala216696,Nala253644,Nala987609,Nala275170,Nala275169,Nala796892,Nala2002519,Nala2002516,Nala2002515,Nala2002524,Nala2002521,Nala2002520,Nala2002525,Nala263145,Nala760848,Nala723896,Nala759838,Nala999546,Nala1027548,Nala733274,Nala253719,Nala711821,Nala204746,Nala747837,Nala723873,Nala251138,Nala277767,Nala1135449,Nala263111,Nala1123487,Nala238130,Nala1123484,Nala312570,Nala769392,Nala251287,Nala1001003,Nala216927,Nala1040614,Nala290885,Nala2002652,Nala204975,Nala204977,Nala204976,Nala204978,Nala999448,Nala999466,Nala999481,Nala361567,Nala241853,Nala1941516,Nala708340,Nala723993,Nala287205,Nala1088587,Nala251243,Nala214282,Nala1064578,Nala818506,Nala796638,Nala745056,Nala745043,Nala745086,Nala735648,Nala711663,Nala1001594,Nala265193,Nala312096,Nala745015,Nala708090,Nala324072,Nala324073,Nala253182,Nala2036144,Nala2036143,Nala1955843,Nala711638,Nala723629,Nala989953,Nala218786,Nala1047096,Nala796769,Nala999264,Nala253253,Nala989890,Nala253269,Nala2000216,Nala1072024,Nala745189,Nala267850,Nala1060031,Nala735760,Nala735772,Nala818457,Nala253296,Nala711738,Nala1037639,Nala218811,Nala255849,Nala989767,Nala1123886,Nala1955676,Nala1050328,Nala1027962,Nala2036335,Nala1027912,Nala1027915,Nala216378,Nala228359,Nala796354,Nala279924,Nala216387,Nala253304,Nala760373,Nala760379,Nala760376,Nala228313,Nala798974,Nala216346,Nala989681,Nala989655,Nala772580,Nala1108134,Nala1086415,Nala312131,Nala312132,Nala999058,Nala2024408,Nala989611,Nala253468,Nala1955774,Nala711552,Nala363764,Nala711571,Nala821860,Nala289427,Nala711570,Nala1953154,Nala1979775,Nala336173,Nala1931716,Nala1025408,Nala711506,Nala1955745,Nala1013426,Nala228471,Nala253448,Nala241463,Nala216472,Nala1951906,Nala718728,Nala741091,Nala285159,Nala741092,Nala728030,Nala236143,Nala248140,Nala287749,Nala767628,Nala251750,Nala1047302,Nala212191,Nala767606,Nala1037930,Nala1011363,Nala263702,Nala1049921,Nala743696,Nala319134,Nala319140,Nala307158,Nala319138,Nala1951870,Nala248196,Nala226919,Nala226902,Nala371567,Nala2012686,Nala2012685,Nala2012688,Nala2012682,Nala2012681,Nala2012684,Nala777168,Nala765179,Nala251946,Nala224323,Nala1060416,Nala238908,Nala1035499,Nala1047417,Nala997896,Nala767723,Nala275829,Nala1108802,Nala741140,Nala1035416,Nala1973301,Nala802542,Nala716109,Nala334611,Nala755725,Nala755727,Nala743750,Nala1108693,Nala1108684,Nala802395,Nala1047193,Nala1133682,Nala1047138,Nala792435,Nala1926725,Nala1106013,Nala1936068,Nala1924084,Nala997770,Nala985724,Nala319330,Nala236347,Nala1936015,Nala743480,Nala1938667,Nala1001795,Nala307322,Nala322952,Nala319386,Nala985793,Nala1948063,Nala1121535,Nala1121537,Nala1072275,Nala332168,Nala1975808,Nala1963825,Nala995070,Nala985616,Nala1924167,Nala1001860,Nala1973131,Nala985602,Nala995001,Nala1037810,Nala224493,Nala706532,Nala1963728,Nala1951761,Nala731524,Nala1987734,Nala361874,Nala309271,Nala309273,Nala1116088,Nala371263,Nala371260,Nala202415,Nala358271,Nala371256,Nala779217,Nala779218,Nala253955,Nala769810,Nala1008134,Nala226342,Nala214337,Nala1008195,Nala300939,Nala1033103,Nala1021137,Nala214324,Nala226363,Nala322312,Nala324971,Nala1057288,Nala1045231,Nala1008290,Nala214466,Nala1938597,Nala1987537,Nala202443,Nala1047849,Nala1045214,Nala757975,Nala745983,Nala1021254,Nala324831,Nala1047832,Nala251453,Nala251451,Nala251452,Nala263439,Nala718333,Nala767072,Nala779031,Nala755005,Nala299563,Nala745698,Nala371472,Nala1047570,Nala743076,Nala743049,Nala1118470,Nala238565,Nala1963209,Nala263517,Nala1035507,Nala997312,Nala1951279,Nala263582,Nala309549,Nala1953822,Nala251584,Nala202717,Nala202719,Nala792139,Nala2007083,Nala1926409,Nala999899,Nala1096658,Nala794761,Nala731150,Nala1963318,Nala1084601,Nala251648,Nala287653,Nala1047611,Nala745775,Nala1990963,Nala224011,Nala238630,Nala224003,Nala1035657,Nala1965906,Nala263697,Nala263667,Nala309487,
Biological process	translation	GO:0006412	8	0.999999559	0.838975855	580	3808	14560	80201	Nala1957211,Nala1009965,Nala713041,Nala1081286,Nala233146,Nala2032173,Nala221113,Nala1095848,Nala282078,Nala1010854,Nala740578,Nala740575,Nala208226,Nala259890,Nala1933357,Nala235888,Nala1032359,Nala749002,Nala1046970,Nala1022953,Nala2007369,Nala2007368,Nala272915,Nala233328,Nala994716,Nala1921071,Nala270304,Nala1935666,Nala992050,Nala1020069,Nala788328,Nala788327,Nala788326,Nala223901,Nala778904,Nala1007004,Nala1129496,Nala1009846,Nala1959786,Nala994608,Nala270418,Nala788444,Nala208405,Nala296991,Nala1022719,Nala2007588,Nala237903,Nala729803,Nala262906,Nala1078069,Nala259259,Nala791731,Nala343214,Nala1115492,Nala1042157,Nala223372,Nala1947484,Nala1029143,Nala1005141,Nala1962855,Nala223593,Nala1127403,Nala2044820,Nala1068417,Nala1935141,Nala2042212,Nala1044419,Nala730560,Nala729584,Nala211646,Nala235697,Nala1935369,Nala1996268,Nala778647,Nala1032588,Nala280324,Nala270927,Nala270928,Nala280361,Nala206385,Nala725828,Nala725826,Nala206326,Nala233926,Nala798910,Nala341743,Nala1017609,Nala806090,Nala806099,Nala1125338,Nala1125384,Nala2029599,Nala1127981,Nala1127982,Nala218595,Nala1970821,Nala711018,Nala2042639,Nala2029600,Nala1066249,Nala1066265,Nala1066206,Nala304950,Nala1029423,Nala241033,Nala747143,Nala747144,Nala253062,Nala206609,Nala231632,Nala231636,Nala231635,Nala1017361,Nala257512,Nala749447,Nala989155,Nala1943091,Nala341427,Nala2027221,Nala1933615,Nala776962,Nala1994721,Nala231003,Nala1933795,Nala318910,Nala1027478,Nala1957732,Nala304397,Nala2030994,Nala1052383,Nala821256,Nala1029744,Nala764847,Nala992545,Nala992547,Nala740881,Nala740880,Nala1003191,Nala1003173,Nala221789,Nala328649,Nala326026,Nala255131,Nala328652,Nala798159,Nala1091623,Nala749189,Nala231251,Nala727974,Nala739983,Nala1015278,Nala1052146,Nala749275,Nala1125568,Nala1038491,Nala1038492,Nala335158,Nala1002477,Nala1927346,Nala1966987,Nala1976337,Nala240236,Nala720258,Nala732290,Nala217952,Nala239379,Nala1109274,Nala1940483,Nala252300,Nala252301,Nala215392,Nala203398,Nala1090846,Nala998287,Nala2039813,Nala805471,Nala709588,Nala276433,Nala1942741,Nala1038344,Nala986105,Nala1038366,Nala756016,Nala710631,Nala1952211,Nala311328,Nala1942883,Nala783338,Nala1134761,Nala1134760,Nala230467,Nala242446,Nala362341,Nala1002849,Nala712988,Nala1038806,Nala988623,Nala746495,Nala1012351,Nala1048328,Nala1024324,Nala362250,Nala1038920,Nala1942679,Nala1927027,Nala1048061,Nala278690,Nala1036031,Nala1087638,Nala1048040,Nala1036028,Nala217606,Nala1981919,Nala1920981,Nala215021,Nala313611,Nala1087735,Nala264109,Nala1966426,Nala1014749,Nala227131,Nala278709,Nala225545,Nala1058000,Nala1058001,Nala717375,Nala249430,Nala286460,Nala719943,Nala274477,Nala744962,Nala274439,Nala213683,Nala766464,Nala335963,Nala1000762,Nala1073477,Nala768788,Nala1949386,Nala717182,Nala262602,Nala803755,Nala331036,Nala1962322,Nala1024584,Nala998965,Nala986954,Nala1024552,Nala742232,Nala235123,Nala998911,Nala986976,Nala2008003,Nala2008007,Nala815452,Nala203738,Nala2021060,Nala1940810,Nala1949157,Nala1925103,Nala227637,Nala213052,Nala998823,Nala298187,Nala1130245,Nala778005,Nala213142,Nala1927896,Nala311514,Nala249116,Nala1949244,Nala2035886,Nala213302,Nala286288,Nala286285,Nala986605,Nala1036870,Nala986604,Nala1940552,Nala213288,Nala720370,Nala1022227,Nala335689,Nala321035,Nala345059,Nala2021398,Nala333056,Nala1022396,Nala213408,Nala1949053,Nala239989,Nala1036966,Nala1010375,Nala274332,Nala702317,Nala741932,Nala210441,Nala320983,Nala320986,Nala258392,Nala789864,Nala751250,Nala283355,Nala1033514,Nala702452,Nala1956043,Nala726438,Nala1956046,Nala1968029,Nala1018096,Nala1080006,Nala751333,Nala1033662,Nala209507,Nala1033674,Nala2043043,Nala1924973,Nala702107,Nala1961952,Nala704788,Nala714116,Nala222622,Nala1934378,Nala751060,Nala1116308,Nala765605,Nala753615,Nala777637,Nala702065,Nala751013,Nala822012,Nala232115,Nala716865,Nala210749,Nala787192,Nala751180,Nala1033498,Nala751155,Nala1995382,Nala751149,Nala1045438,Nala777777,Nala1006414,Nala995826,Nala209056,Nala1948751,Nala1922110,Nala1934092,Nala248574,Nala1055347,Nala995793,Nala1997826,Nala1936870,Nala297657,Nala1018470,Nala718917,Nala1008885,Nala789290,Nala1948533,Nala261843,Nala319709,Nala319771,Nala319772,Nala319770,Nala2018503,Nala307769,Nala741270,Nala1006126,Nala718891,Nala1057918,Nala1057919,Nala1008997,Nala212954,Nala273944,Nala273942,Nala1067288,Nala224984,Nala1128624,Nala283209,Nala1018867,Nala242012,Nala1991132,Nala1991133,Nala1043827,Nala1018847,Nala724543,Nala1968719,Nala205015,Nala1080724,Nala242150,Nala1018929,Nala2006830,Nala315486,Nala1954274,Nala1041273,Nala1041222,Nala712390,Nala738986,Nala339747,Nala337154,Nala2018926,Nala1968559,Nala1114548,Nala1942063,Nala1929096,Nala1006742,Nala712445,Nala809718,Nala278365,Nala232970,Nala1079612,Nala1067609,Nala234899,Nala258847,Nala1028667,Nala222869,Nala702743,Nala1934924,Nala1956472,Nala295925,Nala207356,Nala991354,Nala991356,Nala234959,Nala281349,Nala268380,Nala303075,Nala303078,Nala1063045,Nala1063046,Nala209976,Nala726524,Nala1041421,Nala220444,Nala256461,Nala1995650,Nala736023,Nala700082,Nala1004500,Nala1956209,Nala1053482,Nala207509,Nala818927,Nala1015739,Nala745417,Nala2041988,Nala1074083,Nala1941678,Nala1941669,Nala985050,Nala757554,Nala1027842,Nala1941760,Nala214071,Nala804118,Nala1052555,Nala1040548,Nala1027549,Nala275193,Nala711821,Nala238184,Nala253738,Nala708398,Nala204965,Nala1025018,Nala1941533,Nala231797,Nala1086527,Nala1928294,Nala1025593,Nala1990213,Nala206736,Nala206738,Nala1025524,Nala218734,Nala206758,Nala2036131,Nala1953215,Nala1928245,Nala1928244,Nala989908,Nala314518,Nala1108380,Nala1108368,Nala1011063,Nala206852,Nala218883,Nala735485,Nala1941059,Nala1025369,Nala1027962,Nala1992623,Nala999110,Nala999113,Nala999120,Nala1941004,Nala1941147,Nala1953117,Nala363764,Nala363783,Nala1931716,Nala1953106,Nala228483,Nala202820,Nala202821,Nala202822,Nala706716,Nala706717,Nala202882,Nala741068,Nala728031,Nala997998,Nala997996,Nala741025,Nala1049921,Nala248196,Nala1106181,Nala706840,Nala371521,Nala1924470,Nala224323,Nala779744,Nala728142,Nala728141,Nala779779,Nala248233,Nala275829,Nala1997387,Nala263812,Nala743705,Nala356266,Nala1037731,Nala995138,Nala2022237,Nala1001860,Nala1001865,Nala273410,Nala731584,Nala1001831,Nala1963789,Nala792208,Nala743299,Nala1060746,Nala214357,Nala794806,Nala1060758,Nala241962,Nala214333,Nala1008188,Nala733815,Nala2010463,Nala2010462,Nala334164,Nala1069294,Nala755386,Nala1951576,Nala718353,Nala1045214,Nala1035895,Nala721947,Nala1975527,Nala310217,Nala310224,Nala310223,Nala1096584,Nala985383,Nala1987243,Nala999923,Nala1047529,Nala214553,Nala745648,Nala745647,Nala999883,Nala212111,Nala1057002,Nala733746,Nala1008011,Nala706169,Nala2020104,Nala1951319,
Biological process	cellular homeostasis	GO:0019725	5	0.898264491	0.922934994	189	1128	14560	80201	Nala208252,Nala1115011,Nala2010953,Nala2010954,Nala1022700,Nala1022696,Nala1972553,Nala1945153,Nala825844,Nala813811,Nala740471,Nala1034703,Nala1986979,Nala1986980,Nala262973,Nala730883,Nala331155,Nala223508,Nala1950859,Nala791689,Nala791691,Nala994128,Nala1130972,Nala730648,Nala1959281,Nala255317,Nala255379,Nala749854,Nala326287,Nala326285,Nala326289,Nala326290,Nala1125431,Nala1125430,Nala1005672,Nala231423,Nala1955253,Nala774618,Nala2017664,Nala231526,Nala1029401,Nala713726,Nala233562,Nala1945642,Nala1003324,Nala788975,Nala257620,Nala233617,Nala270684,Nala255065,Nala255284,Nala1945599,Nala764871,Nala744183,Nala278890,Nala746786,Nala720187,Nala746703,Nala230973,Nala372093,Nala215395,Nala2013280,Nala203463,Nala349838,Nala719050,Nala239531,Nala748961,Nala1942557,Nala1991629,Nala239078,Nala785718,Nala785719,Nala254669,Nala785721,Nala1051633,Nala1038729,Nala254712,Nala778339,Nala1024676,Nala803908,Nala720956,Nala815982,Nala1998601,Nala793769,Nala1036402,Nala250635,Nala262810,Nala720892,Nala262768,Nala707854,Nala1949427,Nala252603,Nala1937125,Nala250199,Nala729072,Nala2011870,Nala311542,Nala771970,Nala1024894,Nala1964533,Nala719328,Nala237282,Nala264933,Nala222436,Nala210445,Nala2045403,Nala751286,Nala319802,Nala258549,Nala209622,Nala1018515,Nala1018516,Nala2018498,Nala767844,Nala2031664,Nala1045832,Nala281605,Nala281603,Nala2004142,Nala1028316,Nala709039,Nala1929249,Nala2006916,Nala712333,Nala2016370,Nala217241,Nala736497,Nala2028504,Nala340148,Nala222822,Nala1053779,Nala726870,Nala258984,Nala268411,Nala1028458,Nala993849,Nala738572,Nala1041347,Nala1100394,Nala1037179,Nala999725,Nala999726,Nala1001265,Nala1926127,Nala241646,Nala759838,Nala721210,Nala1928457,Nala263264,Nala2026680,Nala2024016,Nala2036069,Nala287207,Nala241155,Nala1941297,Nala241133,Nala708097,Nala302532,Nala279885,Nala818457,Nala1025681,Nala231875,Nala989812,Nala1992689,Nala711571,Nala711570,Nala216412,Nala356085,Nala287794,Nala718621,Nala1072442,Nala1011453,Nala1086730,Nala1106013,Nala1936056,Nala1938667,Nala263947,Nala263944,Nala319380,Nala1948065,Nala706563,Nala290994,Nala743361,Nala299479,Nala706370,Nala1047805,Nala2046550,Nala263501,Nala1965999,
Biological process	cell death	GO:0008219	3	0.999999999	0.792191972	492	3421	14560	80201	Nala994919,Nala740608,Nala233162,Nala1093249,Nala1020251,Nala1044235,Nala1009866,Nala223855,Nala713107,Nala703739,Nala1933393,Nala1921386,Nala1921389,Nala1068324,Nala284782,Nala1007393,Nala235980,Nala1933053,Nala1921070,Nala318853,Nala776356,Nala1022696,Nala742953,Nala703542,Nala740513,Nala1009840,Nala739536,Nala1933162,Nala1947788,Nala1129489,Nala316163,Nala1022769,Nala1010734,Nala727467,Nala2020586,Nala1970058,Nala1022738,Nala2007588,Nala1007737,Nala1935484,Nala250920,Nala260227,Nala250881,Nala1017019,Nala994441,Nala1959390,Nala2029059,Nala1007893,Nala1078160,Nala2020735,Nala259324,Nala996911,Nala1081499,Nala284470,Nala742517,Nala208015,Nala1962962,Nala1020601,Nala1937954,Nala994119,Nala994149,Nala1044583,Nala280267,Nala2042465,Nala280271,Nala1017489,Nala1042442,Nala796301,Nala701949,Nala701944,Nala992978,Nala1019949,Nala749664,Nala990384,Nala1066265,Nala798530,Nala1044865,Nala206550,Nala204073,Nala1931359,Nala723165,Nala990253,Nala1955316,Nala989222,Nala253058,Nala1101199,Nala1970902,Nala1017361,Nala245591,Nala701431,Nala269529,Nala701448,Nala2030840,Nala270495,Nala270620,Nala208649,Nala1970423,Nala206199,Nala1029758,Nala725264,Nala740856,Nala328639,Nala1076038,Nala713186,Nala740785,Nala1015253,Nala257872,Nala725342,Nala725341,Nala1066866,Nala1066865,Nala1066864,Nala1066863,Nala701394,Nala725344,Nala267265,Nala703958,Nala703943,Nala316521,Nala727932,Nala740908,Nala740907,Nala257808,Nala725277,Nala725273,Nala725276,Nala725270,Nala208877,Nala725268,Nala206226,Nala208831,Nala350781,Nala229849,Nala707134,Nala205841,Nala2039696,Nala252206,Nala266826,Nala252396,Nala719274,Nala240343,Nala227345,Nala313725,Nala1988187,Nala1028869,Nala1026202,Nala746584,Nala1927192,Nala1110196,Nala337843,Nala1051366,Nala335222,Nala707055,Nala335269,Nala1041909,Nala1026307,Nala1966824,Nala372288,Nala1048263,Nala266412,Nala266410,Nala337381,Nala998018,Nala337375,Nala1109663,Nala1109689,Nala242569,Nala805172,Nala1000382,Nala1099903,Nala230544,Nala230527,Nala1927017,Nala771139,Nala771138,Nala1942369,Nala217645,Nala205604,Nala205605,Nala1014628,Nala797699,Nala785684,Nala761882,Nala349405,Nala748899,Nala748834,Nala2023122,Nala2023121,Nala700828,Nala203127,Nala205785,Nala229797,Nala1034079,Nala1009003,Nala1024676,Nala1986564,Nala1022029,Nala1009047,Nala766325,Nala274477,Nala705356,Nala705358,Nala1000803,Nala705522,Nala1046153,Nala1937723,Nala274573,Nala250586,Nala1119341,Nala274611,Nala719757,Nala1962311,Nala225827,Nala781866,Nala249829,Nala1036586,Nala223190,Nala1036524,Nala1036526,Nala729263,Nala321556,Nala321558,Nala707888,Nala986989,Nala1937125,Nala1949166,Nala1022411,Nala719510,Nala1009429,Nala719527,Nala1940938,Nala203888,Nala1964885,Nala705079,Nala286114,Nala719643,Nala252793,Nala705019,Nala1009557,Nala998697,Nala1046252,Nala734932,Nala744308,Nala709915,Nala2011965,Nala252896,Nala252897,Nala768485,Nala225369,Nala250302,Nala264954,Nala1036957,Nala1949079,Nala1962056,Nala805812,Nala805811,Nala714337,Nala993655,Nala210409,Nala704924,Nala246447,Nala1021587,Nala777808,Nala209554,Nala702497,Nala1104384,Nala1079012,Nala1055050,Nala344826,Nala1033659,Nala728746,Nala1922399,Nala1045354,Nala812640,Nala1045367,Nala822044,Nala1008347,Nala1922452,Nala219118,Nala741823,Nala329424,Nala1045438,Nala2033899,Nala714198,Nala1924795,Nala320513,Nala1934092,Nala1094975,Nala2006322,Nala248559,Nala741448,Nala212745,Nala1948871,Nala297667,Nala1079469,Nala741585,Nala248661,Nala993092,Nala1079430,Nala824196,Nala741246,Nala741244,Nala741245,Nala1055170,Nala741235,Nala330119,Nala741218,Nala258192,Nala1924634,Nala1045910,Nala995485,Nala1961562,Nala205096,Nala230007,Nala1043827,Nala266041,Nala2018701,Nala232636,Nala205004,Nala1016328,Nala785619,Nala1018900,Nala1018901,Nala700675,Nala724659,Nala1018939,Nala1018938,Nala700627,Nala1981803,Nala1004049,Nala256875,Nala810857,Nala712347,Nala700359,Nala748297,Nala1006786,Nala1942013,Nala350006,Nala700445,Nala1006742,Nala207920,Nala207976,Nala207974,Nala1041011,Nala1920607,Nala219991,Nala205345,Nala207282,Nala256256,Nala256210,Nala256216,Nala2028522,Nala232305,Nala726859,Nala1983727,Nala220496,Nala726534,Nala726531,Nala1981100,Nala702502,Nala354977,Nala1971860,Nala712032,Nala1958828,Nala2002265,Nala2041871,Nala220513,Nala818933,Nala1951081,Nala204571,Nala1963017,Nala987708,Nala1037258,Nala1003898,Nala336366,Nala336365,Nala204735,Nala1001271,Nala997052,Nala1963119,Nala760891,Nala1064501,Nala804193,Nala804196,Nala1027549,Nala2002581,Nala214164,Nala1040624,Nala999434,Nala2024018,Nala711997,Nala711998,Nala794260,Nala987301,Nala1037539,Nala745015,Nala292756,Nala990945,Nala216149,Nala314718,Nala796720,Nala253235,Nala989866,Nala723776,Nala1062660,Nala757103,Nala277270,Nala1025681,Nala1980924,Nala255849,Nala1990030,Nala314856,Nala348215,Nala231915,Nala711418,Nala255981,Nala216380,Nala1928017,Nala216384,Nala990677,Nala1098447,Nala999039,Nala989646,Nala202816,Nala780662,Nala214855,Nala1035362,Nala1035311,Nala238784,Nala212195,Nala1047302,Nala287794,Nala706645,Nala997925,Nala273121,Nala273120,Nala995309,Nala1987865,Nala275757,Nala706830,Nala765176,Nala1948429,Nala743752,Nala1133670,Nala995181,Nala743499,Nala718471,Nala319380,Nala273390,Nala1131056,Nala706444,Nala706473,Nala261356,Nala1926809,Nala1963801,Nala248534,Nala236518,Nala731545,Nala985604,Nala995002,Nala995038,Nala322882,Nala1128044,Nala2022318,Nala238300,Nala1047782,Nala1035719,Nala1963410,Nala322183,Nala287451,Nala743361,Nala1008289,Nala1047849,Nala1926558,Nala1072809,Nala1072807,Nala1035837,Nala706302,Nala1131483,Nala1131482,Nala214602,Nala238567,Nala708672,Nala1926246,Nala1938223,Nala997312,Nala202581,Nala743194,Nala1963318,Nala358401,Nala224067,Nala706104,
Biological process	secondary metabolic process	GO:0019748	3	6.14E-04	1.187373128	302	1401	14560	80201	Nala259723,Nala1933231,Nala1044284,Nala245078,Nala1009886,Nala1982145,Nala701112,Nala1947956,Nala1935966,Nala235823,Nala208220,Nala749081,Nala1105761,Nala1923903,Nala1935656,Nala328247,Nala730970,Nala730982,Nala992043,Nala703556,Nala703564,Nala1009843,Nala715571,Nala316100,Nala1046729,Nala1007778,Nala1935437,Nala237930,Nala357813,Nala262864,Nala262849,Nala1030019,Nala730883,Nala331172,Nala742586,Nala2017231,Nala791689,Nala791691,Nala742687,Nala367334,Nala255331,Nala255330,Nala255340,Nala231357,Nala701859,Nala257907,Nala245927,Nala280493,Nala341706,Nala749959,Nala2042670,Nala228027,Nala280659,Nala2040106,Nala1115738,Nala257516,Nala1039364,Nala701425,Nala208525,Nala1027416,Nala1135156,Nala1135159,Nala1135158,Nala353330,Nala821209,Nala269593,Nala2015374,Nala243161,Nala762192,Nala762188,Nala1970577,Nala1945526,Nala1054810,Nala1921552,Nala1921555,Nala218221,Nala341505,Nala1054806,Nala208833,Nala744183,Nala1038454,Nala1038455,Nala707107,Nala707105,Nala217820,Nala1087391,Nala1942993,Nala288375,Nala288373,Nala1002523,Nala252490,Nala215439,Nala1930789,Nala795670,Nala795668,Nala707063,Nala719050,Nala276533,Nala313369,Nala722368,Nala254575,Nala1991620,Nala1991629,Nala1048318,Nala1000302,Nala1942699,Nala1942369,Nala1966314,Nala712775,Nala252089,Nala1932900,Nala254622,Nala1036115,Nala1014752,Nala781966,Nala781962,Nala742382,Nala813319,Nala1962724,Nala286524,Nala768790,Nala730181,Nala754130,Nala296096,Nala357453,Nala357455,Nala357454,Nala730274,Nala1000598,Nala707854,Nala239659,Nala227688,Nala1925145,Nala311643,Nala311644,Nala311642,Nala311640,Nala249035,Nala249038,Nala311637,Nala203867,Nala1940878,Nala215754,Nala239713,Nala1046548,Nala1022512,Nala719619,Nala1024894,Nala240899,Nala709915,Nala1010201,Nala768485,Nala1046341,Nala252942,Nala239950,Nala274373,Nala274367,Nala707416,Nala707417,Nala1045595,Nala305379,Nala751247,Nala1092040,Nala1958606,Nala702404,Nala1116426,Nala354225,Nala1924998,Nala222669,Nala1946341,Nala751031,Nala1958294,Nala800686,Nala222736,Nala751169,Nala268041,Nala273556,Nala1102308,Nala1102307,Nala1102305,Nala1102310,Nala212731,Nala222141,Nala995634,Nala320736,Nala995516,Nala246344,Nala246310,Nala995415,Nala773528,Nala1930192,Nala1966103,Nala700518,Nala785636,Nala229181,Nala1018912,Nala281747,Nala820353,Nala207739,Nala254219,Nala809888,Nala712311,Nala748284,Nala256815,Nala205202,Nala700431,Nala362038,Nala724121,Nala700121,Nala281111,Nala1090532,Nala736217,Nala219329,Nala1016783,Nala1002118,Nala1114930,Nala1092983,Nala1956073,Nala1100373,Nala232581,Nala232593,Nala232594,Nala712020,Nala2002243,Nala324422,Nala253579,Nala1941679,Nala1965608,Nala708401,Nala287065,Nala324300,Nala745566,Nala1027899,Nala1963169,Nala711870,Nala794154,Nala204975,Nala204977,Nala204976,Nala204978,Nala241853,Nala711916,Nala818500,Nala312096,Nala2012181,Nala711638,Nala289088,Nala1047096,Nala745143,Nala1023098,Nala241244,Nala818457,Nala204202,Nala711571,Nala711570,Nala1037475,Nala1037474,Nala1037476,Nala204410,Nala204412,Nala1086394,Nala228440,Nala2000562,Nala1961251,Nala767628,Nala212192,Nala1023307,Nala718800,Nala1936461,Nala251940,Nala789142,Nala728110,Nala2012726,Nala2012729,Nala2012725,Nala2012721,Nala224416,Nala1106013,Nala1037796,Nala743425,Nala236390,Nala1924084,Nala358907,Nala718462,Nala275920,Nala997723,Nala1037897,Nala997674,Nala202428,Nala287456,Nala1072849,Nala1047849,Nala743075,Nala226562,Nala1951281,Nala1951282,Nala263534,Nala251568,Nala1926409,Nala1047692,Nala1035669,Nala251669,
Biological process	response to stress	GO:0006950	3	0.32104329	1.006545908	3344	18300	14560	80201	Nala1010927,Nala1022912,Nala1947869,Nala994919,Nala740608,Nala1959862,Nala727608,Nala1034919,Nala1947848,Nala2007146,Nala1923874,Nala701013,Nala701012,Nala701011,Nala727648,Nala713023,Nala715694,Nala259782,Nala208198,Nala208190,Nala1945287,Nala233162,Nala1933287,Nala233146,Nala245120,Nala221175,Nala1093249,Nala703605,Nala1081258,Nala221113,Nala245109,Nala208170,Nala1959835,Nala703638,Nala703639,Nala259727,Nala208187,Nala703624,Nala1933231,Nala328009,Nala1019298,Nala257093,Nala764585,Nala1032295,Nala294058,Nala2022809,Nala2022808,Nala1115213,Nala245035,Nala1020286,Nala1935805,Nala1010881,Nala296612,Nala296613,Nala296611,Nala2010838,Nala1020232,Nala1020243,Nala788521,Nala1970176,Nala1022842,Nala269097,Nala1982145,Nala740578,Nala740575,Nala992284,Nala1982165,Nala233201,Nala223855,Nala701112,Nala1947960,Nala713107,Nala1970300,Nala1970306,Nala994829,Nala2020239,Nala1935964,Nala737118,Nala1970354,Nala208220,Nala1947918,Nala233281,Nala233256,Nala1960908,Nala1945382,Nala1933393,Nala318517,Nala272828,Nala1945358,Nala1921386,Nala1921389,Nala703755,Nala1081343,Nala1933360,Nala318554,Nala750071,Nala331524,Nala823416,Nala798044,Nala1994281,Nala1994282,Nala1994283,Nala749081,Nala245173,Nala749012,Nala211807,Nala1984896,Nala1970244,Nala1046951,Nala1019326,Nala1032320,Nala284754,Nala2010954,Nala713087,Nala1019306,Nala823479,Nala284782,Nala1022953,Nala1994280,Nala750021,Nala282147,Nala1921009,Nala284904,Nala235980,Nala1972615,Nala1093084,Nala1972609,Nala715428,Nala223968,Nala223969,Nala1009701,Nala235928,Nala1984627,Nala1933068,Nala1945042,Nala221392,Nala221395,Nala1933053,Nala1921070,Nala306842,Nala1933021,Nala318853,Nala233342,Nala1935656,Nala776356,Nala1046674,Nala270289,Nala270286,Nala269289,Nala269286,Nala788352,Nala269290,Nala1007061,Nala788355,Nala825930,Nala1117648,Nala764393,Nala1022696,Nala1046656,Nala715353,Nala1960577,Nala730972,Nala1996505,Nala730971,Nala730970,Nala823365,Nala742953,Nala730982,Nala739315,Nala1960591,Nala715395,Nala739382,Nala1009660,Nala233430,Nala221440,Nala233449,Nala1935757,Nala703556,Nala703542,Nala233429,Nala715559,Nala739529,Nala740513,Nala703564,Nala1009840,Nala739536,Nala703573,Nala1960787,Nala727554,Nala715566,Nala257485,Nala245495,Nala1130436,Nala1933162,Nala1130416,Nala1947788,Nala1945124,Nala1933141,Nala1056154,Nala245435,Nala1129489,Nala764491,Nala1083740,Nala1970082,Nala752473,Nala1945099,Nala813811,Nala1020148,Nala1034786,Nala316163,Nala1933097,Nala1933096,Nala270351,Nala1020162,Nala764492,Nala1007110,Nala715478,Nala994525,Nala1972669,Nala1022762,Nala1022760,Nala2032510,Nala1022769,Nala740444,Nala1020116,Nala208405,Nala1010734,Nala727467,Nala2020586,Nala994558,Nala1970058,Nala764440,Nala727493,Nala811225,Nala1022738,Nala740466,Nala740465,Nala213933,Nala1020754,Nala213950,Nala1019704,Nala742810,Nala703200,Nala1007778,Nala729853,Nala2044580,Nala825696,Nala247312,Nala1935484,Nala250976,Nala249965,Nala250928,Nala237953,Nala250920,Nala1935443,Nala791784,Nala262906,Nala1923446,Nala705816,Nala705815,Nala250910,Nala321850,Nala259257,Nala1081694,Nala1101039,Nala235281,Nala742794,Nala250881,Nala259216,Nala296255,Nala1029092,Nala791731,Nala250873,Nala250872,Nala730752,Nala729762,Nala729751,Nala825796,Nala1972338,Nala331231,Nala1017019,Nala825788,Nala715161,Nala994441,Nala1986984,Nala370819,Nala1020666,Nala742760,Nala705952,Nala705956,Nala2017086,Nala1935510,Nala2029059,Nala1007848,Nala1960510,Nala367071,Nala754918,Nala1020821,Nala1019884,Nala1007893,Nala825587,Nala715324,Nala259429,Nala223469,Nala705912,Nala1078157,Nala813623,Nala1078155,Nala994367,Nala813601,Nala766872,Nala1042169,Nala321762,Nala2020735,Nala259324,Nala2020719,Nala250994,Nala729882,Nala825684,Nala1042115,Nala742866,Nala742862,Nala1019799,Nala727239,Nala703286,Nala727230,Nala1042134,Nala1017127,Nala1017126,Nala331102,Nala1017125,Nala1115506,Nala1115505,Nala2005182,Nala331172,Nala1030107,Nala801692,Nala1044739,Nala298967,Nala1032771,Nala1030128,Nala1972484,Nala754853,Nala801669,Nala2030155,Nala996911,Nala1974834,Nala1959207,Nala259533,Nala1923261,Nala235556,Nala1947201,Nala1935204,Nala1923215,Nala1923214,Nala1081499,Nala211578,Nala2020829,Nala2020825,Nala284470,Nala1947177,Nala318416,Nala1093415,Nala1935185,Nala1935188,Nala260466,Nala259466,Nala766579,Nala259441,Nala235476,Nala994294,Nala1115487,Nala2020832,Nala2020835,Nala813588,Nala1032437,Nala1007479,Nala2029237,Nala2032885,Nala343498,Nala1962764,Nala355484,Nala1962765,Nala1962768,Nala1962767,Nala1962769,Nala2020871,Nala1019423,Nala742519,Nala825500,Nala742517,Nala1019473,Nala1974780,Nala2017279,Nala1949962,Nala208015,Nala223630,Nala211623,Nala1962962,Nala1960311,Nala1020601,Nala233029,Nala221058,Nala245008,Nala259621,Nala1935318,Nala1925986,Nala1925987,Nala259608,Nala235639,Nala1950909,Nala994119,Nala321976,Nala996770,Nala308971,Nala994149,Nala742687,Nala740026,Nala247592,Nala740074,Nala345913,Nala2019969,Nala739085,Nala367334,Nala742610,Nala1962875,Nala1019560,Nala2042358,Nala1959267,Nala1974885,Nala742668,Nala727047,Nala742645,Nala735246,Nala1017557,Nala723253,Nala808709,Nala257990,Nala990566,Nala749897,Nala255340,Nala1029562,Nala723268,Nala270938,Nala218355,Nala989518,Nala2042388,Nala218352,Nala304858,Nala1931467,Nala1017570,Nala1017572,Nala760222,Nala245960,Nala750806,Nala711210,Nala711209,Nala711206,Nala711203,Nala326266,Nala326269,Nala255379,Nala1017518,Nala1017517,Nala1005528,Nala749854,Nala267344,Nala255358,Nala750812,Nala255364,Nala363247,Nala1054493,Nala713821,Nala257925,Nala280267,Nala1030492,Nala221959,Nala2042465,Nala233960,Nala280271,Nala231307,Nala221954,Nala206341,Nala245927,Nala1017489,Nala1078426,Nala363287,Nala1029490,Nala206300,Nala772144,Nala1980562,Nala796301,Nala255448,Nala1029639,Nala304768,Nala328710,Nala280493,Nala1015028,Nala713968,Nala304778,Nala1967539,Nala749904,Nala1967533,Nala328736,Nala713984,Nala725969,Nala821617,Nala338130,Nala723338,Nala723339,Nala1967558,Nala749965,Nala328799,Nala735306,Nala749959,Nala255481,Nala749955,Nala806099,Nala1101386,Nala701925,Nala363143,Nala338133,Nala713932,Nala701949,Nala725912,Nala701944,Nala725900,Nala365762,Nala701978,Nala701977,Nala990397,Nala206444,Nala1029589,Nala1127981,Nala1127982,Nala1056926,Nala749652,Nala1955253,Nala774618,Nala992978,Nala1970880,Nala1029328,Nala1020997,Nala1955286,Nala1955287,Nala243580,Nala1019949,Nala1020938,Nala1017356,Nala280596,Nala243569,Nala1931229,Nala749664,Nala1933870,Nala713613,Nala1969820,Nala808513,Nala725637,Nala280509,Nala749603,Nala725659,Nala725657,Nala1957804,Nala1042270,Nala2017664,Nala2017661,Nala798530,Nala2039015,Nala1054235,Nala1945805,Nala1056832,Nala218535,Nala774561,Nala206550,Nala1967359,Nala725788,Nala725789,Nala241033,Nala749749,Nala1967391,Nala735114,Nala711164,Nala711166,Nala253026,Nala341932,Nala341934,Nala341935,Nala1943358,Nala1030441,Nala204073,Nala228040,Nala1931359,Nala228027,Nala723165,Nala1945991,Nala304979,Nala304978,Nala990253,Nala1029401,Nala1029413,Nala1029416,Nala216074,Nala989274,Nala1125053,Nala1955316,Nala713752,Nala1969958,Nala989258,Nala749723,Nala265052,Nala989222,Nala253080,Nala279677,Nala1982964,Nala1982963,Nala280659,Nala1933909,Nala1957901,Nala772085,Nala1101199,Nala1970902,Nala1933984,Nala1029386,Nala231664,Nala228021,Nala735067,Nala2027152,Nala228012,Nala2027149,Nala1017361,Nala798629,Nala2039198,Nala1933932,Nala231623,Nala1115738,Nala798643,Nala1029364,Nala206666,Nala1052327,Nala221568,Nala1040337,Nala725428,Nala1003371,Nala257504,Nala233535,Nala221570,Nala245521,Nala1982642,Nala221577,Nala233514,Nala233515,Nala282523,Nala1029996,Nala1970685,Nala208554,Nala1042989,Nala725497,Nala725496,Nala1030938,Nala269584,Nala316410,Nala257598,Nala316429,Nala245591,Nala989134,Nala316453,Nala713407,Nala713408,Nala1015324,Nala701431,Nala269529,Nala1029925,Nala701448,Nala233582,Nala270500,Nala713421,Nala2030840,Nala1123297,Nala270495,Nala270484,Nala750344,Nala1088218,Nala1088219,Nala1040264,Nala1066871,Nala1066870,Nala749394,Nala774317,Nala774316,Nala1040275,Nala1994743,Nala206045,Nala206047,Nala749527,Nala1982752,Nala1931158,Nala257632,Nala1994752,Nala750516,Nala257620,Nala1933793,Nala206077,Nala1967163,Nala1933788,Nala990000,Nala245621,Nala1967184,Nala245601,Nala2017927,Nala270684,Nala231070,Nala231071,Nala989017,Nala255041,Nala231050,Nala231051,Nala231056,Nala1003474,Nala811804,Nala255019,Nala2005988,Nala231067,Nala713522,Nala231068,Nala1957764,Nala2005991,Nala725501,Nala2005961,Nala992602,Nala713550,Nala304397,Nala316390,Nala821221,Nala2027373,Nala1088393,Nala808213,Nala808224,Nala2015374,Nala1933745,Nala208649,Nala1052363,Nala1933701,Nala1040385,Nala1078998,Nala1052350,Nala1040377,Nala821274,Nala1052383,Nala2040382,Nala233793,Nala282728,Nala727855,Nala218153,Nala245786,Nala1005798,Nala1921463,Nala1027140,Nala740813,Nala282748,Nala1003128,Nala206199,Nala752862,Nala294741,Nala245733,Nala1029758,Nala294755,Nala1029752,Nala725264,Nala713277,Nala740856,Nala245710,Nala992569,Nala1003164,Nala233746,Nala328639,Nala255182,Nala715813,Nala353631,Nala2003445,Nala2003444,Nala314032,Nala1005748,Nala269750,Nala715842,Nala798159,Nala1040091,Nala1076038,Nala750121,Nala713186,Nala737156,Nala1040053,Nala1040059,Nala713171,Nala749138,Nala282698,Nala1054697,Nala1039093,Nala1970384,Nala749117,Nala740785,Nala1027046,Nala750131,Nala1052012,Nala749160,Nala1040033,Nala737184,Nala231251,Nala1003273,Nala1015258,Nala1015253,Nala1078834,Nala1052202,Nala257872,Nala1066835,Nala739973,Nala255224,Nala1945556,Nala727962,Nala725342,Nala725341,Nala1066866,Nala1066865,Nala1066864,Nala1066863,Nala992401,Nala788922,Nala725323,Nala701374,Nala701394,Nala231214,Nala1054810,Nala270808,Nala218221,Nala725344,Nala1113504,Nala1066826,Nala1970595,Nala206280,Nala231207,Nala341505,Nala1005840,Nala1054806,Nala703958,Nala703943,Nala316526,Nala727932,Nala1029815,Nala269873,Nala1933596,Nala1125583,Nala774259,Nala786237,Nala774264,Nala353535,Nala2039568,Nala992331,Nala257808,Nala764889,Nala725277,Nala245813,Nala725273,Nala725276,Nala725270,Nala1101549,Nala776886,Nala208877,Nala725268,Nala206226,Nala218202,Nala2040597,Nala208833,Nala208831,Nala1052146,Nala1027193,Nala764890,Nala1124921,Nala1112944,Nala264275,Nala817654,Nala264257,Nala771788,Nala1038454,Nala278890,Nala1038455,Nala1112983,Nala771799,Nala1051452,Nala252241,Nala719161,Nala1002450,Nala746786,Nala335150,Nala746765,Nala720187,Nala347131,Nala1002491,Nala350781,Nala746796,Nala734719,Nala229849,Nala746703,Nala205882,Nala1966952,Nala1927342,Nala1966964,Nala709788,Nala217828,Nala707128,Nala710774,Nala1978965,Nala707134,Nala205841,Nala2039696,Nala720117,Nala720119,Nala264200,Nala266855,Nala252206,Nala254861,Nala266845,Nala266842,Nala1954916,Nala313814,Nala313812,Nala793046,Nala266826,Nala710726,Nala1942993,Nala986394,Nala252380,Nala1038578,Nala252396,Nala1100890,Nala323001,Nala323002,Nala252379,Nala781255,Nala744235,Nala311089,Nala719274,Nala719276,Nala720255,Nala720292,Nala720291,Nala734891,Nala744216,Nala203401,Nala1100801,Nala1026512,Nala1026525,Nala732280,Nala744259,Nala768220,Nala217989,Nala710851,Nala203350,Nala372093,Nala254913,Nala1964438,Nala227312,Nala746867,Nala229914,Nala734854,Nala205976,Nala720234,Nala276319,Nala301702,Nala240343,Nala254983,Nala1940491,Nala278931,Nala252300,Nala252301,Nala278930,Nala254975,Nala227353,Nala227359,Nala1100744,Nala1038291,Nala1038290,Nala1014256,Nala1988187,Nala1124739,Nala1041872,Nala1065823,Nala1065857,Nala1065844,Nala1065842,Nala1065841,Nala1100795,Nala252490,Nala1028850,Nala1028869,Nala1026202,Nala746545,Nala360395,Nala734596,Nala746584,Nala1014211,Nala227423,Nala1004805,Nala2013280,Nala239427,Nala203463,Nala1952104,Nala1978724,Nala709557,Nala1927192,Nala276433,Nala252471,Nala276417,Nala1122126,Nala1051144,Nala252434,Nala1930773,Nala1954708,Nala252415,Nala795670,Nala1026392,Nala986166,Nala795668,Nala1038395,Nala1051360,Nala337843,Nala323275,Nala349838,Nala2039904,Nala1038344,Nala349847,Nala1038366,Nala335222,Nala1002347,Nala1930910,Nala1978895,Nala1041954,Nala719035,Nala707055,Nala1038301,Nala1041973,Nala1964268,Nala1964269,Nala1002315,Nala335269,Nala360224,Nala1976269,Nala720059,Nala1026307,Nala1002351,Nala239531,Nala1966824,Nala203576,Nala707002,Nala707003,Nala372288,Nala215512,Nala1952245,Nala719019,Nala710690,Nala710677,Nala746601,Nala1109029,Nala1075296,Nala1075272,Nala1075271,Nala1110043,Nala1090878,Nala1954835,Nala1085249,Nala313304,Nala327948,Nala1107116,Nala266460,Nala797967,Nala783338,Nala301313,Nala254476,Nala266430,Nala254444,Nala266412,Nala266410,Nala301342,Nala362312,Nala362313,Nala710369,Nala710367,Nala710364,Nala710363,Nala337335,Nala748941,Nala2013485,Nala722368,Nala998007,Nala337381,Nala998018,Nala1026896,Nala337375,Nala773919,Nala1051848,Nala2037496,Nala2037495,Nala1026849,Nala1002858,Nala205429,Nala362352,Nala362380,Nala1038806,Nala362377,Nala724953,Nala217464,Nala217468,Nala230413,Nala1109663,Nala820705,Nala1109689,Nala988566,Nala746477,Nala266552,Nala1988096,Nala339845,Nala254575,Nala242569,Nala783422,Nala1119042,Nala1122689,Nala1991633,Nala805172,Nala1073315,Nala1966673,Nala2025533,Nala327891,Nala350240,Nala1099903,Nala1036389,Nala1048304,Nala820742,Nala819761,Nala820733,Nala1036333,Nala820737,Nala1036335,Nala1036334,Nala820739,Nala1024366,Nala313299,Nala1000323,Nala205517,Nala1000302,Nala1966612,Nala722421,Nala1966645,Nala217581,Nala230544,Nala242539,Nala230527,Nala1927017,Nala242510,Nala1085268,Nala1942634,Nala783398,Nala758103,Nala771126,Nala276019,Nala1942396,Nala1099622,Nala771139,Nala1000096,Nala1000097,Nala771138,Nala278664,Nala276001,Nala734150,Nala264013,Nala203098,Nala746192,Nala240050,Nala1942369,Nala254669,Nala1942357,Nala1048034,Nala1087619,Nala227081,Nala1942343,Nala712765,Nala1026684,Nala1954330,Nala337585,Nala1036008,Nala2047004,Nala820658,Nala1024044,Nala712779,Nala1993922,Nala773714,Nala712771,Nala724792,Nala1000067,Nala1000068,Nala252089,Nala1000054,Nala709177,Nala252090,Nala1002618,Nala217645,Nala217635,Nala1932900,Nala1002650,Nala205604,Nala205605,Nala700743,Nala712730,Nala1002636,Nala254622,Nala795042,Nala783080,Nala785684,Nala229661,Nala325412,Nala276157,Nala1036194,Nala1048172,Nala758237,Nala761882,Nala349405,Nala748899,Nala1122407,Nala771258,Nala325458,Nala227192,Nala773849,Nala1942496,Nala773851,Nala239159,Nala797837,Nala313447,Nala337416,Nala313443,Nala264103,Nala266764,Nala252133,Nala748834,Nala1036115,Nala2023122,Nala2023121,Nala1014798,Nala349485,Nala1038796,Nala1051707,Nala1000186,Nala1966492,Nala1991419,Nala1026783,Nala349455,Nala1036103,Nala1014715,Nala700828,Nala712821,Nala1014708,Nala700836,Nala203119,Nala203127,Nala700848,Nala205785,Nala205716,Nala1000111,Nala1014752,Nala712866,Nala1134460,Nala254764,Nala795141,Nala795143,Nala229797,Nala227174,Nala217789,Nala217777,Nala783137,Nala227124,Nala229785,Nala2001808,Nala700800,Nala357365,Nala333397,Nala1120576,Nala2025829,Nala1046075,Nala984704,Nala1058023,Nala984703,Nala1925691,Nala237528,Nala249507,Nala2025895,Nala2011247,Nala225545,Nala1073643,Nala1034079,Nala754376,Nala213557,Nala2025889,Nala778339,Nala1120525,Nala1036694,Nala1036693,Nala225507,Nala286403,Nala286401,Nala730350,Nala803935,Nala1022003,Nala717375,Nala1009003,Nala705390,Nala803949,Nala286419,Nala756966,Nala754300,Nala1024676,Nala732995,Nala1986564,Nala1022029,Nala286456,Nala250415,Nala1009047,Nala1010038,Nala803908,Nala1012696,Nala1036618,Nala1048609,Nala766325,Nala249404,Nala1036620,Nala1000609,Nala1000604,Nala357413,Nala719983,Nala803997,Nala813319,Nala1950551,Nala705356,Nala705358,Nala274451,Nala1949581,Nala720983,Nala1986502,Nala250462,Nala803951,Nala2001921,Nala1000614,Nala369233,Nala2035317,Nala1000803,Nala1120491,Nala813135,Nala1949757,Nala705522,Nala250604,Nala211007,Nala211004,Nala213655,Nala213674,Nala766481,Nala237623,Nala213622,Nala237606,Nala1085702,Nala1937723,Nala1947073,Nala742454,Nala1947069,Nala262548,Nala1972053,Nala274501,Nala225561,Nala1036720,Nala742481,Nala742483,Nala1950657,Nala274573,Nala1950696,Nala729429,Nala729424,Nala333330,Nala250586,Nala730419,Nala717473,Nala250592,Nala250593,Nala1119330,Nala1107391,Nala1097449,Nala1097411,Nala1061498,Nala1132349,Nala793769,Nala742179,Nala742188,Nala249748,Nala211146,Nala730181,Nala730185,Nala250712,Nala1048418,Nala296096,Nala1061418,Nala729125,Nala259023,Nala260012,Nala732789,Nala1000434,Nala1937369,Nala1962360,Nala1962377,Nala211047,Nala996468,Nala262620,Nala1962397,Nala705199,Nala744780,Nala259075,Nala719722,Nala357636,Nala357498,Nala225827,Nala2011581,Nala357453,Nala357455,Nala357454,Nala791281,Nala705300,Nala719922,Nala984399,Nala984398,Nala742297,Nala1925573,Nala211233,Nala296178,Nala1097501,Nala742281,Nala250824,Nala1937524,Nala249835,Nala262804,Nala781866,Nala213863,Nala370498,Nala249829,Nala213859,Nala1061537,Nala249809,Nala1107218,Nala1036586,Nala781829,Nala235176,Nala223190,Nala223191,Nala274770,Nala272111,Nala284107,Nala274768,Nala1036524,Nala1036526,Nala729263,Nala235154,Nala249796,Nala284128,Nala1048514,Nala742209,Nala296128,Nala730274,Nala729278,Nala1000598,Nala296130,Nala274718,Nala742237,Nala223152,Nala1120294,Nala1949427,Nala815632,Nala321556,Nala321558,Nala357549,Nala732800,Nala768801,Nala707888,Nala998923,Nala986993,Nala756800,Nala986989,Nala286748,Nala286750,Nala803601,Nala803604,Nala803603,Nala803600,Nala260149,Nala705251,Nala1949498,Nala2008026,Nala815475,Nala298094,Nala298096,Nala2023694,Nala815449,Nala815444,Nala274039,Nala250077,Nala250076,Nala815421,Nala1105334,Nala1119993,Nala252625,Nala239659,Nala1034451,Nala215670,Nala252638,Nala1962126,Nala1940779,Nala1937125,Nala1962128,Nala1940772,Nala1962137,Nala1964798,Nala227670,Nala1925145,Nala1950169,Nala1998107,Nala215639,Nala996239,Nala213002,Nala213007,Nala213005,Nala288654,Nala996244,Nala1009415,Nala1952716,Nala1022411,Nala249035,Nala252683,Nala249038,Nala237062,Nala1952735,Nala719510,Nala240663,Nala1937169,Nala225062,Nala1950110,Nala1129272,Nala1130255,Nala1117299,Nala335479,Nala1130293,Nala1964918,Nala250195,Nala778093,Nala768691,Nala766023,Nala203851,Nala729072,Nala227816,Nala1998280,Nala215866,Nala1940938,Nala227841,Nala2045197,Nala1119870,Nala2033143,Nala203888,Nala215803,Nala1083557,Nala793613,Nala1095528,Nala793611,Nala2033191,Nala778005,Nala742093,Nala203849,Nala766036,Nala1022597,Nala237119,Nala768606,Nala1964885,Nala1937260,Nala719672,Nala730000,Nala227775,Nala1010599,Nala1962230,Nala732634,Nala705062,Nala1962244,Nala705049,Nala1998225,Nala754000,Nala744675,Nala705079,Nala1937203,Nala1046548,Nala1927894,Nala286114,Nala705094,Nala705093,Nala705099,Nala1058513,Nala1022512,Nala250173,Nala311530,Nala719619,Nala311502,Nala986775,Nala719643,Nala719639,Nala225163,Nala2011870,Nala705019,Nala250109,Nala1009557,Nala311542,Nala720636,Nala1105183,Nala2021201,Nala1129157,Nala817832,Nala2035883,Nala239937,Nala252905,Nala240928,Nala227947,Nala744366,Nala996033,Nala783980,Nala783987,Nala2021284,Nala1120743,Nala1120742,Nala744346,Nala2045241,Nala1105144,Nala1046252,Nala1061886,Nala215934,Nala215933,Nala744387,Nala1034218,Nala986605,Nala986604,Nala1927597,Nala240893,Nala1022248,Nala240860,Nala252843,Nala720329,Nala720315,Nala213280,Nala213281,Nala1034242,Nala215881,Nala1952587,Nala203891,Nala746976,Nala240843,Nala288877,Nala1964573,Nala1010275,Nala1964574,Nala734970,Nala252802,Nala758931,Nala998665,Nala744308,Nala1010253,Nala709915,Nala1000813,Nala333233,Nala734918,Nala1952518,Nala1009204,Nala249271,Nala333220,Nala746901,Nala237293,Nala2011965,Nala250237,Nala252896,Nala252897,Nala1000855,Nala333008,Nala360625,Nala793469,Nala805750,Nala1120612,Nala1083355,Nala768425,Nala768417,Nala1022392,Nala1119666,Nala768485,Nala1097931,Nala1097935,Nala1119677,Nala252987,Nala250320,Nala249331,Nala1988619,Nala225369,Nala1949032,Nala1046341,Nala1107704,Nala1107705,Nala1022373,Nala250302,Nala252964,Nala264954,Nala250319,Nala252977,Nala249321,Nala249325,Nala1940640,Nala720432,Nala1036957,Nala1022318,Nala1073919,Nala1949079,Nala240974,Nala239950,Nala1022335,Nala1962048,Nala1962046,Nala1927637,Nala239969,Nala1950072,Nala1962056,Nala360701,Nala274373,Nala274367,Nala1024945,Nala805812,Nala805811,Nala323725,Nala1022301,Nala276997,Nala1009323,Nala1940698,Nala1949009,Nala1009307,Nala719412,Nala1971506,Nala209445,Nala714337,Nala726348,Nala993655,Nala210409,Nala271410,Nala319932,Nala704924,Nala246447,Nala800800,Nala1946587,Nala1946588,Nala222459,Nala234456,Nala716945,Nala305383,Nala763254,Nala295371,Nala1069550,Nala305359,Nala329306,Nala1021587,Nala246390,Nala1045548,Nala1128521,Nala1033575,Nala234386,Nala305388,Nala329345,Nala329351,Nala1008566,Nala751213,Nala283304,Nala775200,Nala753856,Nala753852,Nala726290,Nala726291,Nala777808,Nala726289,Nala2033525,Nala283355,Nala1021536,Nala209554,Nala702433,Nala2021589,Nala1008707,Nala1956021,Nala2033544,Nala702485,Nala1008766,Nala1946617,Nala1995648,Nala1995643,Nala210505,Nala1971683,Nala726471,Nala702497,Nala993535,Nala258553,Nala1104384,Nala1958606,Nala702404,Nala234568,Nala222570,Nala234579,Nala222582,Nala368825,Nala1079012,Nala1018074,Nala1055050,Nala1104434,Nala1045662,Nala1033659,Nala753981,Nala751316,Nala2045624,Nala1033678,Nala741990,Nala1018040,Nala368852,Nala219006,Nala219009,Nala1924973,Nala1922310,Nala220012,Nala222669,Nala222665,Nala1958331,Nala728746,Nala714124,Nala1128212,Nala219079,Nala220069,Nala219081,Nala1922399,Nala1070370,Nala232049,Nala220083,Nala220086,Nala1946341,Nala330529,Nala222699,Nala1104285,Nala1961905,Nala1072993,Nala219070,Nala2043096,Nala1934326,Nala704718,Nala812642,Nala812640,Nala1995292,Nala753696,Nala751031,Nala330547,Nala1072956,Nala1008383,Nala1131952,Nala1035990,Nala1035993,Nala1072917,Nala1045327,Nala800619,Nala800615,Nala1060900,Nala753638,Nala993308,Nala1008312,Nala822044,Nala777637,Nala716699,Nala209622,Nala728678,Nala1995237,Nala1995238,Nala741689,Nala765650,Nala1958294,Nala1035916,Nala702079,Nala765649,Nala1008347,Nala800686,Nala1023949,Nala1922452,Nala232103,Nala207150,Nala219120,Nala2018171,Nala704874,Nala2043105,Nala714214,Nala728859,Nala741823,Nala741825,Nala741839,Nala281108,Nala207127,Nala1128105,Nala232157,Nala232155,Nala219159,Nala1082433,Nala234785,Nala232128,Nala232129,Nala219193,Nala234794,Nala1934448,Nala366403,Nala366408,Nala751181,Nala329424,Nala293083,Nala293084,Nala1045438,Nala1070406,Nala1021479,Nala1118874,Nala1033464,Nala790767,Nala763169,Nala738114,Nala714140,Nala726150,Nala753738,Nala993200,Nala283679,Nala1971356,Nala1008412,Nala726172,Nala2033899,Nala993220,Nala714198,Nala1008472,Nala2006290,Nala2031223,Nala726193,Nala1106805,Nala1008459,Nala751102,Nala738151,Nala1006405,Nala1961718,Nala1961719,Nala1961722,Nala716540,Nala234000,Nala209061,Nala1924795,Nala248603,Nala1922110,Nala210017,Nala236600,Nala236607,Nala1079399,Nala320513,Nala1934092,Nala320563,Nala1934086,Nala2006322,Nala753494,Nala1069983,Nala236575,Nala236572,Nala1114383,Nala1043335,Nala1055310,Nala728422,Nala741419,Nala1031350,Nala995748,Nala285508,Nala741448,Nala1021988,Nala812445,Nala741422,Nala1045977,Nala1018384,Nala1018386,Nala1971038,Nala285546,Nala212731,Nala1018524,Nala1948837,Nala1018515,Nala1018516,Nala728607,Nala209110,Nala212745,Nala704667,Nala741619,Nala1924811,Nala702016,Nala1924807,Nala234127,Nala1934277,Nala1934276,Nala246105,Nala1946259,Nala246108,Nala1948871,Nala209134,Nala1922238,Nala1934208,Nala1961806,Nala1936865,Nala790538,Nala246070,Nala246069,Nala234093,Nala234090,Nala993036,Nala297667,Nala1079469,Nala258033,Nala1997796,Nala271001,Nala741580,Nala741585,Nala320448,Nala222047,Nala248661,Nala993092,Nala319427,Nala1079430,Nala236692,Nala1934166,Nala1055487,Nala1922196,Nala716572,Nala332439,Nala1018454,Nala1971149,Nala753555,Nala332496,Nala741570,Nala753538,Nala297631,Nala332472,Nala824196,Nala236819,Nala790290,Nala706985,Nala1006202,Nala1961516,Nala1948561,Nala210264,Nala210292,Nala222270,Nala1948534,Nala261814,Nala790232,Nala1126093,Nala1924525,Nala248830,Nala319771,Nala319772,Nala319770,Nala2018503,Nala741246,Nala1055152,Nala1055153,Nala741244,Nala741245,Nala728262,Nala1114110,Nala1055170,Nala258145,Nala1055165,Nala1128742,Nala234164,Nala283170,Nala330119,Nala792802,Nala234140,Nala248785,Nala248784,Nala246122,Nala248789,Nala248788,Nala704227,Nala356795,Nala704215,Nala1006120,Nala330142,Nala995516,Nala297724,Nala718882,Nala728235,Nala704269,Nala1021752,Nala741218,Nala743873,Nala1924634,Nala1045910,Nala1936611,Nala1021972,Nala236903,Nala1128564,Nala273944,Nala273942,Nala248983,Nala1936665,Nala1128587,Nala789342,Nala273913,Nala246310,Nala1067288,Nala1948610,Nala789383,Nala234311,Nala1948601,Nala755989,Nala995485,Nala1043242,Nala1082842,Nala2043664,Nala814798,Nala1070838,Nala2031664,Nala1069858,Nala824101,Nala2004033,Nala320699,Nala780926,Nala283201,Nala354043,Nala354044,Nala354045,Nala1057863,Nala741326,Nala297852,Nala995415,Nala1021879,Nala743999,Nala728362,Nala1942184,Nala1942180,Nala773528,Nala991889,Nala205096,Nala1942166,Nala1018860,Nala1942154,Nala1067826,Nala1043863,Nala1006870,Nala1018857,Nala1018859,Nala785534,Nala242011,Nala242012,Nala242017,Nala256631,Nala327510,Nala230007,Nala217050,Nala1043827,Nala1006820,Nala254083,Nala712517,Nala991822,Nala266041,Nala807451,Nala327597,Nala2018701,Nala327599,Nala1018844,Nala724537,Nala327573,Nala327572,Nala254026,Nala1112179,Nala797483,Nala1065142,Nala712500,Nala1065169,Nala1968719,Nala2031797,Nala1080753,Nala1016189,Nala1978089,Nala1041147,Nala232636,Nala1929120,Nala1028191,Nala205004,Nala1004192,Nala220656,Nala1102781,Nala229175,Nala266103,Nala293756,Nala734013,Nala734012,Nala1018986,Nala734021,Nala229181,Nala1018974,Nala785651,Nala809903,Nala748663,Nala809904,Nala291119,Nala734080,Nala232798,Nala1031965,Nala1004390,Nala748696,Nala785619,Nala746047,Nala1956868,Nala1018929,Nala266192,Nala1018912,Nala822965,Nala1018900,Nala1018901,Nala700675,Nala988152,Nala988151,Nala278135,Nala712673,Nala810947,Nala1991206,Nala724659,Nala822924,Nala991744,Nala809950,Nala1018939,Nala1018938,Nala278108,Nala364460,Nala364466,Nala364463,Nala352472,Nala2004213,Nala1956830,Nala700627,Nala1968837,Nala352469,Nala1929249,Nala232758,Nala207783,Nala207789,Nala1016292,Nala219780,Nala207739,Nala785546,Nala364493,Nala785561,Nala785562,Nala1055887,Nala1041245,Nala254247,Nala1968568,Nala303756,Nala1993543,Nala1944576,Nala991673,Nala991671,Nala1043620,Nala242257,Nala1004049,Nala256875,Nala205295,Nala256862,Nala254219,Nala232888,Nala1944533,Nala1932543,Nala1956508,Nala2006916,Nala325136,Nala325135,Nala726928,Nala712305,Nala810857,Nala726941,Nala738909,Nala281823,Nala1981506,Nala254287,Nala293834,Nala712347,Nala810814,Nala700359,Nala726987,Nala712333,Nala700363,Nala219809,Nala350174,Nala219825,Nala702900,Nala702902,Nala219823,Nala207833,Nala726900,Nala362134,Nala362136,Nala2004365,Nala207897,Nala748297,Nala256827,Nala256815,Nala205257,Nala232856,Nala1018574,Nala303820,Nala220823,Nala205202,Nala1043548,Nala1942062,Nala1006786,Nala1028102,Nala266333,Nala242360,Nala242364,Nala1018740,Nala230390,Nala1018739,Nala1018738,Nala217387,Nala1942013,Nala327613,Nala327611,Nala327609,Nala254316,Nala700422,Nala350006,Nala350007,Nala700445,Nala1006742,Nala1942098,Nala352603,Nala1018719,Nala278366,Nala1942073,Nala1966021,Nala340643,Nala362038,Nala219938,Nala820111,Nala1077029,Nala819103,Nala207920,Nala217335,Nala232970,Nala217305,Nala785303,Nala207976,Nala207974,Nala1041011,Nala1920607,Nala219991,Nala220968,Nala217314,Nala1102458,Nala205345,Nala232227,Nala234887,Nala295803,Nala712110,Nala712111,Nala258847,Nala207282,Nala1968351,Nala207284,Nala234868,Nala738732,Nala232207,Nala232216,Nala1100516,Nala232215,Nala1956380,Nala1100525,Nala1041624,Nala724137,Nala1053631,Nala1932317,Nala736114,Nala1946958,Nala724165,Nala219218,Nala748106,Nala702725,Nala256268,Nala256256,Nala271879,Nala1002026,Nala726720,Nala726718,Nala712109,Nala256210,Nala256216,Nala305790,Nala246885,Nala303135,Nala305796,Nala258868,Nala315118,Nala726735,Nala726736,Nala1944366,Nala700121,Nala293179,Nala2028522,Nala819024,Nala809698,Nala339173,Nala340110,Nala281111,Nala209833,Nala787658,Nala787659,Nala293119,Nala736039,Nala991383,Nala1090532,Nala222822,Nala293133,Nala1089539,Nala1089515,Nala1053588,Nala736217,Nala232343,Nala1956472,Nala726885,Nala1026169,Nala258952,Nala219395,Nala1026189,Nala1038165,Nala1038163,Nala700287,Nala232300,Nala232305,Nala219327,Nala993995,Nala295964,Nala295968,Nala219314,Nala712275,Nala1014197,Nala1038104,Nala295970,Nala295972,Nala207356,Nala1993443,Nala219336,Nala281349,Nala256385,Nala1028767,Nala726814,Nala305692,Nala305690,Nala1016783,Nala220388,Nala1004775,Nala726859,Nala785190,Nala1038095,Nala1100451,Nala2002094,Nala763772,Nala991277,Nala1051030,Nala1100484,Nala1124478,Nala209946,Nala268411,Nala219475,Nala281418,Nala281410,Nala220496,Nala281413,Nala1995708,Nala726534,Nala726531,Nala1114930,Nala1981100,Nala1934738,Nala219466,Nala219468,Nala1041401,Nala1981112,Nala303346,Nala702501,Nala702502,Nala714511,Nala354977,Nala822400,Nala1956074,Nala1092988,Nala1956087,Nala1090314,Nala1995652,Nala751434,Nala281389,Nala1016399,Nala1053332,Nala822484,Nala1041347,Nala1100373,Nala751477,Nala1080947,Nala751468,Nala2038199,Nala751615,Nala232589,Nala232591,Nala256544,Nala1968218,Nala712032,Nala702698,Nala726657,Nala1053545,Nala736019,Nala232547,Nala1102821,Nala1028558,Nala738664,Nala712065,Nala712062,Nala1004500,Nala1958828,Nala2002243,Nala1004531,Nala1004538,Nala1112260,Nala2002265,Nala824940,Nala1124280,Nala1124281,Nala1124285,Nala2041871,Nala220513,Nala219516,Nala1053482,Nala281490,Nala799538,Nala775504,Nala1062112,Nala1037179,Nala818942,Nala1049103,Nala1052753,Nala818933,Nala1076710,Nala987785,Nala1975023,Nala997103,Nala2002323,Nala1052714,Nala1039778,Nala2028914,Nala2028984,Nala2028970,Nala745464,Nala733497,Nala997177,Nala241505,Nala228531,Nala999719,Nala204571,Nala999721,Nala1975007,Nala1003732,Nala999749,Nala216512,Nala1963017,Nala216509,Nala241579,Nala1037090,Nala1088674,Nala228559,Nala1941679,Nala987718,Nala987708,Nala1965608,Nala708401,Nala1074232,Nala985061,Nala985058,Nala794596,Nala818840,Nala238092,Nala818824,Nala263030,Nala1037258,Nala1037278,Nala757560,Nala336387,Nala745566,Nala1027899,Nala1963169,Nala1003898,Nala745548,Nala336366,Nala336365,Nala204735,Nala204734,Nala1039890,Nala1039891,Nala1052851,Nala361317,Nala1001271,Nala997052,Nala263091,Nala1040838,Nala228632,Nala2014495,Nala1926127,Nala1977743,Nala204683,Nala1951122,Nala1963105,Nala1963104,Nala1965765,Nala999609,Nala745523,Nala204645,Nala241692,Nala214073,Nala214098,Nala1926192,Nala251001,Nala987609,Nala214056,Nala241646,Nala757280,Nala804116,Nala275170,Nala818736,Nala324661,Nala275169,Nala987592,Nala358004,Nala760891,Nala782262,Nala987582,Nala1064501,Nala251167,Nala804193,Nala804196,Nala204832,Nala721220,Nala322084,Nala999546,Nala759834,Nala999554,Nala796818,Nala804149,Nala1965495,Nala999581,Nala2002581,Nala733254,Nala358047,Nala275195,Nala735816,Nala253720,Nala241716,Nala226117,Nala216790,Nala1003515,Nala241703,Nala241708,Nala711864,Nala289726,Nala723873,Nala735832,Nala1135449,Nala1064492,Nala253789,Nala1123455,Nala251120,Nala1941454,Nala253744,Nala1001091,Nala1037044,Nala1037051,Nala769346,Nala796956,Nala263268,Nala1040679,Nala1037030,Nala987420,Nala1040624,Nala745332,Nala999434,Nala1040635,Nala999448,Nala1027606,Nala2024016,Nala2024018,Nala757342,Nala816012,Nala287275,Nala745342,Nala711959,Nala238201,Nala241853,Nala241865,Nala1941519,Nala1941516,Nala747919,Nala711975,Nala711976,Nala202268,Nala735911,Nala2024034,Nala711997,Nala711998,Nala733303,Nala1003625,Nala1953574,Nala2036069,Nala721335,Nala723993,Nala204884,Nala287207,Nala1111344,Nala1111343,Nala794260,Nala711910,Nala782273,Nala711922,Nala1965299,Nala253151,Nala300004,Nala228193,Nala1989255,Nala999392,Nala1989287,Nala818500,Nala760651,Nala1941297,Nala1074550,Nala279744,Nala1074567,Nala228179,Nala1074541,Nala745086,Nala987301,Nala2026741,Nala1037539,Nala1979895,Nala708097,Nala292756,Nala1955828,Nala206737,Nala2036144,Nala2036143,Nala1955843,Nala206752,Nala711638,Nala1953218,Nala1001552,Nala1013529,Nala711640,Nala206715,Nala990945,Nala231773,Nala216128,Nala216129,Nala289088,Nala231785,Nala228109,Nala216149,Nala314718,Nala1928243,Nala796587,Nala231711,Nala1047096,Nala796769,Nala253271,Nala784791,Nala241280,Nala745155,Nala796720,Nala253235,Nala2000216,Nala1023098,Nala784748,Nala989866,Nala241266,Nala1108370,Nala989851,Nala818489,Nala723776,Nala735775,Nala735772,Nala1011041,Nala1062660,Nala206902,Nala1047025,Nala2012225,Nala1011027,Nala292856,Nala292855,Nala1965392,Nala757103,Nala277270,Nala1025681,Nala253296,Nala721176,Nala1023033,Nala772706,Nala231818,Nala1025627,Nala1943936,Nala1037625,Nala204202,Nala1001620,Nala711754,Nala1980924,Nala1011002,Nala218813,Nala1965318,Nala1965319,Nala735711,Nala228227,Nala267810,Nala216263,Nala218871,Nala1928352,Nala1001608,Nala216237,Nala794032,Nala228205,Nala218890,Nala1992689,Nala277364,Nala1990030,Nala735496,Nala1062350,Nala808954,Nala314856,Nala265359,Nala1123859,Nala265352,Nala989748,Nala1049366,Nala255995,Nala711438,Nala711439,Nala1040982,Nala1001367,Nala1955679,Nala1955676,Nala1050328,Nala1025371,Nala289301,Nala1953021,Nala338897,Nala821979,Nala987186,Nala348219,Nala348215,Nala1965016,Nala999110,Nala999113,Nala999120,Nala218956,Nala231915,Nala1955616,Nala711418,Nala711400,Nala1027915,Nala255981,Nala216380,Nala1928017,Nala216384,Nala204346,Nala231984,Nala255936,Nala796345,Nala772385,Nala772384,Nala990677,Nala1098447,Nala265490,Nala760558,Nala999039,Nala999037,Nala314745,Nala989646,Nala2000454,Nala1086415,Nala312131,Nala312132,Nala253481,Nala1990164,Nala2024405,Nala253468,Nala999088,Nala999081,Nala1953113,Nala806252,Nala1953127,Nala1037459,Nala821877,Nala363791,Nala2036422,Nala312152,Nala289418,Nala1001469,Nala1037475,Nala1037474,Nala1037476,Nala1979775,Nala1965163,Nala336173,Nala735558,Nala711506,Nala348192,Nala711537,Nala216494,Nala1121131,Nala241463,Nala253414,Nala241449,Nala1943752,Nala228424,Nala228459,Nala1098337,Nala202806,Nala202816,Nala1084372,Nala202820,Nala202821,Nala202822,Nala706720,Nala706724,Nala1951955,Nala706747,Nala2000562,Nala1963946,Nala238840,Nala1948320,Nala741091,Nala285159,Nala741092,Nala285167,Nala214865,Nala214863,Nala214855,Nala214854,Nala1035362,Nala1086927,Nala753095,Nala728035,Nala1961251,Nala287749,Nala767628,Nala1035311,Nala212195,Nala1023345,Nala1047302,Nala212192,Nala767662,Nala263718,Nala287794,Nala1108950,Nala743696,Nala706645,Nala1963834,Nala358736,Nala319140,Nala307158,Nala319138,Nala706666,Nala997925,Nala1951870,Nala1975860,Nala1963874,Nala273121,Nala273120,Nala995303,Nala995309,Nala251794,Nala251793,Nala704037,Nala275757,Nala2000661,Nala718800,Nala718825,Nala2000699,Nala706830,Nala1936461,Nala1060460,Nala765176,Nala251940,Nala1948429,Nala285292,Nala1072442,Nala1936417,Nala226931,Nala1060416,Nala238939,Nala789113,Nala1924409,Nala1035427,Nala287855,Nala263881,Nala1047417,Nala251894,Nala287857,Nala1011453,Nala767720,Nala322625,Nala226891,Nala224237,Nala728186,Nala755792,Nala297235,Nala1948339,Nala1948338,Nala779731,Nala1035416,Nala779730,Nala1948329,Nala780720,Nala743705,Nala1951989,Nala718761,Nala320292,Nala1072168,Nala2010144,Nala2010143,Nala1047193,Nala1133670,Nala1011171,Nala1086730,Nala995181,Nala1985088,Nala743499,Nala1023132,Nala792426,Nala310906,Nala1001772,Nala718471,Nala1936068,Nala236390,Nala1924085,Nala236398,Nala358907,Nala1037731,Nala997770,Nala985724,Nala297339,Nala236347,Nala1936015,Nala743468,Nala263951,Nala236358,Nala1961080,Nala1037707,Nala334948,Nala307322,Nala275920,Nala1961075,Nala236339,Nala344337,Nala319380,Nala1118091,Nala273390,Nala1131056,Nala2024822,Nala985793,Nala718419,Nala706444,Nala261367,Nala706473,Nala261356,Nala1963668,Nala1121535,Nala1121537,Nala1926809,Nala1072275,Nala2024831,Nala2036886,Nala1963801,Nala1121577,Nala718610,Nala1074897,Nala1121596,Nala1963825,Nala1936209,Nala224548,Nala248534,Nala2036897,Nala1926870,Nala236518,Nala224536,Nala261460,Nala743543,Nala1013865,Nala780515,Nala731545,Nala1987783,Nala1037862,Nala1973131,Nala985604,Nala743538,Nala1025823,Nala995002,Nala285484,Nala236477,Nala997674,Nala236444,Nala1025842,Nala995038,Nala1013886,Nala2012913,Nala802338,Nala322882,Nala358879,Nala1951761,Nala1025817,Nala985688,Nala1951788,Nala1975736,Nala332253,Nala743518,Nala706563,Nala1948181,Nala718577,Nala273463,Nala273464,Nala1948179,Nala826144,Nala2009346,Nala826125,Nala358241,Nala275374,Nala816744,Nala792208,Nala792206,Nala371295,Nala1084772,Nala731275,Nala287395,Nala287394,Nala794846,Nala1045163,Nala733865,Nala1938481,Nala214357,Nala1059748,Nala731211,Nala228980,Nala985500,Nala238300,Nala718250,Nala718253,Nala253934,Nala1059778,Nala289938,Nala1047782,Nala1047787,Nala1926472,Nala241962,Nala241935,Nala718275,Nala1021107,Nala216967,Nala216968,Nala743239,Nala733887,Nala1060720,Nala1033103,Nala1060718,Nala214321,Nala997571,Nala1975480,Nala743210,Nala1035719,Nala1023738,Nala277996,Nala251350,Nala1035732,Nala1035733,Nala263338,Nala706209,Nala708859,Nala1963406,Nala733802,Nala1963410,Nala324971,Nala985525,Nala322183,Nala755351,Nala287495,Nala287492,Nala299475,Nala814068,Nala238446,Nala214470,Nala1045231,Nala251416,Nala770937,Nala214466,Nala770941,Nala238400,Nala757984,Nala1023893,Nala1047849,Nala1106630,Nala757975,Nala1059849,Nala1072809,Nala1072807,Nala1035895,Nala348823,Nala1035837,Nala706302,Nala300850,Nala708969,Nala1951521,Nala263453,Nala1047820,Nala251485,Nala745929,Nala310233,Nala310234,Nala310232,Nala309261,Nala721947,Nala745909,Nala275406,Nala745902,Nala718322,Nala1131483,Nala1131482,Nala816545,Nala358420,Nala2034570,Nala985377,Nala985374,Nala780039,Nala745691,Nala1963292,Nala755005,Nala1963286,Nala770617,Nala743084,Nala371493,Nala1047592,Nala214602,Nala238567,Nala251536,Nala1938237,Nala1941886,Nala708672,Nala1926246,Nala1047529,Nala226562,Nala287508,Nala238542,Nala1938223,Nala214550,Nala745640,Nala999979,Nala299526,Nala999980,Nala1941824,Nala299530,Nala299536,Nala1951281,Nala202581,Nala1951282,Nala1047509,Nala334518,Nala985348,Nala309549,Nala804612,Nala1938285,Nala251583,Nala263534,Nala309599,Nala780173,Nala334349,Nala202714,Nala794786,Nala2007095,Nala1131375,Nala1131374,Nala804421,Nala2007083,Nala999890,Nala226729,Nala1926409,Nala2020092,Nala794761,Nala731150,Nala202781,Nala1045086,Nala743194,Nala202720,Nala1047688,Nala214726,Nala202758,Nala755152,Nala1963318,Nala251669,Nala212078,Nala287635,Nala287634,Nala287633,Nala287632,Nala733721,Nala236006,Nala1941981,Nala287637,Nala287642,Nala287641,Nala287640,Nala287643,Nala251648,Nala287653,Nala263606,Nala238657,Nala745775,Nala1926317,Nala224011,Nala287687,Nala708706,Nala987883,Nala358401,Nala236063,Nala236079,Nala224067,Nala236080,Nala706104,Nala309475,Nala224090,									
Biological process	embryo development	GO:0009790	5	0.967659792	0.921605489	389	2325	14560	80201	Nala1933287,Nala245120,Nala208160,Nala1044235,Nala1019216,Nala1019215,Nala223879,Nala259839,Nala992181,Nala749012,Nala1046951,Nala740659,Nala713076,Nala823474,Nala823477,Nala1046912,Nala1010719,Nala306808,Nala1020069,Nala1044015,Nala776320,Nala730971,Nala992004,Nala1957121,Nala1009848,Nala1129489,Nala1019704,Nala742815,Nala1007778,Nala1947450,Nala1947448,Nala249965,Nala1947404,Nala715193,Nala250873,Nala729757,Nala318266,Nala343214,Nala703191,Nala1032850,Nala1115496,Nala1115498,Nala1115492,Nala776293,Nala235405,Nala262973,Nala259324,Nala729871,Nala801669,Nala2042179,Nala1019537,Nala1935141,Nala1044419,Nala1986721,Nala729715,Nala776042,Nala778675,Nala778627,Nala778626,Nala1950888,Nala996724,Nala257958,Nala341825,Nala206341,Nala245928,Nala750983,Nala1992554,Nala1967539,Nala990414,Nala701918,Nala363143,Nala365762,Nala231423,Nala747295,Nala1030324,Nala1017356,Nala1091248,Nala1066206,Nala1042426,Nala2039098,Nala1967317,Nala1005403,Nala1955359,Nala253058,Nala808483,Nala216003,Nala2039198,Nala1945613,Nala725486,Nala304447,Nala269530,Nala1125860,Nala2015284,Nala245650,Nala206059,Nala1933795,Nala233619,Nala798421,Nala1111122,Nala1111125,Nala1040396,Nala257755,Nala1933446,Nala1970423,Nala257738,Nala727867,Nala715801,Nala727808,Nala1052021,Nala727974,Nala294839,Nala231236,Nala294840,Nala267265,Nala2015527,Nala774264,Nala353531,Nala750254,Nala288261,Nala288264,Nala758739,Nala758730,Nala205882,Nala264386,Nala252380,Nala252379,Nala1952469,Nala239379,Nala710813,Nala227351,Nala722573,Nala2039860,Nala215463,Nala1952104,Nala1939124,Nala771691,Nala1041929,Nala707018,Nala795589,Nala986000,Nala785958,Nala337335,Nala734369,Nala337381,Nala337375,Nala242596,Nala783435,Nala2025530,Nala734411,Nala1036389,Nala1964056,Nala1000326,Nala1942343,Nala337520,Nala1024013,Nala746107,Nala349566,Nala748734,Nala1966384,Nala264145,Nala240170,Nala1110463,Nala325492,Nala1966473,Nala217777,Nala1930412,Nala732999,Nala1022023,Nala237439,Nala825140,Nala825141,Nala211004,Nala225561,Nala1960085,Nala742481,Nala742483,Nala1024709,Nala730415,Nala1962694,Nala1061489,Nala274611,Nala705196,Nala237652,Nala211064,Nala719916,Nala249795,Nala296128,Nala296130,Nala1949166,Nala1009404,Nala719541,Nala250195,Nala240808,Nala1119878,Nala1962244,Nala756643,Nala249175,Nala719618,Nala237181,Nala986778,Nala719643,Nala213302,Nala1048866,Nala249217,Nala734932,Nala239859,Nala1085962,Nala1022310,Nala239989,Nala323725,Nala741936,Nala726343,Nala809254,Nala305359,Nala344947,Nala1956046,Nala307880,Nala1018096,Nala1104434,Nala1008681,Nala1045367,Nala1047969,Nala330595,Nala775009,Nala1958277,Nala728815,Nala714233,Nala787177,Nala234794,Nala1008412,Nala704572,Nala716538,Nala236600,Nala993154,Nala1094975,Nala248567,Nala1948697,Nala356525,Nala995709,Nala993081,Nala995619,Nala704327,Nala718961,Nala246200,Nala790243,Nala2031551,Nala1961471,Nala1961472,Nala704428,Nala814688,Nala1948619,Nala319684,Nala728362,Nala712517,Nala1978275,Nala291119,Nala254166,Nala315470,Nala700608,Nala1956835,Nala232758,Nala1080836,Nala712372,Nala1018688,Nala242206,Nala2006929,Nala810857,Nala810814,Nala362132,Nala217202,Nala1043548,Nala242376,Nala278375,Nala991492,Nala773328,Nala991406,Nala736139,Nala1100522,Nala726797,Nala724169,Nala1028686,Nala763723,Nala271879,Nala712109,Nala366789,Nala1124578,Nala1956467,Nala1956472,Nala712261,Nala268380,Nala1934738,Nala219466,Nala726509,Nala1089389,Nala1089385,Nala1089384,Nala1090314,Nala1028378,Nala822484,Nala1112378,Nala1025129,Nala745464,Nala1951025,Nala757560,Nala1003898,Nala1039885,Nala1001292,Nala999612,Nala1074190,Nala216696,Nala253644,Nala760848,Nala711821,Nala721212,Nala263111,Nala312570,Nala216927,Nala999466,Nala723993,Nala287205,Nala818506,Nala735648,Nala745015,Nala723629,Nala989953,Nala253253,Nala1072024,Nala1060031,Nala2036335,Nala1027912,Nala796354,Nala1108134,Nala1086415,Nala312131,Nala312132,Nala711552,Nala336173,Nala711506,Nala241463,Nala718728,Nala248140,Nala1011363,Nala263702,Nala1049921,Nala307158,Nala248196,Nala226919,Nala371567,Nala777168,Nala997896,Nala275829,Nala741140,Nala334611,Nala1936068,Nala319330,Nala307322,Nala319386,Nala1121594,Nala985616,Nala1924167,Nala1001860,Nala1973131,Nala322882,Nala731524,Nala253955,Nala226342,Nala1008195,Nala1008106,Nala1057288,Nala1008289,Nala202443,Nala1045214,Nala757975,Nala745983,Nala767072,Nala745691,Nala755005,Nala745698,Nala263517,Nala1953822,Nala251584,Nala2019072,Nala999899,Nala1096658,Nala1084601,Nala1990963,Nala224003,Nala1965906,Nala263667,
Biological process	post-embryonic development	GO:0009791	3	0.015663381	1.050845519	1431	7501	14560	80201	Nala2007146,Nala223754,Nala1009968,Nala233156,Nala260766,Nala1933287,Nala245120,Nala208160,Nala208170,Nala1959835,Nala260714,Nala1020298,Nala318651,Nala282078,Nala294058,Nala294055,Nala2022805,Nala221072,Nala355617,Nala1019216,Nala1019215,Nala1007271,Nala1970191,Nala260809,Nala223879,Nala208210,Nala1947918,Nala208211,Nala1933393,Nala235888,Nala259839,Nala823429,Nala992181,Nala823416,Nala786061,Nala1020376,Nala1103146,Nala749012,Nala1046951,Nala740659,Nala713076,Nala823474,Nala823477,Nala823479,Nala1046912,Nala1046944,Nala245308,Nala235960,Nala1010719,Nala306808,Nala1921090,Nala1945031,Nala1095655,Nala1020069,Nala1044015,Nala740371,Nala1130622,Nala1019097,Nala776320,Nala788315,Nala730971,Nala992004,Nala739347,Nala727398,Nala233438,Nala233423,Nala1957121,Nala1935727,Nala1009848,Nala208460,Nala269442,Nala304115,Nala269407,Nala1959719,Nala1129489,Nala1970095,Nala1019185,Nala813811,Nala1034786,Nala270351,Nala1007110,Nala739426,Nala811270,Nala208401,Nala208402,Nala1020127,Nala1020128,Nala727467,Nala1010793,Nala1970060,Nala213943,Nala213968,Nala1019704,Nala742815,Nala370775,Nala1007778,Nala742801,Nala1947450,Nala1947448,Nala250954,Nala249965,Nala1935441,Nala705816,Nala705815,Nala1947404,Nala1078069,Nala715193,Nala727194,Nala321895,Nala250873,Nala729757,Nala715141,Nala1030040,Nala318266,Nala2030014,Nala343214,Nala730786,Nala1017051,Nala703191,Nala1017044,Nala729902,Nala717952,Nala1032850,Nala1972511,Nala1115496,Nala1115498,Nala1115492,Nala1019809,Nala776293,Nala235405,Nala813616,Nala739270,Nala262973,Nala259324,Nala727220,Nala2032768,Nala1017156,Nala729871,Nala730883,Nala811040,Nala730853,Nala1056786,Nala703286,Nala752221,Nala1044739,Nala370717,Nala801669,Nala2042179,Nala1020507,Nala705632,Nala1019537,Nala247539,Nala211578,Nala1937833,Nala1935185,Nala1947157,Nala1947156,Nala984840,Nala306489,Nala1935141,Nala1127451,Nala1007479,Nala2032885,Nala1044419,Nala729506,Nala2020885,Nala1986721,Nala729559,Nala1032619,Nala776042,Nala1935318,Nala791689,Nala1949920,Nala791691,Nala996770,Nala791629,Nala791628,Nala752013,Nala778675,Nala778671,Nala1996227,Nala740026,Nala984744,Nala778627,Nala778626,Nala235599,Nala984719,Nala1103389,Nala1950888,Nala996724,Nala1007560,Nala1020542,Nala328801,Nala328800,Nala723268,Nala989518,Nala257958,Nala760222,Nala735282,Nala725839,Nala341825,Nala326254,Nala326256,Nala749825,Nala1967468,Nala701822,Nala206326,Nala206341,Nala245928,Nala221913,Nala363287,Nala1125431,Nala1125430,Nala760316,Nala796307,Nala750983,Nala750989,Nala1992554,Nala1029639,Nala280481,Nala749939,Nala1967527,Nala1967539,Nala328736,Nala1967558,Nala990414,Nala255481,Nala701918,Nala326170,Nala363143,Nala713948,Nala365762,Nala990391,Nala2029599,Nala231423,Nala1054561,Nala749652,Nala1970886,Nala1030324,Nala1017356,Nala314448,Nala749674,Nala1019999,Nala1019931,Nala725637,Nala725636,Nala701664,Nala711018,Nala326493,Nala1091248,Nala2029600,Nala206519,Nala1042270,Nala1066206,Nala798565,Nala798567,Nala2039015,Nala1093808,Nala1054235,Nala774561,Nala267686,Nala1955377,Nala1042426,Nala2039098,Nala1943358,Nala228040,Nala1931359,Nala228027,Nala1943332,Nala735160,Nala735164,Nala216072,Nala989271,Nala713752,Nala1967317,Nala1955359,Nala253058,Nala280659,Nala1921920,Nala808483,Nala216003,Nala990185,Nala1933958,Nala2039198,Nala1040342,Nala1052327,Nala233539,Nala282514,Nala304400,Nala304401,Nala1027334,Nala713486,Nala282535,Nala1945613,Nala725486,Nala1054903,Nala1957601,Nala304440,Nala316429,Nala1005954,Nala341400,Nala713407,Nala713408,Nala269530,Nala1957657,Nala1017968,Nala2003243,Nala341476,Nala1135257,Nala2030840,Nala1064296,Nala2015284,Nala1066871,Nala1066870,Nala1091828,Nala1091827,Nala1091825,Nala713575,Nala245650,Nala206045,Nala206047,Nala1931158,Nala206059,Nala725582,Nala725583,Nala1933795,Nala725585,Nala725587,Nala233619,Nala1967177,Nala231070,Nala231071,Nala270673,Nala1003475,Nala2005988,Nala231067,Nala231068,Nala2005991,Nala2027373,Nala2015374,Nala749492,Nala1933745,Nala1111122,Nala1111125,Nala821278,Nala1040396,Nala1039106,Nala257755,Nala715862,Nala1933446,Nala1970423,Nala257738,Nala727867,Nala713254,Nala1029752,Nala233743,Nala328645,Nala774186,Nala1123034,Nala750171,Nala267070,Nala749138,Nala1994327,Nala1052021,Nala1052012,Nala749160,Nala1015258,Nala727974,Nala1969551,Nala1027253,Nala294839,Nala727962,Nala231236,Nala294840,Nala992401,Nala1015228,Nala1042840,Nala231216,Nala231217,Nala231220,Nala245867,Nala1970595,Nala1982574,Nala1029833,Nala1005840,Nala267265,Nala1017863,Nala2015527,Nala270863,Nala727947,Nala774264,Nala353531,Nala774228,Nala992379,Nala750254,Nala1054796,Nala288261,Nala288264,Nala744183,Nala1124975,Nala1038476,Nala758739,Nala758730,Nala815049,Nala771701,Nala720187,Nala2039619,Nala205882,Nala707125,Nala707124,Nala217828,Nala710774,Nala313826,Nala254882,Nala264200,Nala266845,Nala313814,Nala203270,Nala230893,Nala230897,Nala1090984,Nala230871,Nala301689,Nala301690,Nala264386,Nala1100887,Nala1100883,Nala252380,Nala252396,Nala252379,Nala252374,Nala323069,Nala720255,Nala719294,Nala1940435,Nala372093,Nala254913,Nala709895,Nala1927426,Nala1952469,Nala719230,Nala746867,Nala239379,Nala240369,Nala301712,Nala301714,Nala781189,Nala710813,Nala203398,Nala227351,Nala1988187,Nala771558,Nala2015813,Nala1002216,Nala722573,Nala2039860,Nala215446,Nala1004805,Nala215463,Nala1952104,Nala1930719,Nala1929718,Nala709575,Nala1004814,Nala1051144,Nala1939124,Nala252415,Nala1942746,Nala795670,Nala795668,Nala1038353,Nala771691,Nala203613,Nala1004999,Nala719050,Nala720059,Nala1002351,Nala1041929,Nala203576,Nala1952211,Nala707018,Nala710690,Nala719012,Nala988737,Nala795589,Nala254476,Nala1063892,Nala986000,Nala785958,Nala313327,Nala1051876,Nala2013485,Nala722368,Nala710379,Nala734369,Nala337381,Nala337375,Nala1026849,Nala724925,Nala1051806,Nala700981,Nala988623,Nala820705,Nala771425,Nala254554,Nala783435,Nala1964009,Nala2025533,Nala2025530,Nala327891,Nala734411,Nala805137,Nala1000372,Nala1012351,Nala1991629,Nala1036389,Nala1964056,Nala734469,Nala1000326,Nala1966625,Nala1038918,Nala1966640,Nala1120092,Nala1120091,Nala1073001,Nala734144,Nala203098,Nala288079,Nala2001672,Nala746197,Nala288077,Nala1063677,Nala1110588,Nala1942343,Nala337520,Nala712769,Nala1024013,Nala712752,Nala712779,Nala746107,Nala349566,Nala252089,Nala748734,Nala1966384,Nala230618,Nala1932900,Nala215052,Nala266620,Nala795053,Nala795056,Nala795057,Nala771097,Nala227006,Nala734284,Nala264145,Nala227192,Nala1110463,Nala264103,Nala325492,Nala1966473,Nala205759,Nala1014708,Nala700838,Nala700837,Nala1000111,Nala1930412,Nala357378,Nala333370,Nala1058061,Nala1058059,Nala1950619,Nala1925661,Nala778339,Nala286411,Nala705390,Nala756966,Nala732999,Nala1024676,Nala754304,Nala1000650,Nala1022025,Nala1022023,Nala237439,Nala742382,Nala766325,Nala237429,Nala730306,Nala825140,Nala825141,Nala211004,Nala1046157,Nala1034156,Nala742454,Nala1022125,Nala262535,Nala754419,Nala766464,Nala1960085,Nala742481,Nala742483,Nala1962632,Nala1024709,Nala1998629,Nala1998628,Nala730415,Nala984550,Nala1962694,Nala984553,Nala705498,Nala1119341,Nala1107391,Nala1132309,Nala778181,Nala801014,Nala1132349,Nala1061489,Nala1024498,Nala211146,Nala249727,Nala1048418,Nala1061418,Nala717137,Nala756714,Nala717152,Nala274620,Nala705196,Nala237652,Nala1000405,Nala235094,Nala719916,Nala284198,Nala1119209,Nala223208,Nala274770,Nala274768,Nala249796,Nala249795,Nala284147,Nala296128,Nala729278,Nala296134,Nala296130,Nala274718,Nala223152,Nala707854,Nala815632,Nala803644,Nala803643,Nala998923,Nala321581,Nala2008003,Nala2008007,Nala815449,Nala274035,Nala250077,Nala250076,Nala1105334,Nala215711,Nala781531,Nala1950125,Nala1022472,Nala215670,Nala1962126,Nala1937125,Nala1949166,Nala744507,Nala1998107,Nala215639,Nala996239,Nala996244,Nala1952716,Nala1009404,Nala249035,Nala249038,Nala719541,Nala1010604,Nala1009608,Nala1964918,Nala250195,Nala1952938,Nala240808,Nala203851,Nala1119878,Nala1119870,Nala1083557,Nala742093,Nala998712,Nala252749,Nala1962244,Nala1998225,Nala756643,Nala249175,Nala719619,Nala719618,Nala237181,Nala274101,Nala986778,Nala2011870,Nala1105183,Nala815209,Nala2035883,Nala213302,Nala227945,Nala2021294,Nala239917,Nala744348,Nala227907,Nala815269,Nala815267,Nala1048866,Nala1024894,Nala237239,Nala249217,Nala252878,Nala734932,Nala1976539,Nala719336,Nala720315,Nala213220,Nala239859,Nala2011919,Nala1010275,Nala1036825,Nala1036823,Nala1952518,Nala1940570,Nala252893,Nala333008,Nala805750,Nala781451,Nala1085962,Nala1022373,Nala1950032,Nala1036957,Nala1022310,Nala239989,Nala1962046,Nala239969,Nala262395,Nala323725,Nala250363,Nala1012978,Nala249351,Nala274307,Nala274305,Nala741936,Nala728936,Nala726348,Nala726343,Nala809254,Nala305359,Nala344947,Nala1128521,Nala787215,Nala1033575,Nala1033580,Nala234397,Nala726446,Nala726438,Nala1956046,Nala1932098,Nala307819,Nala258549,Nala222570,Nala234579,Nala307880,Nala1946669,Nala1018096,Nala1006085,Nala1104434,Nala2021602,Nala1018052,Nala751366,Nala207072,Nala2043096,Nala330595,Nala777662,Nala775009,Nala1047931,Nala810054,Nala753616,Nala1958277,Nala209622,Nala765650,Nala1035916,Nala702079,Nala765649,Nala1958418,Nala728815,Nala753810,Nala714254,Nala995950,Nala714233,Nala787177,Nala1128158,Nala234794,Nala220163,Nala789704,Nala993200,Nala1008412,Nala728798,Nala704572,Nala716538,Nala212678,Nala212679,Nala236600,Nala212677,Nala212674,Nala212675,Nala236607,Nala1948721,Nala993154,Nala1971088,Nala248582,Nala1094975,Nala741475,Nala741476,Nala320563,Nala248567,Nala753494,Nala1948697,Nala1094921,Nala1057994,Nala812445,Nala356525,Nala1971040,Nala1018391,Nala1069915,Nala1069919,Nala1958223,Nala995709,Nala1018540,Nala368370,Nala1924807,Nala1114161,Nala1961806,Nala790538,Nala246066,Nala993036,Nala777596,Nala246022,Nala1114241,Nala993081,Nala789528,Nala1079435,Nala741538,Nala995619,Nala1018454,Nala1973790,Nala728580,Nala824196,Nala236804,Nala1021847,Nala212813,Nala1008866,Nala704327,Nala1008852,Nala718961,Nala246200,Nala1924548,Nala209262,Nala790243,Nala1055152,Nala1055153,Nala741254,Nala792802,Nala2031551,Nala706895,Nala995516,Nala704269,Nala356756,Nala1961471,Nala1961472,Nala704428,Nala1006318,Nala814688,Nala234362,Nala1936655,Nala1008902,Nala1948619,Nala1055274,Nala728389,Nala1985599,Nala1043242,Nala741391,Nala319684,Nala234270,Nala1082842,Nala814798,Nala329059,Nala212911,Nala283209,Nala728362,Nala2004083,Nala773528,Nala1942154,Nala327510,Nala232645,Nala217052,Nala281696,Nala232650,Nala712517,Nala712512,Nala1981721,Nala700570,Nala266041,Nala724543,Nala700571,Nala281605,Nala281603,Nala254037,Nala700518,Nala1929120,Nala220656,Nala219651,Nala1102781,Nala748682,Nala1053316,Nala1978275,Nala809903,Nala809904,Nala291119,Nala758053,Nala266192,Nala712638,Nala822965,Nala988152,Nala254166,Nala242197,Nala315470,Nala1966252,Nala278108,Nala2018863,Nala700608,Nala1956835,Nala820323,Nala1929249,Nala232758,Nala207783,Nala1016292,Nala1080836,Nala291082,Nala1920851,Nala712372,Nala242264,Nala1018688,Nala254219,Nala1018679,Nala242206,Nala2006929,Nala810857,Nala1981506,Nala714990,Nala293821,Nala738966,Nala810814,Nala712338,Nala700363,Nala726900,Nala714915,Nala362132,Nala1018574,Nala1102548,Nala1114555,Nala217202,Nala219864,Nala1043548,Nala1018740,Nala1018739,Nala1018738,Nala242376,Nala1954092,Nala1004143,Nala278375,Nala1942098,Nala352603,Nala1018719,Nala220932,Nala205351,Nala991492,Nala773328,Nala220968,Nala232932,Nala1102458,Nala207264,Nala991406,Nala1065624,Nala712110,Nala712111,Nala726790,Nala738732,Nala726789,Nala736139,Nala1100522,Nala1028669,Nala724137,Nala726797,Nala736114,Nala724169,Nala1028686,Nala219211,Nala763723,Nala748106,Nala271879,Nala2016520,Nala712109,Nala726745,Nala700121,Nala293179,Nala366789,Nala1089584,Nala1934924,Nala1124578,Nala1956467,Nala232343,Nala1026165,Nala1038145,Nala1038165,Nala712261,Nala700287,Nala787836,Nala232300,Nala993995,Nala1065726,Nala268380,Nala726806,Nala726803,Nala726802,Nala738838,Nala712201,Nala726843,Nala339027,Nala1038095,Nala222933,Nala736196,Nala787722,Nala232459,Nala232433,Nala232430,Nala232431,Nala207481,Nala738539,Nala219466,Nala219468,Nala726509,Nala1089389,Nala1089385,Nala1089384,Nala1934702,Nala281365,Nala1100338,Nala1100339,Nala1090314,Nala1028378,Nala1067974,Nala1041344,Nala822484,Nala1112378,Nala2038199,Nala738642,Nala281521,Nala1968243,Nala1956262,Nala1053545,Nala763605,Nala244586,Nala1112260,Nala2002265,Nala824940,Nala991007,Nala1100265,Nala1037175,Nala336416,Nala1037173,Nala782488,Nala1049176,Nala985177,Nala985152,Nala1052753,Nala1039742,Nala361460,Nala1025129,Nala2028914,Nala745464,Nala361447,Nala361449,Nala361448,Nala1121096,Nala1027713,Nala1951025,Nala204534,Nala253562,Nala1941679,Nala1965608,Nala287052,Nala277697,Nala277679,Nala1037278,Nala1064825,Nala757560,Nala1963162,Nala1003898,Nala1039885,Nala1025251,Nala1039890,Nala1039891,Nala1001292,Nala361317,Nala2014495,Nala1926133,Nala1977743,Nala1963105,Nala216602,Nala1951148,Nala1003862,Nala999612,Nala1074190,Nala251001,Nala241684,Nala216696,Nala253644,Nala987609,Nala214056,Nala241639,Nala275170,Nala275169,Nala796892,Nala2002519,Nala2002516,Nala2002515,Nala2002524,Nala2002521,Nala2002520,Nala2002525,Nala263145,Nala760848,Nala733274,Nala253719,Nala1941402,Nala711821,Nala204746,Nala747837,Nala251138,Nala277767,Nala263111,Nala214158,Nala1088439,Nala1123487,Nala238130,Nala1123484,Nala312570,Nala251287,Nala1001003,Nala216927,Nala1040614,Nala290885,Nala2002652,Nala204975,Nala204977,Nala204976,Nala204978,Nala999448,Nala999466,Nala999481,Nala241853,Nala214225,Nala1941516,Nala723993,Nala287205,Nala287207,Nala1088587,Nala251243,Nala324611,Nala818506,Nala796638,Nala1989255,Nala745056,Nala279767,Nala735648,Nala1001594,Nala312096,Nala745015,Nala253182,Nala2036144,Nala2036143,Nala1037513,Nala711638,Nala1953218,Nala711640,Nala723629,Nala989953,Nala218786,Nala1047096,Nala796769,Nala253253,Nala253269,Nala1072024,Nala267850,Nala1060031,Nala735772,Nala818457,Nala280893,Nala711738,Nala1037639,Nala990804,Nala218811,Nala1965064,Nala265325,Nala1001361,Nala1955676,Nala1050328,Nala2036335,Nala1027912,Nala1027915,Nala228362,Nala216378,Nala796354,Nala279924,Nala216387,Nala253304,Nala760373,Nala760379,Nala760376,Nala228313,Nala798974,Nala989655,Nala772580,Nala1108134,Nala1086415,Nala312131,Nala312132,Nala999058,Nala2024408,Nala253468,Nala1955774,Nala711552,Nala363764,Nala711571,Nala711570,Nala1953154,Nala336173,Nala1931716,Nala711506,Nala1013426,Nala228471,Nala253448,Nala241463,Nala1121172,Nala1121173,Nala216472,Nala1951906,Nala1951955,Nala718728,Nala741091,Nala285159,Nala741092,Nala236143,Nala248140,Nala299722,Nala287749,Nala767628,Nala251750,Nala1047302,Nala767606,Nala1037930,Nala1011363,Nala1108950,Nala263702,Nala1049921,Nala319134,Nala346756,Nala307158,Nala718621,Nala1951870,Nala248196,Nala2000661,Nala1118128,Nala226919,Nala226902,Nala371567,Nala2012686,Nala2012685,Nala2012688,Nala2012682,Nala2012681,Nala2012684,Nala706840,Nala777168,Nala765179,Nala251946,Nala224323,Nala238908,Nala1035499,Nala236267,Nala1047417,Nala997896,Nala275829,Nala1108802,Nala741140,Nala1035416,Nala802542,Nala716109,Nala334611,Nala743750,Nala236298,Nala1108693,Nala802395,Nala1047193,Nala2022104,Nala2022103,Nala1133682,Nala1047138,Nala792435,Nala1926725,Nala1106013,Nala1936068,Nala1924084,Nala997770,Nala985724,Nala319330,Nala743480,Nala1001795,Nala307322,Nala319386,Nala356341,Nala1121535,Nala1121537,Nala224536,Nala985616,Nala1924167,Nala1001860,Nala1973131,Nala985602,Nala995001,Nala1037810,Nala236440,Nala224493,Nala1951761,Nala731524,Nala706563,Nala1987734,Nala361874,Nala309271,Nala309273,Nala1116088,Nala708915,Nala371263,Nala371260,Nala202415,Nala371256,Nala779217,Nala779218,Nala1060791,Nala253955,Nala769810,Nala253939,Nala1008134,Nala226342,Nala1926472,Nala706285,Nala706284,Nala1008195,Nala1033103,Nala1021137,Nala226363,Nala322312,Nala324971,Nala1963426,Nala1057288,Nala1008290,Nala214466,Nala1938597,Nala1987537,Nala202443,Nala1047849,Nala1045214,Nala757975,Nala745983,Nala1021254,Nala324831,Nala1047832,Nala251451,Nala263439,Nala310217,Nala310224,Nala310223,Nala767072,Nala779031,Nala755005,Nala299563,Nala745698,Nala1047570,Nala743076,Nala743049,Nala214609,Nala238565,Nala226570,Nala1963209,Nala263517,Nala263501,Nala1035507,Nala997312,Nala202571,Nala1951279,Nala263582,Nala309549,Nala1953822,Nala251584,Nala2007083,Nala1926409,Nala999899,Nala1096658,Nala731150,Nala1045086,Nala251655,Nala1963318,Nala263646,Nala1084601,Nala1941999,Nala251648,Nala1047611,Nala745764,Nala745775,Nala1990963,Nala224011,Nala238630,Nala224003,Nala1035657,Nala263699,Nala263667,Nala309487,
Biological process	cellular protein modification process	GO:0006464	7	4.00E-05	1.070720092	2360	12141	14560	80201	Nala1010927,Nala1959862,Nala247720,Nala1921222,Nala1921223,Nala1957211,Nala1034919,Nala1984835,Nala727633,Nala701013,Nala701012,Nala701011,Nala739661,Nala727644,Nala208190,Nala1081282,Nala1130791,Nala233146,Nala1081249,Nala318650,Nala318648,Nala1945227,Nala208187,Nala703624,Nala703625,Nala764585,Nala1083850,Nala1044235,Nala1046841,Nala1010881,Nala1935809,Nala764519,Nala296612,Nala296613,Nala296611,Nala764518,Nala764514,Nala764513,Nala1020232,Nala1020243,Nala764561,Nala1970168,Nala1007271,Nala764559,Nala1970191,Nala1019235,Nala992284,Nala2007238,Nala715755,Nala235857,Nala740712,Nala1127082,Nala233201,Nala223879,Nala739769,Nala235813,Nala1935957,Nala713160,Nala703739,Nala715734,Nala1933360,Nala269185,Nala318568,Nala823416,Nala318567,Nala1994281,Nala1994282,Nala1994283,Nala713056,Nala740677,Nala1046951,Nala713050,Nala713051,Nala1034982,Nala725064,Nala740659,Nala1923917,Nala1046978,Nala1020369,Nala740669,Nala343578,Nala1007393,Nala1994280,Nala823443,Nala1022984,Nala1022986,Nala272915,Nala1921009,Nala259948,Nala284927,Nala1093084,Nala296916,Nala1972609,Nala284946,Nala715428,Nala306808,Nala208341,Nala259993,Nala1093000,Nala1081030,Nala1933021,Nala776356,Nala992069,Nala1117648,Nala1034669,Nala1046634,Nala1022696,Nala245274,Nala730972,Nala1022651,Nala752340,Nala1019017,Nala739382,Nala739347,Nala1972707,Nala1935738,Nala727504,Nala715559,Nala1935727,Nala1970114,Nala739512,Nala703594,Nala1129414,Nala245472,Nala304115,Nala221482,Nala1945124,Nala269416,Nala1093103,Nala1970082,Nala1007185,Nala752473,Nala1019196,Nala269353,Nala1010765,Nala715479,Nala1972676,Nala994525,Nala994520,Nala328193,Nala1957061,Nala328195,Nala727471,Nala1019128,Nala367791,Nala367793,Nala811215,Nala367789,Nala705835,Nala1007737,Nala729803,Nala730831,Nala1005135,Nala717850,Nala1019760,Nala1019761,Nala213922,Nala823044,Nala742801,Nala1947462,Nala1947461,Nala791786,Nala791784,Nala249948,Nala211343,Nala211345,Nala213997,Nala1996374,Nala715194,Nala235281,Nala742794,Nala727194,Nala211290,Nala296255,Nala1030066,Nala262851,Nala250873,Nala250872,Nala729757,Nala742749,Nala355237,Nala318263,Nala729780,Nala1044675,Nala318266,Nala2020690,Nala1986984,Nala1020666,Nala1032640,Nala1029001,Nala730786,Nala1017051,Nala1017044,Nala1947505,Nala1947502,Nala2017086,Nala1020865,Nala1935519,Nala1019834,Nala1019835,Nala1959526,Nala1960510,Nala729923,Nala1972504,Nala754918,Nala1005226,Nala1005229,Nala1020843,Nala703353,Nala1115496,Nala1115498,Nala1019817,Nala1935555,Nala813623,Nala1078160,Nala262973,Nala2020784,Nala739216,Nala742866,Nala823019,Nala811040,Nala727202,Nala742862,Nala1005157,Nala1005141,Nala1017129,Nala331106,Nala331102,Nala752221,Nala1042102,Nala739245,Nala801669,Nala2017194,Nala1925805,Nala729611,Nala1959207,Nala259533,Nala318405,Nala742570,Nala730575,Nala766523,Nala318416,Nala1935188,Nala1935166,Nala223490,Nala984840,Nala331430,Nala331497,Nala730520,Nala2020898,Nala1986732,Nala1019494,Nala1972103,Nala717575,Nala825512,Nala1019473,Nala1972126,Nala1950938,Nala1962925,Nala1032619,Nala1020635,Nala208020,Nala1937917,Nala717708,Nala211606,Nala730718,Nala717742,Nala1947306,Nala2020900,Nala208035,Nala235637,Nala235639,Nala1935308,Nala1950909,Nala208062,Nala1949920,Nala321976,Nala2007979,Nala778675,Nala1996227,Nala296585,Nala296586,Nala1984271,Nala370921,Nala370919,Nala2032945,Nala2007984,Nala791613,Nala1019581,Nala729656,Nala1972236,Nala1020542,Nala703072,Nala735252,Nala989544,Nala989525,Nala270938,Nala218361,Nala221999,Nala231344,Nala218367,Nala735285,Nala713856,Nala749816,Nala711206,Nala711203,Nala328855,Nala326266,Nala326269,Nala326256,Nala267344,Nala363243,Nala363242,Nala218318,Nala759185,Nala280267,Nala280271,Nala1931405,Nala221913,Nala363287,Nala772144,Nala774970,Nala304723,Nala255448,Nala255405,Nala1017689,Nala1015028,Nala1017686,Nala711318,Nala713970,Nala304778,Nala1967539,Nala989496,Nala328736,Nala304785,Nala725969,Nala723303,Nala1967547,Nala326144,Nala326142,Nala328799,Nala326141,Nala989465,Nala1017615,Nala1017614,Nala1017616,Nala723346,Nala255481,Nala365757,Nala1931566,Nala1127925,Nala231423,Nala218441,Nala1127966,Nala749652,Nala280547,Nala1056910,Nala1943262,Nala711055,Nala1994841,Nala1931256,Nala1955289,Nala749696,Nala1992244,Nala711068,Nala1017346,Nala749674,Nala749666,Nala990384,Nala749679,Nala701629,Nala314477,Nala314476,Nala1969820,Nala821505,Nala1019931,Nala749603,Nala1957885,Nala990301,Nala206519,Nala990299,Nala231523,Nala1056896,Nala1032875,Nala1933824,Nala774544,Nala206550,Nala749770,Nala267686,Nala1955377,Nala1029437,Nala1042429,Nala2039098,Nala711164,Nala711166,Nala253026,Nala1030441,Nala228040,Nala1931354,Nala228027,Nala723165,Nala1945994,Nala231677,Nala255633,Nala1029416,Nala1980384,Nala228046,Nala1125053,Nala1994949,Nala1005403,Nala711109,Nala279677,Nala1127765,Nala1101154,Nala1101153,Nala204024,Nala735090,Nala216003,Nala216008,Nala216007,Nala735067,Nala228012,Nala1017361,Nala798621,Nala231623,Nala206651,Nala206670,Nala774682,Nala1101826,Nala1040334,Nala713477,Nala233539,Nala1003362,Nala749450,Nala208544,Nala1027338,Nala1970685,Nala1955066,Nala1111205,Nala1967069,Nala269584,Nala316410,Nala1042916,Nala341400,Nala1042945,Nala341405,Nala989134,Nala257575,Nala1027319,Nala713407,Nala713408,Nala713400,Nala233586,Nala1017968,Nala798382,Nala2030840,Nala270495,Nala1933606,Nala2015284,Nala774317,Nala774316,Nala1091818,Nala1943150,Nala233681,Nala218025,Nala218026,Nala1994752,Nala206059,Nala725582,Nala725583,Nala206066,Nala750562,Nala1933788,Nala245621,Nala725585,Nala282659,Nala1945750,Nala725587,Nala1933769,Nala1040446,Nala737584,Nala1052412,Nala701514,Nala231070,Nala231071,Nala1003401,Nala1003400,Nala255041,Nala1943191,Nala1003474,Nala231067,Nala231068,Nala1957763,Nala255026,Nala2005994,Nala2005995,Nala233690,Nala257656,Nala304397,Nala808288,Nala1088393,Nala808213,Nala2015374,Nala1933745,Nala749483,Nala821293,Nala1039388,Nala341397,Nala1921485,Nala257761,Nala1039108,Nala206183,Nala294710,Nala257755,Nala218149,Nala218152,Nala1933448,Nala727875,Nala1933439,Nala257738,Nala1054751,Nala245768,Nala257724,Nala740875,Nala245733,Nala294755,Nala1027102,Nala1933408,Nala294760,Nala739879,Nala1970463,Nala1003166,Nala1005731,Nala703812,Nala255182,Nala326023,Nala255138,Nala255131,Nala1957403,Nala326014,Nala727831,Nala2039438,Nala774186,Nala1123034,Nala774190,Nala351056,Nala351055,Nala1076038,Nala351007,Nala749128,Nala233722,Nala713173,Nala1091645,Nala208778,Nala740785,Nala1042689,Nala776732,Nala1994369,Nala776748,Nala776749,Nala1052015,Nala740955,Nala1052207,Nala740952,Nala1015253,Nala1027253,Nala294839,Nala1945556,Nala725305,Nala1945549,Nala294840,Nala713344,Nala218292,Nala1957590,Nala245881,Nala245855,Nala1027216,Nala245863,Nala1029886,Nala1113504,Nala1970595,Nala1005840,Nala727936,Nala701300,Nala294804,Nala269873,Nala270863,Nala727947,Nala750299,Nala786237,Nala798240,Nala341561,Nala257808,Nala208877,Nala821073,Nala788870,Nala233829,Nala280180,Nala992379,Nala2040597,Nala1052146,Nala1112953,Nala781147,Nala1100977,Nala264275,Nala744185,Nala756173,Nala252266,Nala1112987,Nala1112983,Nala252274,Nala252273,Nala205919,Nala1038410,Nala1964363,Nala720140,Nala815082,Nala1964389,Nala771701,Nala350781,Nala1100947,Nala217868,Nala710742,Nala229841,Nala229849,Nala205882,Nala203238,Nala1966964,Nala227206,Nala217871,Nala203248,Nala1927310,Nala734730,Nala254885,Nala239251,Nala1966907,Nala227221,Nala1942993,Nala301689,Nala301690,Nala264386,Nala240384,Nala1122209,Nala1109242,Nala288309,Nala756217,Nala288311,Nala359036,Nala359035,Nala734891,Nala734896,Nala781201,Nala1002555,Nala1100801,Nala1026512,Nala1038515,Nala215321,Nala205997,Nala205990,Nala205996,Nala707213,Nala734816,Nala215334,Nala215333,Nala254913,Nala254911,Nala227312,Nala734877,Nala734870,Nala217940,Nala998300,Nala734863,Nala229937,Nala1109254,Nala264323,Nala266986,Nala252357,Nala710800,Nala215363,Nala227345,Nala215359,Nala254975,Nala215360,Nala998281,Nala1090846,Nala998292,Nala771553,Nala771558,Nala1065844,Nala1065842,Nala1065841,Nala1028850,Nala1041830,Nala1028874,Nala360395,Nala2025239,Nala288464,Nala288462,Nala1028816,Nala998270,Nala998271,Nala1004805,Nala215463,Nala1004822,Nala709575,Nala1939170,Nala1087121,Nala227458,Nala1930773,Nala1110196,Nala795670,Nala986166,Nala795668,Nala1112613,Nala986142,Nala819941,Nala1051366,Nala323275,Nala1038344,Nala988773,Nala771691,Nala1930910,Nala2013321,Nala1026329,Nala1041973,Nala1065929,Nala1065928,Nala1016959,Nala335269,Nala734670,Nala722699,Nala2025356,Nala1041910,Nala1976269,Nala1041909,Nala998151,Nala1041925,Nala2013351,Nala709643,Nala1978806,Nala240501,Nala240519,Nala707018,Nala710663,Nala1016949,Nala215512,Nala1952244,Nala719019,Nala710690,Nala215532,Nala719015,Nala301917,Nala203565,Nala350916,Nala276523,Nala311328,Nala1110043,Nala1942887,Nala819844,Nala327948,Nala1107116,Nala783338,Nala1048263,Nala266434,Nala230482,Nala266430,Nala230483,Nala1063896,Nala301371,Nala301372,Nala313356,Nala230467,Nala291492,Nala230475,Nala230477,Nala1038898,Nala712992,Nala1000266,Nala1051899,Nala337335,Nala722368,Nala1012293,Nala1051848,Nala748985,Nala1051844,Nala1026849,Nala1002858,Nala1014824,Nala724925,Nala1014814,Nala724913,Nala700963,Nala748914,Nala700981,Nala362380,Nala1026814,Nala362377,Nala1966533,Nala217468,Nala1930547,Nala1942525,Nala783269,Nala820705,Nala988566,Nala1073379,Nala1940074,Nala303882,Nala254554,Nala1048340,Nala1000382,Nala352894,Nala352893,Nala350240,Nala1036389,Nala1026995,Nala820742,Nala820737,Nala820739,Nala350203,Nala1000326,Nala722421,Nala709454,Nala230560,Nala230565,Nala1927073,Nala229520,Nala242510,Nala1014908,Nala205577,Nala229536,Nala349503,Nala349504,Nala349506,Nala1036075,Nala301576,Nala771126,Nala722183,Nala1942386,Nala785701,Nala746192,Nala288079,Nala746197,Nala288077,Nala785728,Nala1063677,Nala1122574,Nala1942357,Nala1061002,Nala785734,Nala1956984,Nala349585,Nala709107,Nala1026694,Nala2047004,Nala819678,Nala1024044,Nala1993922,Nala734120,Nala734121,Nala1966366,Nala349578,Nala349579,Nala1956914,Nala1932900,Nala797699,Nala227030,Nala783041,Nala229687,Nala1944993,Nala795053,Nala795056,Nala795057,Nala239008,Nala1942307,Nala797677,Nala797676,Nala227006,Nala785684,Nala2025712,Nala1036192,Nala771241,Nala748899,Nala2001786,Nala797837,Nala1110463,Nala266764,Nala1036189,Nala1038779,Nala748834,Nala217804,Nala349485,Nala734236,Nala1012186,Nala288127,Nala734221,Nala349455,Nala712812,Nala700863,Nala1000105,Nala203175,Nala795141,Nala795143,Nala203187,Nala1085062,Nala230763,Nala230764,Nala230768,Nala1942415,Nala783137,Nala229785,Nala2001808,Nala2025830,Nala1071065,Nala2025803,Nala1097665,Nala1097658,Nala1950630,Nala2023243,Nala286493,Nala1034069,Nala754393,Nala1073643,Nala1010059,Nala2025889,Nala213508,Nala778340,Nala1036687,Nala1034037,Nala286403,Nala286401,Nala1024658,Nala286408,Nala742347,Nala249461,Nala249465,Nala756966,Nala1024676,Nala1061603,Nala1061602,Nala1986564,Nala742384,Nala754346,Nala237410,Nala766325,Nala237429,Nala274489,Nala717315,Nala730310,Nala274451,Nala720975,Nala744939,Nala250462,Nala250478,Nala211007,Nala1935132,Nala1923151,Nala213683,Nala1107415,Nala1107416,Nala1107417,Nala1085739,Nala1132413,Nala1937723,Nala730474,Nala730475,Nala742454,Nala1972020,Nala1022125,Nala262535,Nala754419,Nala984515,Nala1960073,Nala1947034,Nala742481,Nala742483,Nala1024709,Nala730432,Nala742418,Nala803866,Nala803861,Nala996514,Nala996513,Nala286513,Nala984550,Nala1132361,Nala1073477,Nala801014,Nala1024498,Nala249748,Nala730177,Nala211146,Nala237748,Nala249708,Nala249706,Nala778110,Nala754194,Nala237703,Nala274645,Nala235030,Nala284021,Nala274611,Nala705196,Nala333623,Nala247009,Nala237652,Nala1000464,Nala1940972,Nala729178,Nala1976910,Nala259094,Nala272046,Nala355015,Nala719758,Nala1976943,Nala235078,Nala717125,Nala1949364,Nala984443,Nala1962322,Nala1950356,Nala1085395,Nala235094,Nala1097588,Nala213830,Nala1119267,Nala984399,Nala984398,Nala1061548,Nala1097501,Nala1937511,Nala1024584,Nala1119209,Nala791218,Nala1036586,Nala223190,Nala262788,Nala235154,Nala274752,Nala249796,Nala223199,Nala284147,Nala296125,Nala211151,Nala754239,Nala250774,Nala274718,Nala1986489,Nala719836,Nala1120294,Nala1949425,Nala719830,Nala732800,Nala321547,Nala286714,Nala1950456,Nala2011632,Nala720852,Nala986997,Nala1000515,Nala1949498,Nala298085,Nala815452,Nala274035,Nala360517,Nala815421,Nala215742,Nala2021055,Nala2021056,Nala1986164,Nala1046499,Nala1950125,Nala240645,Nala215670,Nala215679,Nala719581,Nala1940779,Nala1937125,Nala1962128,Nala1964786,Nala1925156,Nala1940766,Nala1962134,Nala1998107,Nala213002,Nala213007,Nala213005,Nala744539,Nala203673,Nala288654,Nala249063,Nala249066,Nala249065,Nala249035,Nala249038,Nala252698,Nala719541,Nala986861,Nala1009429,Nala225062,Nala252657,Nala986859,Nala347460,Nala1130293,Nala1974295,Nala768691,Nala1998280,Nala744698,Nala1119878,Nala1119870,Nala2033143,Nala227833,Nala1046594,Nala2045146,Nala2033191,Nala1964891,Nala732634,Nala729023,Nala705049,Nala1925256,Nala1009588,Nala754000,Nala998752,Nala744675,Nala756643,Nala203798,Nala286114,Nala705094,Nala705093,Nala1058513,Nala274132,Nala250173,Nala311530,Nala719618,Nala1976800,Nala274101,Nala719604,Nala311514,Nala986775,Nala719639,Nala252793,Nala720644,Nala720636,Nala321177,Nala345177,Nala815209,Nala781375,Nala227945,Nala783970,Nala758988,Nala998697,Nala203995,Nala1120743,Nala1120742,Nala240911,Nala771944,Nala227902,Nala1105144,Nala768344,Nala1061886,Nala771970,Nala215934,Nala215933,Nala1034218,Nala237239,Nala1940552,Nala249217,Nala240893,Nala249227,Nala288840,Nala252842,Nala719336,Nala1000899,Nala998636,Nala213220,Nala998633,Nala1010288,Nala227852,Nala719384,Nala996009,Nala213232,Nala998665,Nala734983,Nala709903,Nala1036825,Nala1036823,Nala1000813,Nala237285,Nala237293,Nala709977,Nala249237,Nala986619,Nala2008325,Nala805760,Nala321082,Nala793469,Nala1130057,Nala805750,Nala1083375,Nala768442,Nala1083355,Nala1927723,Nala768425,Nala1022392,Nala1046360,Nala815174,Nala369022,Nala1119657,Nala1940677,Nala1022373,Nala1952684,Nala252977,Nala252978,Nala1940643,Nala276911,Nala1022310,Nala1022318,Nala1107713,Nala1073919,Nala1022329,Nala1962030,Nala1036966,Nala1949079,Nala1036979,Nala1046309,Nala998549,Nala323725,Nala1952620,Nala274332,Nala250360,Nala250362,Nala1012978,Nala276981,Nala250370,Nala276979,Nala986505,Nala719412,Nala1934534,Nala726302,Nala210449,Nala307900,Nala993636,Nala812818,Nala319926,Nala234496,Nala344902,Nala344903,Nala716906,Nala800800,Nala319915,Nala800818,Nala234440,Nala246437,Nala716945,Nala317352,Nala775290,Nala305361,Nala305362,Nala1021587,Nala1033567,Nala1069536,Nala1045548,Nala344947,Nala726252,Nala751213,Nala1008558,Nala1971488,Nala822283,Nala726283,Nala283355,Nala1033514,Nala1008573,Nala702444,Nala726406,Nala726402,Nala2021589,Nala1971668,Nala1995643,Nala1932098,Nala258553,Nala234565,Nala1092029,Nala234548,Nala246528,Nala1018074,Nala307897,Nala271478,Nala344826,Nala258472,Nala1031047,Nala726370,Nala753998,Nala1033659,Nala2045624,Nala368852,Nala1021637,Nala809159,Nala219006,Nala728700,Nala234621,Nala1936956,Nala728724,Nala2045642,Nala222609,Nala993408,Nala704799,Nala714115,Nala209663,Nala219079,Nala1128200,Nala1070370,Nala330529,Nala232023,Nala1096979,Nala1072993,Nala219070,Nala1045354,Nala330567,Nala1096942,Nala812642,Nala1033374,Nala1045367,Nala1072961,Nala342515,Nala1072944,Nala1045327,Nala800615,Nala1060900,Nala993308,Nala765608,Nala993335,Nala777637,Nala366565,Nala366564,Nala765650,Nala765655,Nala702079,Nala765649,Nala728699,Nala1035927,Nala2033746,Nala702209,Nala704855,Nala219118,Nala207147,Nala283721,Nala1971425,Nala283748,Nala305400,Nala1946485,Nala1116135,Nala232128,Nala232129,Nala728802,Nala232132,Nala366403,Nala1995382,Nala329424,Nala366417,Nala366414,Nala256074,Nala1106861,Nala1021479,Nala1106877,Nala1106876,Nala1106875,Nala330478,Nala1045458,Nala330459,Nala751190,Nala738114,Nala726123,Nala283667,Nala741744,Nala741745,Nala1983360,Nala726165,Nala726163,Nala2031223,Nala1983359,Nala726193,Nala1106805,Nala1021406,Nala2031277,Nala1948716,Nala1961718,Nala1961719,Nala2031246,Nala1961722,Nala1997701,Nala1973744,Nala728513,Nala1934153,Nala209048,Nala789476,Nala248616,Nala1922120,Nala1079399,Nala1092349,Nala1114327,Nala1971088,Nala1934092,Nala320563,Nala224595,Nala1934086,Nala1043360,Nala332525,Nala332524,Nala1114384,Nala1114387,Nala728429,Nala995729,Nala285504,Nala319599,Nala728460,Nala1069937,Nala728459,Nala1018391,Nala1069919,Nala1031523,Nala1006521,Nala1006518,Nala704667,Nala1973844,Nala741619,Nala1018550,Nala728611,Nala1018549,Nala702016,Nala234127,Nala246112,Nala209196,Nala209134,Nala1948854,Nala1971183,Nala246070,Nala993036,Nala297672,Nala741585,Nala246052,Nala1114241,Nala789528,Nala234031,Nala1079435,Nala1114269,Nala246017,Nala1973763,Nala728545,Nala741501,Nala995640,Nala728580,Nala1985775,Nala1043431,Nala332473,Nala332472,Nala824196,Nala212840,Nala212847,Nala706940,Nala212813,Nala1008866,Nala212837,Nala209296,Nala246237,Nala246200,Nala222270,Nala753290,Nala1924548,Nala790236,Nala248830,Nala790243,Nala248832,Nala319771,Nala319772,Nala319770,Nala319765,Nala319762,Nala1031189,Nala319763,Nala741254,Nala1079108,Nala319761,Nala814809,Nala741235,Nala743893,Nala283170,Nala222173,Nala1082748,Nala792802,Nala297705,Nala297708,Nala297707,Nala1018117,Nala1018116,Nala1104708,Nala1031120,Nala1008776,Nala824210,Nala718882,Nala718876,Nala1961446,Nala728235,Nala1021753,Nala258192,Nala704288,Nala1045910,Nala1057918,Nala1057919,Nala236920,Nala1021965,Nala704444,Nala704446,Nala814688,Nala212947,Nala273952,Nala273944,Nala273942,Nala1936684,Nala1936665,Nala1936655,Nala236968,Nala273903,Nala305001,Nala1055274,Nala1997591,Nala234286,Nala1043242,Nala234280,Nala731969,Nala1070838,Nala329044,Nala320699,Nala780926,Nala305078,Nala716369,Nala741326,Nala2028052,Nala728362,Nala773528,Nala217074,Nala205076,Nala1028220,Nala1991129,Nala232681,Nala327510,Nala761561,Nala232645,Nala217052,Nala1043827,Nala1929149,Nala1956740,Nala991810,Nala712512,Nala724514,Nala1018843,Nala1018844,Nala327573,Nala327572,Nala1966133,Nala2004102,Nala1065169,Nala1968719,Nala232636,Nala1929120,Nala220656,Nala1041163,Nala810915,Nala1942299,Nala734012,Nala734021,Nala254116,Nala242133,Nala748663,Nala758051,Nala1028307,Nala1028311,Nala773625,Nala205186,Nala988198,Nala1018929,Nala1018912,Nala736600,Nala278135,Nala1016307,Nala315486,Nala315470,Nala822914,Nala352472,Nala352469,Nala1991197,Nala293698,Nala1114620,Nala220717,Nala1092822,Nala220703,Nala364497,Nala1944801,Nala266224,Nala712356,Nala700399,Nala242257,Nala254206,Nala256862,Nala254216,Nala232888,Nala1932543,Nala2006905,Nala1956544,Nala809836,Nala702992,Nala738966,Nala1956553,Nala2006936,Nala2006938,Nala819280,Nala702949,Nala350151,Nala350156,Nala219888,Nala232844,Nala232847,Nala205257,Nala1018585,Nala761236,Nala232830,Nala219864,Nala232809,Nala736454,Nala1004114,Nala1028102,Nala278329,Nala242364,Nala724476,Nala736498,Nala1942013,Nala1978078,Nala809766,Nala809767,Nala340652,Nala364624,Nala281912,Nala1981600,Nala350007,Nala1006742,Nala352603,Nala340643,Nala1080692,Nala1077029,Nala991487,Nala205351,Nala1004076,Nala1004082,Nala1920671,Nala244946,Nala256932,Nala232968,Nala1004058,Nala232941,Nala207976,Nala207974,Nala1114402,Nala1102437,Nala1920634,Nala1028033,Nala1041011,Nala232932,Nala1102458,Nala205348,Nala712110,Nala712111,Nala751713,Nala234868,Nala738732,Nala724126,Nala232214,Nala748122,Nala736139,Nala712167,Nala234845,Nala712166,Nala712174,Nala1934989,Nala295845,Nala736152,Nala1053631,Nala1932317,Nala738774,Nala220209,Nala219211,Nala1028616,Nala256268,Nala271894,Nala232281,Nala232280,Nala232283,Nala305759,Nala342743,Nala271870,Nala809625,Nala809626,Nala809600,Nala258894,Nala268207,Nala232278,Nala232279,Nala702773,Nala726735,Nala726736,Nala820031,Nala2028518,Nala1090595,Nala2028567,Nala773069,Nala773073,Nala1934958,Nala712098,Nala293103,Nala210820,Nala1090555,Nala820095,Nala1934914,Nala761059,Nala1041580,Nala1053588,Nala1051117,Nala258943,Nala1038165,Nala700287,Nala993995,Nala295964,Nala232312,Nala295960,Nala295961,Nala281334,Nala207356,Nala1932428,Nala234959,Nala256385,Nala1004734,Nala256368,Nala738838,Nala726843,Nala305693,Nala244345,Nala2014014,Nala315087,Nala315084,Nala222926,Nala207318,Nala1065678,Nala210907,Nala1038079,Nala209946,Nala1983727,Nala714549,Nala1004486,Nala1016459,Nala1932116,Nala220496,Nala1028487,Nala1956139,Nala1981100,Nala1028427,Nala219466,Nala219468,Nala232408,Nala220454,Nala1028440,Nala726577,Nala1932179,Nala726502,Nala1089389,Nala1089385,Nala1089384,Nala822421,Nala822422,Nala2041724,Nala2002189,Nala1922735,Nala1100324,Nala1971691,Nala1114966,Nala1053361,Nala1934702,Nala1100338,Nala1100339,Nala281379,Nala1053332,Nala1028380,Nala1055995,Nala1055987,Nala822484,Nala751477,Nala1080947,Nala726647,Nala724011,Nala726657,Nala1053545,Nala1968237,Nala1028544,Nala1946843,Nala1958828,Nala342808,Nala354898,Nala824940,Nala1124280,Nala1124281,Nala1124285,Nala809312,Nala800970,Nala1077467,Nala219529,Nala738598,Nala991017,Nala207549,Nala991036,Nala1100265,Nala1100276,Nala300470,Nala1062112,Nala782488,Nala1999064,Nala985177,Nala265580,Nala1975023,Nala997103,Nala1076709,Nala997127,Nala2028914,Nala1963075,Nala997163,Nala733497,Nala216536,Nala228531,Nala204505,Nala277500,Nala1088674,Nala1088672,Nala1941679,Nala985084,Nala1064894,Nala818864,Nala818840,Nala251050,Nala263030,Nala251064,Nala794550,Nala999643,Nala757554,Nala999657,Nala1001239,Nala1999105,Nala999692,Nala757564,Nala985087,Nala1941760,Nala228625,Nala708577,Nala1965765,Nala999612,Nala745514,Nala253656,Nala251001,Nala987609,Nala214056,Nala324688,Nala804116,Nala299171,Nala299191,Nala1027561,Nala2002519,Nala2002516,Nala2002515,Nala2002524,Nala2002521,Nala2002520,Nala2002525,Nala796807,Nala721261,Nala216835,Nala759834,Nala796818,Nala361664,Nala2014557,Nala2002585,Nala2014565,Nala216774,Nala735816,Nala204746,Nala241703,Nala747837,Nala228701,Nala711894,Nala735832,Nala324723,Nala251120,Nala214164,Nala1088429,Nala1135463,Nala1040685,Nala987420,Nala1040629,Nala1003664,Nala290885,Nala1039641,Nala204965,Nala202300,Nala216948,Nala204906,Nala818684,Nala2026674,Nala745378,Nala287275,Nala241853,Nala241865,Nala723929,Nala214225,Nala747915,Nala747919,Nala1965500,Nala711975,Nala711976,Nala1928543,Nala708335,Nala1928515,Nala216853,Nala1003625,Nala711982,Nala2024082,Nala723993,Nala204884,Nala1111344,Nala1111343,Nala238269,Nala309014,Nala309015,Nala265842,Nala1989255,Nala999392,Nala1098545,Nala241156,Nala759668,Nala2038701,Nala2038702,Nala228143,Nala987320,Nala363671,Nala265193,Nala1977245,Nala1025545,Nala747662,Nala818552,Nala1989252,Nala324072,Nala324073,Nala292756,Nala2012199,Nala206737,Nala1001529,Nala218734,Nala206758,Nala206752,Nala711638,Nala1953218,Nala231773,Nala989953,Nala216149,Nala314718,Nala1941205,Nala231747,Nala204111,Nala2002832,Nala2002831,Nala796769,Nala314518,Nala253273,Nala784791,Nala253253,Nala989890,Nala253261,Nala745155,Nala314500,Nala2012201,Nala1072024,Nala1035098,Nala769145,Nala784766,Nala1047013,Nala1977318,Nala818477,Nala990853,Nala990854,Nala796703,Nala990864,Nala1011027,Nala1965392,Nala987291,Nala757103,Nala1025681,Nala253296,Nala1037673,Nala1943936,Nala206809,Nala711778,Nala1965315,Nala218879,Nala231855,Nala1001608,Nala796699,Nala231847,Nala231845,Nala218890,Nala987142,Nala772451,Nala999151,Nala314856,Nala265350,Nala1977060,Nala1086323,Nala999169,Nala989748,Nala265325,Nala989736,Nala989734,Nala1049315,Nala1040982,Nala1039998,Nala1955676,Nala1050328,Nala338897,Nala987186,Nala1967675,Nala351863,Nala1977025,Nala1977028,Nala735422,Nala1052944,Nala808976,Nala818394,Nala1955645,Nala1003967,Nala216383,Nala228381,Nala760373,Nala253302,Nala760379,Nala760376,Nala231981,Nala1086263,Nala2000412,Nala989681,Nala326726,Nala253496,Nala253495,Nala989655,Nala326784,Nala312131,Nala312132,Nala723531,Nala1953127,Nala821877,Nala723560,Nala1001476,Nala735503,Nala2024433,Nala289427,Nala1001469,Nala1025438,Nala277499,Nala216412,Nala228413,Nala711508,Nala711534,Nala1941122,Nala253448,Nala228463,Nala241463,Nala772473,Nala228424,Nala202820,Nala202821,Nala202822,Nala706724,Nala2012555,Nala790053,Nala706711,Nala1118289,Nala2012566,Nala2012561,Nala2012562,Nala2012541,Nala1121813,Nala214865,Nala1948308,Nala212224,Nala1062960,Nala1106223,Nala1948289,Nala1948288,Nala1062928,Nala1948287,Nala287749,Nala767628,Nala238784,Nala1001999,Nala1973254,Nala1001983,Nala1011300,Nala767606,Nala214796,Nala728069,Nala728064,Nala1011363,Nala287794,Nala1108950,Nala1948218,Nala263702,Nala358736,Nala997906,Nala332143,Nala273121,Nala273120,Nala1963885,Nala1961225,Nala1961226,Nala263786,Nala307168,Nala704037,Nala802634,Nala358726,Nala202947,Nala202943,Nala706830,Nala2012686,Nala2012685,Nala2012688,Nala2012682,Nala2012681,Nala2012684,Nala2009037,Nala1108720,Nala251943,Nala226960,Nala1924444,Nala779799,Nala779795,Nala226922,Nala212312,Nala1106130,Nala985871,Nala263888,Nala779767,Nala779762,Nala779763,Nala1948380,Nala779768,Nala1047439,Nala995239,Nala297207,Nala297209,Nala297208,Nala985843,Nala251851,Nala275815,Nala985822,Nala297235,Nala236211,Nala263818,Nala1948329,Nala780720,Nala1951989,Nala802547,Nala718761,Nala1961328,Nala1961336,Nala287812,Nala718786,Nala1961341,Nala704163,Nala1108693,Nala1096147,Nala1086785,Nala792435,Nala1926768,Nala995188,Nala755468,Nala1047104,Nala307309,Nala743428,Nala1924085,Nala236392,Nala1936050,Nala307316,Nala1037731,Nala997767,Nala319330,Nala236347,Nala1936023,Nala1924044,Nala236358,Nala743475,Nala307327,Nala1108716,Nala307330,Nala319380,Nala1987609,Nala985792,Nala332372,Nala1060093,Nala344191,Nala2036821,Nala2009217,Nala2022240,Nala706619,Nala224523,Nala1961139,Nala731545,Nala985615,Nala743538,Nala1973167,Nala224493,Nala718505,Nala334875,Nala1025817,Nala985688,Nala743518,Nala332240,Nala1987734,Nala2009346,Nala1128044,Nala2022318,Nala814152,Nala346264,Nala334216,Nala334218,Nala202415,Nala743250,Nala358271,Nala767252,Nala755270,Nala1060746,Nala241970,Nala985500,Nala733840,Nala289938,Nala226342,Nala1926472,Nala743223,Nala216967,Nala300962,Nala743234,Nala997568,Nala997567,Nala1938421,Nala718286,Nala743210,Nala1023738,Nala263344,Nala1035733,Nala804828,Nala322312,Nala310153,Nala814028,Nala814024,Nala1131582,Nala2010479,Nala263490,Nala275477,Nala287451,Nala287495,Nala287492,Nala299475,Nala214470,Nala1008289,Nala238400,Nala1047849,Nala287443,Nala287442,Nala1008298,Nala324831,Nala1047832,Nala1951521,Nala251485,Nala1951532,Nala733922,Nala718320,Nala251441,Nala804592,Nala792012,Nala792011,Nala985377,Nala985374,Nala794679,Nala780049,Nala238606,Nala1941925,Nala1963292,Nala299581,Nala299582,Nala299594,Nala214599,Nala1938237,Nala1941886,Nala1926254,Nala1963224,Nala1023537,Nala299526,Nala1941824,Nala1987210,Nala346510,Nala985322,Nala251576,Nala263569,Nala2046672,Nala985297,Nala2007031,Nala348984,Nala2019072,Nala1131375,Nala1131374,Nala804421,Nala731163,Nala999883,Nala297014,Nala202767,Nala202762,Nala226729,Nala999899,Nala770796,Nala770797,Nala731150,Nala743193,Nala1045039,Nala1021073,Nala1047688,Nala251635,Nala236006,Nala1941981,Nala236014,Nala1059647,Nala1059646,Nala287653,Nala287652,Nala1926335,Nala263605,Nala224011,Nala287687,Nala1035657,Nala985234,Nala1023611,Nala2046704,Nala2046705,Nala987883,Nala236088,Nala263697,Nala1035616,Nala236079,Nala236080,Nala263664,Nala309470,Nala309487,
Biological process	growth	GO:0040007	2	0.254531788	1.022645931	717	3862	14560	80201	Nala1935847,Nala1081282,Nala260766,Nala1081249,Nala259723,Nala221141,Nala1044235,Nala740724,Nala701112,Nala727758,Nala1935945,Nala1947918,Nala233256,Nala786061,Nala1056310,Nala1935926,Nala749001,Nala750046,Nala245308,Nala703426,Nala2032336,Nala1984627,Nala994749,Nala306842,Nala776396,Nala1081003,Nala1095655,Nala233342,Nala740371,Nala1022696,Nala328274,Nala730970,Nala742957,Nala742995,Nala233419,Nala233418,Nala740502,Nala257462,Nala304115,Nala1959719,Nala270351,Nala257374,Nala776400,Nala1022762,Nala2044523,Nala739426,Nala994541,Nala740487,Nala705835,Nala1007737,Nala213968,Nala1019704,Nala247312,Nala249965,Nala1935437,Nala705816,Nala705815,Nala1042094,Nala250873,Nala250872,Nala1030019,Nala355237,Nala703157,Nala1032691,Nala1042011,Nala1017051,Nala1017044,Nala1923538,Nala730958,Nala715324,Nala2032768,Nala703279,Nala370717,Nala1949843,Nala211536,Nala729621,Nala1935231,Nala791551,Nala211578,Nala1947157,Nala1947156,Nala2017207,Nala1115473,Nala813588,Nala1020460,Nala2020876,Nala1962781,Nala1032619,Nala778675,Nala306322,Nala742687,Nala1947276,Nala321991,Nala1947249,Nala1947248,Nala729671,Nala1017557,Nala257990,Nala280323,Nala989518,Nala233979,Nala725839,Nala326266,Nala326269,Nala750817,Nala1030492,Nala1992576,Nala798964,Nala1967558,Nala314167,Nala762917,Nala725900,Nala990391,Nala1931566,Nala1127910,Nala992989,Nala1982893,Nala1017356,Nala314448,Nala218594,Nala1019939,Nala701664,Nala989330,Nala749770,Nala735123,Nala1005436,Nala1943358,Nala304993,Nala750787,Nala1943320,Nala1980383,Nala701772,Nala1005403,Nala253058,Nala725773,Nala725775,Nala363323,Nala1030379,Nala750699,Nala1115738,Nala304400,Nala304401,Nala713486,Nala992798,Nala304432,Nala1957601,Nala798382,Nala1123297,Nala2030892,Nala2030893,Nala749394,Nala750380,Nala1052253,Nala257646,Nala206059,Nala725582,Nala725583,Nala269601,Nala725585,Nala725587,Nala1967177,Nala1933754,Nala231070,Nala231071,Nala1003418,Nala725518,Nala2005988,Nala231067,Nala231068,Nala2005991,Nala233690,Nala2003366,Nala823890,Nala1088393,Nala808244,Nala808242,Nala1064342,Nala715862,Nala1030799,Nala1933446,Nala1003128,Nala218104,Nala740862,Nala255169,Nala1957410,Nala1123034,Nala811744,Nala740774,Nala1994369,Nala776748,Nala776749,Nala1015253,Nala294839,Nala257879,Nala1970526,Nala294840,Nala1042840,Nala233879,Nala749337,Nala245867,Nala233866,Nala267265,Nala255280,Nala294804,Nala353535,Nala208866,Nala1002477,Nala205882,Nala734732,Nala793091,Nala264200,Nala266845,Nala1940350,Nala264386,Nala252380,Nala1038576,Nala252396,Nala252379,Nala252374,Nala732265,Nala720255,Nala1038553,Nala359048,Nala1100801,Nala746812,Nala1952469,Nala359076,Nala359077,Nala252328,Nala1026202,Nala215447,Nala1952104,Nala1929718,Nala783498,Nala998159,Nala203613,Nala1002351,Nala227533,Nala719012,Nala707036,Nala276533,Nala1051264,Nala1048263,Nala337335,Nala2013485,Nala773916,Nala709313,Nala362380,Nala712978,Nala362377,Nala230413,Nala820705,Nala229599,Nala315876,Nala315877,Nala1000372,Nala1036389,Nala337282,Nala734469,Nala1122606,Nala1000323,Nala1014934,Nala1014991,Nala1942396,Nala264020,Nala288095,Nala1036002,Nala1981992,Nala230618,Nala724701,Nala254622,Nala229660,Nala264103,Nala1026783,Nala700827,Nala748805,Nala215173,Nala230781,Nala1930412,Nala213557,Nala1036686,Nala732999,Nala1024676,Nala286472,Nala720975,Nala2001938,Nala1949715,Nala1046157,Nala237623,Nala1009134,Nala742454,Nala262535,Nala225553,Nala742481,Nala742483,Nala705449,Nala742418,Nala1950696,Nala1000744,Nala360918,Nala801014,Nala1061489,Nala1024498,Nala742188,Nala730177,Nala717137,Nala235078,Nala247053,Nala984443,Nala284198,Nala742281,Nala223238,Nala791218,Nala262789,Nala284128,Nala781853,Nala284147,Nala754239,Nala274718,Nala1925455,Nala262725,Nala1937125,Nala1949166,Nala996207,Nala1925145,Nala1962152,Nala213002,Nala213007,Nala213005,Nala1009413,Nala240663,Nala227816,Nala754017,Nala1095528,Nala766036,Nala732634,Nala729021,Nala986704,Nala1962244,Nala1962293,Nala1962296,Nala249175,Nala707624,Nala707658,Nala252771,Nala2023875,Nala2045239,Nala815209,Nala239917,Nala998697,Nala1120762,Nala203950,Nala252878,Nala734932,Nala1976558,Nala1132812,Nala986656,Nala817906,Nala1952518,Nala321035,Nala1022373,Nala1952684,Nala239950,Nala1949084,Nala1010374,Nala250363,Nala246422,Nala1934594,Nala329345,Nala726242,Nala775202,Nala1932098,Nala258553,Nala1055067,Nala234548,Nala1018096,Nala368844,Nala2021623,Nala2021622,Nala1031011,Nala222669,Nala1924936,Nala714124,Nala220069,Nala207072,Nala1995286,Nala330547,Nala1069301,Nala751073,Nala271563,Nala714017,Nala753615,Nala1021325,Nala765650,Nala1995243,Nala765649,Nala1128199,Nala728862,Nala751147,Nala1971334,Nala702181,Nala728798,Nala751112,Nala1948721,Nala1971088,Nala728429,Nala1094921,Nala716491,Nala812445,Nala356525,Nala1033983,Nala1948837,Nala1043507,Nala728632,Nala1092473,Nala246066,Nala1102290,Nala1102294,Nala812383,Nala1018478,Nala236804,Nala212813,Nala1018200,Nala212800,Nala212807,Nala1008852,Nala1948534,Nala1948525,Nala1936509,Nala779867,Nala741254,Nala1055177,Nala248785,Nala248784,Nala248789,Nala248788,Nala995516,Nala728235,Nala356756,Nala1961463,Nala743874,Nala1961471,Nala1961472,Nala1946003,Nala234356,Nala1936655,Nala344613,Nala246268,Nala234280,Nala1070832,Nala283201,Nala995415,Nala2004083,Nala748562,Nala217074,Nala327510,Nala1031833,Nala293666,Nala217052,Nala700570,Nala724514,Nala700571,Nala1028175,Nala1991090,Nala1102781,Nala748653,Nala254116,Nala1978275,Nala291119,Nala232781,Nala205186,Nala266161,Nala254166,Nala810947,Nala207739,Nala712372,Nala736368,Nala738921,Nala738903,Nala293817,Nala738966,Nala726991,Nala810814,Nala219809,Nala207832,Nala207831,Nala773281,Nala232847,Nala205257,Nala1018574,Nala1954092,Nala340652,Nala712445,Nala1942098,Nala1942075,Nala219938,Nala1080682,Nala1080683,Nala1080686,Nala244932,Nala1102458,Nala1028051,Nala1065624,Nala220248,Nala736139,Nala234858,Nala1041624,Nala763739,Nala736116,Nala809609,Nala700121,Nala1934958,Nala751671,Nala1956467,Nala1038143,Nala1038145,Nala736202,Nala700287,Nala993980,Nala993995,Nala1041771,Nala1026145,Nala702859,Nala2002033,Nala1087081,Nala268290,Nala736170,Nala726529,Nala726525,Nala1956139,Nala232459,Nala1114930,Nala220422,Nala1944154,Nala1956074,Nala1100338,Nala1100339,Nala1065372,Nala822484,Nala1100373,Nala1112378,Nala1112260,Nala1100265,Nala1100276,Nala265580,Nala1052753,Nala997163,Nala361447,Nala361449,Nala361448,Nala216521,Nala241571,Nala1037090,Nala1965608,Nala997068,Nala263030,Nala1040894,Nala277679,Nala1928819,Nala1999105,Nala1938180,Nala214093,Nala987609,Nala241639,Nala358004,Nala816172,Nala733274,Nala745223,Nala759866,Nala358047,Nala711821,Nala289702,Nala711864,Nala747837,Nala735832,Nala251138,Nala769392,Nala290885,Nala999448,Nala1015682,Nala999481,Nala2012087,Nala1928543,Nala216853,Nala708340,Nala987418,Nala324642,Nala324639,Nala1064578,Nala324611,Nala745064,Nala721066,Nala999392,Nala818500,Nala255769,Nala2026741,Nala312096,Nala745015,Nala708090,Nala324072,Nala324073,Nala1001531,Nala1001532,Nala1931845,Nala2036144,Nala2036143,Nala218786,Nala987248,Nala987244,Nala989890,Nala1047013,Nala735760,Nala760704,Nala1049646,Nala1037639,Nala1001608,Nala782050,Nala735496,Nala1076993,Nala1123886,Nala241388,Nala253349,Nala216383,Nala216346,Nala326728,Nala735594,Nala312131,Nala312132,Nala2024408,Nala989611,Nala735553,Nala216412,Nala1955745,Nala1013426,Nala216472,Nala706747,Nala214865,Nala1926945,Nala1961251,Nala238784,Nala704099,Nala767606,Nala287794,Nala307158,Nala2024619,Nala985843,Nala275815,Nala802542,Nala1961328,Nala755725,Nala755727,Nala236298,Nala1086785,Nala792435,Nala236347,Nala1936015,Nala743449,Nala224377,Nala802455,Nala1948063,Nala332168,Nala236543,Nala224536,Nala743540,Nala985615,Nala1023235,Nala706532,Nala320210,Nala332240,Nala1987734,Nala826125,Nala1116088,Nala708915,Nala358271,Nala253939,Nala1060753,Nala300957,Nala745897,Nala1008188,Nala1008195,Nala300939,Nala792365,Nala287451,Nala1008289,Nala757943,Nala1059867,Nala1926589,Nala1059851,Nala251453,Nala251452,Nala251461,Nala1008213,Nala706345,Nala780030,Nala299563,Nala1023578,Nala202571,Nala1965829,Nala1118373,Nala202717,Nala202719,Nala2019072,Nala708803,Nala1045086,Nala1033041,Nala1047650,Nala1941999,Nala733724,Nala1941988,Nala1023656,Nala1941953,Nala1941944,Nala1035657,Nala2046704,Nala2046705,Nala263697,Nala263699,
Biological process	protein metabolic process	GO:0019538	5	0.167481972	1.013451997	3364	18284	14560	80201	Nala2007170,Nala1010927,Nala1959862,Nala247720,Nala1921222,Nala1921223,Nala1957211,Nala1034919,Nala1984835,Nala727633,Nala701013,Nala701012,Nala701011,Nala223754,Nala1009971,Nala1009965,Nala739661,Nala727644,Nala713041,Nala1081286,Nala208190,Nala1081282,Nala1130791,Nala233146,Nala2032173,Nala259745,Nala1081249,Nala318650,Nala318648,Nala221113,Nala1945227,Nala247737,Nala208187,Nala703624,Nala703625,Nala1095848,Nala764585,Nala282078,Nala1083850,Nala1020251,Nala1044235,Nala1046841,Nala1010881,Nala1935809,Nala764519,Nala296612,Nala296613,Nala1022882,Nala296611,Nala764518,Nala764514,Nala764513,Nala1970152,Nala1020232,Nala1010854,Nala1020243,Nala764561,Nala1970168,Nala1007271,Nala764559,Nala1970191,Nala740578,Nala1019235,Nala740575,Nala992284,Nala2007238,Nala715755,Nala235857,Nala740712,Nala208226,Nala1127082,Nala233201,Nala223879,Nala739769,Nala235813,Nala1935957,Nala713160,Nala259890,Nala703739,Nala245211,Nala1945358,Nala1921386,Nala1921389,Nala715734,Nala1081343,Nala235873,Nala1933357,Nala235888,Nala1933360,Nala269185,Nala318568,Nala823416,Nala318567,Nala1994281,Nala1994282,Nala1994283,Nala1032359,Nala1044347,Nala1068324,Nala1105790,Nala713056,Nala740677,Nala1046951,Nala713050,Nala713051,Nala1034982,Nala725064,Nala740659,Nala749002,Nala1046970,Nala1923917,Nala1046978,Nala1020369,Nala740669,Nala1022953,Nala2007369,Nala2007368,Nala343578,Nala1007393,Nala1994280,Nala823443,Nala1022984,Nala1020328,Nala1022986,Nala272915,Nala1921009,Nala259948,Nala233328,Nala284927,Nala1093084,Nala703426,Nala296916,Nala1972609,Nala994716,Nala284946,Nala715428,Nala306808,Nala208341,Nala1921071,Nala259993,Nala1093000,Nala270304,Nala1081030,Nala1933021,Nala1935666,Nala1044079,Nala776356,Nala992050,Nala1032034,Nala992069,Nala270289,Nala1020069,Nala1044015,Nala270286,Nala788355,Nala1117648,Nala1034669,Nala1046634,Nala1022696,Nala245274,Nala1019071,Nala788328,Nala788327,Nala788326,Nala223901,Nala730972,Nala1022651,Nala752340,Nala1010687,Nala1019017,Nala778904,Nala739382,Nala739347,Nala1007004,Nala1972707,Nala1129496,Nala1935738,Nala727504,Nala715559,Nala1935727,Nala1009846,Nala1959786,Nala994608,Nala1970114,Nala739512,Nala703594,Nala1129414,Nala245472,Nala1130416,Nala270418,Nala304115,Nala221482,Nala1947788,Nala1093114,Nala1945124,Nala269416,Nala1093103,Nala1970083,Nala1970082,Nala1007185,Nala1095724,Nala752473,Nala1058742,Nala1019196,Nala269353,Nala1129517,Nala788444,Nala1034738,Nala1010765,Nala715479,Nala1972676,Nala727454,Nala994525,Nala994520,Nala328193,Nala1957061,Nala328195,Nala208405,Nala727471,Nala296991,Nala2020586,Nala1022719,Nala1019128,Nala367791,Nala367793,Nala2007588,Nala811215,Nala367789,Nala705835,Nala1007737,Nala237903,Nala729803,Nala730831,Nala1005135,Nala1017118,Nala717850,Nala1019760,Nala1019761,Nala213922,Nala703223,Nala823044,Nala2044580,Nala742801,Nala1947462,Nala1947461,Nala791786,Nala791784,Nala262906,Nala249948,Nala211343,Nala211345,Nala1078069,Nala213997,Nala1996374,Nala259259,Nala715194,Nala235281,Nala742794,Nala727194,Nala211290,Nala296255,Nala1030066,Nala262851,Nala1030078,Nala791731,Nala250873,Nala250872,Nala729757,Nala742749,Nala355237,Nala318263,Nala1005037,Nala729780,Nala1986979,Nala1044675,Nala318266,Nala2020690,Nala343214,Nala1986984,Nala1986980,Nala1020666,Nala1032640,Nala1029001,Nala730786,Nala1017051,Nala1017044,Nala1947505,Nala1947502,Nala2017086,Nala1019843,Nala1020865,Nala1935519,Nala1019834,Nala1019835,Nala1959526,Nala1960510,Nala729923,Nala1005254,Nala1972504,Nala754918,Nala1019884,Nala1005226,Nala1005229,Nala1020843,Nala703353,Nala259429,Nala1115496,Nala1115498,Nala1115492,Nala1019817,Nala223422,Nala1935555,Nala813623,Nala791869,Nala1078160,Nala1042157,Nala223372,Nala262973,Nala1947484,Nala2020784,Nala1029143,Nala739216,Nala742866,Nala2005153,Nala823019,Nala333787,Nala811040,Nala727202,Nala742862,Nala1005157,Nala1005141,Nala1017129,Nala331106,Nala331102,Nala1115506,Nala1115505,Nala752221,Nala1042102,Nala739245,Nala801669,Nala1949840,Nala2017194,Nala1925805,Nala729611,Nala1959207,Nala1962855,Nala259533,Nala223593,Nala235541,Nala318405,Nala1127403,Nala742570,Nala730575,Nala766523,Nala318416,Nala1935188,Nala2044820,Nala296471,Nala1935166,Nala223490,Nala1068417,Nala984840,Nala331430,Nala1935141,Nala1127454,Nala2042212,Nala331497,Nala730520,Nala1044419,Nala2020898,Nala1986732,Nala1020418,Nala1019494,Nala730560,Nala1020422,Nala1972103,Nala717575,Nala825512,Nala729584,Nala1019473,Nala1974780,Nala1972126,Nala211646,Nala1950938,Nala1962925,Nala1032619,Nala1020635,Nala208020,Nala1937917,Nala717708,Nala211606,Nala730718,Nala223602,Nala717742,Nala235697,Nala1935369,Nala1947306,Nala2020900,Nala208035,Nala235637,Nala235639,Nala1935308,Nala1950909,Nala208062,Nala1949920,Nala321976,Nala2007979,Nala778675,Nala1996227,Nala296585,Nala296586,Nala1984271,Nala370921,Nala370919,Nala1996268,Nala2032945,Nala2007984,Nala778647,Nala791613,Nala1019581,Nala729656,Nala1032588,Nala1972236,Nala1020542,Nala1972253,Nala703072,Nala735252,Nala990566,Nala989544,Nala280324,Nala989525,Nala270938,Nala218355,Nala218361,Nala270927,Nala221999,Nala270928,Nala231344,Nala304852,Nala280361,Nala206385,Nala218367,Nala735285,Nala713856,Nala725837,Nala725834,Nala725828,Nala749816,Nala725826,Nala711206,Nala711203,Nala328855,Nala326266,Nala326269,Nala326256,Nala267344,Nala363243,Nala363242,Nala326274,Nala218318,Nala759185,Nala280267,Nala206326,Nala280271,Nala1931405,Nala221913,Nala363287,Nala233926,Nala1029490,Nala206300,Nala772144,Nala774970,Nala774977,Nala304723,Nala255448,Nala798910,Nala255405,Nala1017689,Nala1015028,Nala1017686,Nala711318,Nala341743,Nala713970,Nala304778,Nala1967539,Nala989496,Nala328736,Nala304785,Nala725969,Nala723303,Nala1967547,Nala326144,Nala326142,Nala328799,Nala326141,Nala989465,Nala762926,Nala750944,Nala1017615,Nala1017614,Nala1017616,Nala1017609,Nala723346,Nala255481,Nala806090,Nala806099,Nala1125338,Nala326170,Nala365757,Nala1125384,Nala365762,Nala2029599,Nala1931566,Nala1127925,Nala231423,Nala218441,Nala1127966,Nala1127981,Nala1127982,Nala749652,Nala280547,Nala1020974,Nala1056910,Nala1943262,Nala711055,Nala1994841,Nala1931256,Nala1955289,Nala749696,Nala218595,Nala1992244,Nala711068,Nala1017346,Nala735063,Nala280596,Nala749674,Nala749666,Nala990384,Nala749679,Nala701629,Nala314477,Nala314476,Nala1969820,Nala821505,Nala1970821,Nala1019931,Nala749603,Nala1957885,Nala711018,Nala990301,Nala2042639,Nala2029600,Nala206519,Nala1066249,Nala1066265,Nala774572,Nala1066206,Nala990299,Nala750587,Nala231523,Nala1056896,Nala1032875,Nala1933824,Nala774544,Nala206550,Nala749770,Nala267686,Nala304950,Nala1955377,Nala1029423,Nala1029437,Nala241033,Nala1042429,Nala2039098,Nala711164,Nala711166,Nala253026,Nala1030441,Nala749756,Nala228040,Nala1931354,Nala228027,Nala723165,Nala1945994,Nala231677,Nala255633,Nala1029416,Nala747143,Nala747144,Nala1103708,Nala750773,Nala1980384,Nala228046,Nala1125053,Nala1113097,Nala341949,Nala1994949,Nala1005403,Nala711109,Nala750712,Nala279677,Nala253062,Nala1127765,Nala206609,Nala1101154,Nala1101153,Nala1054343,Nala204024,Nala735090,Nala216003,Nala216008,Nala216007,Nala735067,Nala231632,Nala2027152,Nala231636,Nala231635,Nala228012,Nala2027149,Nala1017361,Nala798621,Nala231623,Nala206651,Nala206670,Nala774682,Nala257512,Nala1101826,Nala1040334,Nala713477,Nala233539,Nala1039381,Nala1003362,Nala749450,Nala749447,Nala208544,Nala750430,Nala1027338,Nala1970685,Nala1955066,Nala992798,Nala1111205,Nala1967069,Nala304432,Nala269584,Nala316410,Nala989155,Nala1957607,Nala1042916,Nala1943095,Nala1943091,Nala341400,Nala1042945,Nala341405,Nala989134,Nala257575,Nala1027319,Nala713407,Nala713408,Nala713400,Nala1943056,Nala233586,Nala1017968,Nala798382,Nala2030840,Nala270495,Nala341427,Nala2030892,Nala2030893,Nala2027221,Nala1933615,Nala1933606,Nala2015284,Nala1078872,Nala1040261,Nala776962,Nala749394,Nala774317,Nala774316,Nala1052253,Nala1091818,Nala1943150,Nala218040,Nala749527,Nala1982752,Nala233681,Nala218025,Nala218026,Nala1994752,Nala206059,Nala725582,Nala725583,Nala257620,Nala1994721,Nala206066,Nala231003,Nala1933795,Nala750562,Nala1933788,Nala318910,Nala245621,Nala725585,Nala282659,Nala1945750,Nala725587,Nala1933769,Nala1040446,Nala1027478,Nala737584,Nala1967189,Nala1052412,Nala701514,Nala231070,Nala231071,Nala1957732,Nala1003401,Nala1003400,Nala255041,Nala1943191,Nala1003474,Nala231067,Nala231068,Nala1957763,Nala255026,Nala2005994,Nala2005995,Nala233690,Nala257656,Nala304397,Nala808288,Nala1088393,Nala808213,Nala2030994,Nala2015374,Nala1933745,Nala1967089,Nala749483,Nala1039390,Nala821293,Nala1039388,Nala341397,Nala1052383,Nala821256,Nala1921485,Nala257761,Nala245772,Nala1039108,Nala740830,Nala206183,Nala294710,Nala257755,Nala218149,Nala218152,Nala1933448,Nala713234,Nala257747,Nala727875,Nala1933439,Nala257738,Nala282752,Nala1054751,Nala245768,Nala1029744,Nala257724,Nala764847,Nala740875,Nala245733,Nala992545,Nala294755,Nala992547,Nala740881,Nala740880,Nala1003191,Nala206132,Nala1027102,Nala1933408,Nala1003173,Nala739871,Nala294760,Nala221789,Nala294779,Nala739879,Nala233746,Nala1970463,Nala1003166,Nala328649,Nala1005731,Nala703812,Nala255182,Nala353631,Nala326023,Nala326026,Nala255138,Nala255131,Nala1957403,Nala326014,Nala727831,Nala328652,Nala2039438,Nala774186,Nala1123034,Nala774190,Nala798159,Nala351056,Nala351055,Nala1040091,Nala1076038,Nala351007,Nala1076014,Nala749128,Nala233722,Nala713173,Nala233725,Nala1091645,Nala1970384,Nala208778,Nala740785,Nala1091623,Nala1042689,Nala749189,Nala776732,Nala1994369,Nala776748,Nala776749,Nala1042697,Nala1052015,Nala231251,Nala740955,Nala1052207,Nala740952,Nala727974,Nala1015253,Nala1027253,Nala294839,Nala739983,Nala1945556,Nala725305,Nala1054887,Nala1052222,Nala1945549,Nala294840,Nala713344,Nala1957592,Nala218292,Nala1957590,Nala245881,Nala245855,Nala1027216,Nala245863,Nala1029886,Nala1113504,Nala1970595,Nala1015278,Nala341505,Nala1005840,Nala727936,Nala701300,Nala294804,Nala2015527,Nala740908,Nala740907,Nala269873,Nala270863,Nala727947,Nala750299,Nala786237,Nala798240,Nala341561,Nala257808,Nala294781,Nala208877,Nala821073,Nala788870,Nala233829,Nala280180,Nala992379,Nala2040597,Nala1052146,Nala749275,Nala1125568,Nala1112953,Nala1038491,Nala1038492,Nala781147,Nala1100977,Nala264275,Nala744185,Nala756173,Nala252266,Nala1112987,Nala1112983,Nala252274,Nala252273,Nala205919,Nala1038410,Nala1964363,Nala720140,Nala815082,Nala1964374,Nala1964389,Nala335158,Nala771701,Nala719192,Nala350781,Nala1100947,Nala1002477,Nala217868,Nala1927346,Nala710742,Nala229841,Nala229849,Nala205882,Nala719101,Nala227201,Nala203238,Nala1966964,Nala227206,Nala217871,Nala203248,Nala1966987,Nala1927310,Nala1976337,Nala734730,Nala254885,Nala805720,Nala240236,Nala239251,Nala1966907,Nala227221,Nala1051382,Nala1942993,Nala227240,Nala301689,Nala301690,Nala264386,Nala240384,Nala1122209,Nala1109242,Nala288309,Nala756217,Nala288311,Nala359036,Nala720258,Nala359035,Nala335044,Nala734891,Nala734896,Nala359048,Nala781201,Nala1002555,Nala1100801,Nala1026512,Nala732280,Nala1038515,Nala732290,Nala215321,Nala205997,Nala205990,Nala205996,Nala707213,Nala734816,Nala215334,Nala215333,Nala254913,Nala254911,Nala227312,Nala734877,Nala734870,Nala217940,Nala998300,Nala734863,Nala217952,Nala229937,Nala239379,Nala1109274,Nala1109254,Nala264323,Nala266986,Nala252357,Nala710800,Nala252328,Nala1940483,Nala215363,Nala252300,Nala252301,Nala227345,Nala215359,Nala254975,Nala215360,Nala215392,Nala203398,Nala998281,Nala1090846,Nala998287,Nala998292,Nala1988187,Nala771553,Nala771558,Nala1065844,Nala1065842,Nala1065841,Nala1028850,Nala1041830,Nala1028874,Nala2039813,Nala360395,Nala2025239,Nala288464,Nala288462,Nala1028816,Nala746584,Nala805471,Nala998270,Nala1014211,Nala998271,Nala1004805,Nala215463,Nala1004822,Nala709588,Nala709575,Nala1939170,Nala276433,Nala1087121,Nala783498,Nala227458,Nala1930773,Nala1110196,Nala1051164,Nala1942741,Nala795670,Nala1026392,Nala986166,Nala795668,Nala1112613,Nala986142,Nala819941,Nala744067,Nala1051366,Nala323275,Nala1038344,Nala988773,Nala986105,Nala771691,Nala1038366,Nala1930910,Nala2013321,Nala720024,Nala1991883,Nala1026329,Nala771633,Nala734655,Nala1041973,Nala1065929,Nala1065928,Nala1016959,Nala335269,Nala734670,Nala722699,Nala2025356,Nala360224,Nala1041910,Nala756016,Nala1976269,Nala986197,Nala1041909,Nala998151,Nala1041925,Nala2013351,Nala709643,Nala1978806,Nala240501,Nala710631,Nala1952211,Nala240519,Nala707018,Nala710663,Nala1016949,Nala215512,Nala1952244,Nala719019,Nala710690,Nala215532,Nala719015,Nala301917,Nala203565,Nala350916,Nala276537,Nala276523,Nala311328,Nala1110043,Nala1942887,Nala1942883,Nala819844,Nala327948,Nala1107116,Nala266460,Nala783338,Nala254476,Nala819821,Nala1048263,Nala266434,Nala230482,Nala266430,Nala230483,Nala1063896,Nala301371,Nala301372,Nala313356,Nala1134761,Nala1134760,Nala230467,Nala291492,Nala242446,Nala230475,Nala230477,Nala1038898,Nala1048216,Nala712992,Nala1000266,Nala362341,Nala1051899,Nala337335,Nala748941,Nala722368,Nala1012293,Nala773914,Nala1051848,Nala748985,Nala1051844,Nala1026849,Nala1002858,Nala1014824,Nala724925,Nala1002849,Nala1014814,Nala724913,Nala700963,Nala712965,Nala748914,Nala700981,Nala362380,Nala712988,Nala1026814,Nala1038806,Nala362377,Nala1966533,Nala217468,Nala988623,Nala242403,Nala229452,Nala1930547,Nala1942525,Nala783269,Nala820705,Nala988566,Nala746495,Nala1073379,Nala1940074,Nala1988096,Nala303882,Nala254554,Nala1048340,Nala1000382,Nala352894,Nala352893,Nala1012351,Nala350240,Nala1036389,Nala1026995,Nala820742,Nala1048328,Nala820737,Nala820739,Nala1122600,Nala350203,Nala1000326,Nala1942604,Nala1024324,Nala1000344,Nala722421,Nala362250,Nala709454,Nala1038920,Nala230560,Nala230565,Nala1927073,Nala1942679,Nala1927027,Nala229520,Nala242510,Nala1085268,Nala1014908,Nala205577,Nala229536,Nala349503,Nala349504,Nala349506,Nala1048061,Nala1036075,Nala278690,Nala301576,Nala1110521,Nala771126,Nala722183,Nala1942386,Nala1036031,Nala785701,Nala746192,Nala288079,Nala746197,Nala1087638,Nala288077,Nala1099607,Nala785728,Nala1048040,Nala1063677,Nala1122574,Nala1942357,Nala227081,Nala1061002,Nala785734,Nala1956984,Nala349585,Nala748719,Nala709107,Nala1026694,Nala2047004,Nala819678,Nala1024044,Nala1993922,Nala773714,Nala1036028,Nala734120,Nala734121,Nala1966366,Nala349578,Nala349579,Nala252097,Nala1981992,Nala1956914,Nala1932900,Nala217606,Nala1014628,Nala217601,Nala1981919,Nala797699,Nala227030,Nala783041,Nala229687,Nala1944993,Nala795053,Nala795056,Nala795057,Nala239008,Nala1942307,Nala1920981,Nala215021,Nala797677,Nala797676,Nala227006,Nala785684,Nala229661,Nala229660,Nala313611,Nala2025712,Nala1036192,Nala761881,Nala761882,Nala771241,Nala748899,Nala2001786,Nala325447,Nala797837,Nala1110463,Nala266764,Nala1087735,Nala252133,Nala1036189,Nala264109,Nala2011147,Nala1966426,Nala1038779,Nala748835,Nala748834,Nala217804,Nala349485,Nala734236,Nala1012186,Nala1051709,Nala288127,Nala734221,Nala349455,Nala712812,Nala700863,Nala1097098,Nala1000105,Nala1014749,Nala724840,Nala203175,Nala795141,Nala795143,Nala227131,Nala203187,Nala1085062,Nala278709,Nala230763,Nala230764,Nala230768,Nala1942415,Nala783137,Nala229785,Nala2001808,Nala2025830,Nala1071065,Nala2025803,Nala1949622,Nala1097665,Nala1097658,Nala1950630,Nala2023243,Nala286493,Nala1034069,Nala754393,Nala225545,Nala1073643,Nala1010059,Nala2025889,Nala213508,Nala778340,Nala1036687,Nala1058000,Nala1058001,Nala1034037,Nala286403,Nala286401,Nala1024658,Nala286408,Nala717375,Nala742347,Nala249461,Nala249465,Nala756966,Nala1024676,Nala249430,Nala1061603,Nala1061602,Nala1022023,Nala1986564,Nala286440,Nala742384,Nala754346,Nala237410,Nala286460,Nala766325,Nala237429,Nala321454,Nala321456,Nala719943,Nala274489,Nala717315,Nala274477,Nala730310,Nala274451,Nala720975,Nala744962,Nala274439,Nala744939,Nala250462,Nala250478,Nala1949715,Nala2037966,Nala211007,Nala1935132,Nala1923151,Nala1046153,Nala213683,Nala1107415,Nala1107416,Nala1107417,Nala1085739,Nala1132413,Nala1937723,Nala730474,Nala730475,Nala1959061,Nala742454,Nala1972020,Nala1022125,Nala1024795,Nala262535,Nala754419,Nala984515,Nala1960073,Nala1947034,Nala766464,Nala1972080,Nala742481,Nala742483,Nala1024709,Nala335963,Nala1000762,Nala730432,Nala742418,Nala803866,Nala803861,Nala996514,Nala996513,Nala286513,Nala717473,Nala984550,Nala1132361,Nala1073477,Nala801014,Nala1024498,Nala249745,Nala249748,Nala730177,Nala211146,Nala768788,Nala237748,Nala249708,Nala1036441,Nala1036442,Nala249706,Nala778110,Nala754194,Nala237703,Nala260012,Nala1949386,Nala274645,Nala1036402,Nala235030,Nala284021,Nala717182,Nala274611,Nala705196,Nala333623,Nala247009,Nala237652,Nala1000464,Nala1940972,Nala729178,Nala262602,Nala1976910,Nala803755,Nala1976939,Nala259094,Nala720711,Nala272046,Nala355015,Nala719758,Nala1976943,Nala1962311,Nala235078,Nala717125,Nala1949364,Nala331036,Nala984443,Nala1962322,Nala1950356,Nala1085395,Nala235094,Nala1097588,Nala213830,Nala1119267,Nala984399,Nala984398,Nala1061548,Nala296178,Nala1097501,Nala1937511,Nala1024584,Nala1119209,Nala791218,Nala1036586,Nala235176,Nala223190,Nala998965,Nala986954,Nala262788,Nala720892,Nala235154,Nala1024552,Nala274752,Nala249796,Nala223199,Nala781853,Nala284147,Nala296125,Nala211151,Nala754239,Nala250774,Nala274718,Nala742232,Nala235123,Nala1986489,Nala719836,Nala1120294,Nala1949425,Nala719830,Nala732800,Nala321547,Nala286714,Nala998911,Nala1950456,Nala998923,Nala2011632,Nala720852,Nala986997,Nala719869,Nala1000515,Nala286745,Nala986976,Nala1949498,Nala298085,Nala2008003,Nala2008007,Nala815452,Nala347545,Nala274035,Nala360517,Nala815421,Nala203738,Nala2021060,Nala215742,Nala2021055,Nala2021056,Nala1940810,Nala1986164,Nala1046499,Nala1950125,Nala240645,Nala215670,Nala215679,Nala1010473,Nala1949157,Nala719581,Nala1940779,Nala1937125,Nala1962128,Nala1964786,Nala1925156,Nala1940766,Nala1962134,Nala1998107,Nala732580,Nala1940749,Nala213002,Nala1925103,Nala213007,Nala213005,Nala744539,Nala203673,Nala288654,Nala227637,Nala249063,Nala249066,Nala249065,Nala249035,Nala249038,Nala252698,Nala1964727,Nala1964725,Nala213052,Nala719541,Nala986861,Nala998823,Nala1009429,Nala225062,Nala252657,Nala986859,Nala298187,Nala347460,Nala1130245,Nala335479,Nala1130293,Nala1974295,Nala768691,Nala1998280,Nala744698,Nala2045197,Nala1119878,Nala1119870,Nala2033143,Nala227833,Nala1046594,Nala2045146,Nala793625,Nala2033191,Nala778005,Nala203849,Nala213142,Nala1964891,Nala1962230,Nala732634,Nala729023,Nala1976888,Nala705049,Nala1925256,Nala1009588,Nala754000,Nala213107,Nala213106,Nala998752,Nala744675,Nala1927896,Nala1998208,Nala756643,Nala203798,Nala286114,Nala705094,Nala705093,Nala1058513,Nala274132,Nala250173,Nala311530,Nala719618,Nala1976800,Nala274101,Nala719604,Nala311514,Nala986775,Nala719643,Nala249133,Nala719639,Nala213192,Nala252793,Nala1010550,Nala720644,Nala249116,Nala1949244,Nala720636,Nala321177,Nala345177,Nala815209,Nala2035886,Nala781375,Nala213302,Nala227945,Nala783970,Nala758988,Nala998697,Nala203995,Nala1120743,Nala1120742,Nala240911,Nala286288,Nala286285,Nala771944,Nala227902,Nala1130112,Nala1105144,Nala768344,Nala1061886,Nala771970,Nala215934,Nala215933,Nala1034218,Nala237239,Nala986605,Nala1036870,Nala986604,Nala771905,Nala1940552,Nala249217,Nala240893,Nala249227,Nala213288,Nala288840,Nala252842,Nala719336,Nala1000899,Nala998636,Nala213220,Nala998633,Nala1010288,Nala227852,Nala1964573,Nala1132812,Nala1010275,Nala1964574,Nala720370,Nala719384,Nala996009,Nala213232,Nala998665,Nala734983,Nala1022227,Nala1000844,Nala709903,Nala1036825,Nala1036823,Nala1000813,Nala237285,Nala746901,Nala237293,Nala709977,Nala249237,Nala360809,Nala986619,Nala2008325,Nala335689,Nala321035,Nala345059,Nala2021398,Nala805760,Nala321082,Nala793469,Nala333056,Nala1130057,Nala805750,Nala1083375,Nala768442,Nala1083355,Nala1927723,Nala768425,Nala1022392,Nala1046360,Nala1022396,Nala815174,Nala369022,Nala1119657,Nala213408,Nala1940677,Nala1939681,Nala1022373,Nala1952684,Nala252977,Nala252978,Nala1940643,Nala1949053,Nala276911,Nala1022310,Nala1073906,Nala1022318,Nala1107713,Nala1107714,Nala239989,Nala1073919,Nala1022329,Nala1962030,Nala1036966,Nala1949079,Nala1036979,Nala1046309,Nala998549,Nala1010375,Nala323725,Nala1952620,Nala274332,Nala250360,Nala250362,Nala1012978,Nala276981,Nala250370,Nala276979,Nala986505,Nala719412,Nala702317,Nala741932,Nala1934534,Nala726302,Nala210441,Nala210449,Nala307900,Nala993636,Nala812818,Nala319926,Nala1128455,Nala234496,Nala258449,Nala344902,Nala344903,Nala716906,Nala800800,Nala319915,Nala800818,Nala234440,Nala246437,Nala716945,Nala317352,Nala320983,Nala320986,Nala775290,Nala751261,Nala305361,Nala305362,Nala258392,Nala1021587,Nala789864,Nala1033567,Nala1069536,Nala1045548,Nala344947,Nala726252,Nala751213,Nala1008558,Nala283304,Nala1971488,Nala822283,Nala751250,Nala726283,Nala283355,Nala1033514,Nala1008573,Nala702444,Nala726406,Nala726402,Nala2021589,Nala702452,Nala1971668,Nala1995643,Nala1956043,Nala726438,Nala1956046,Nala1968029,Nala800709,Nala1932098,Nala258553,Nala234565,Nala1092029,Nala234548,Nala246528,Nala1018096,Nala1080006,Nala1018074,Nala307897,Nala271478,Nala344826,Nala258472,Nala1031047,Nala726370,Nala753998,Nala751333,Nala1033659,Nala777974,Nala2045624,Nala1033662,Nala209507,Nala1033674,Nala368852,Nala1021637,Nala809159,Nala219006,Nala728700,Nala2043043,Nala1924973,Nala702107,Nala234621,Nala1961952,Nala1936956,Nala728724,Nala2045642,Nala704788,Nala222609,Nala993408,Nala704799,Nala714116,Nala714115,Nala222622,Nala209663,Nala219079,Nala1128200,Nala1070370,Nala1934378,Nala232049,Nala330529,Nala232023,Nala207075,Nala1096979,Nala1072993,Nala219070,Nala1045354,Nala330567,Nala751060,Nala1096942,Nala812642,Nala1033374,Nala800646,Nala1045367,Nala1072961,Nala342515,Nala1116308,Nala1072944,Nala330595,Nala1045327,Nala800615,Nala1060900,Nala993308,Nala765608,Nala765605,Nala753615,Nala993335,Nala777637,Nala702065,Nala751013,Nala366565,Nala366564,Nala822012,Nala765650,Nala765655,Nala702079,Nala765649,Nala728699,Nala1035927,Nala2018112,Nala2033746,Nala258731,Nala702209,Nala704855,Nala1958418,Nala232115,Nala219118,Nala207147,Nala716865,Nala283721,Nala1971425,Nala210749,Nala283748,Nala305400,Nala1946485,Nala1116135,Nala232128,Nala232129,Nala787192,Nala728802,Nala232132,Nala366403,Nala751180,Nala1033498,Nala751155,Nala1995382,Nala329424,Nala366417,Nala751149,Nala366414,Nala256074,Nala1045438,Nala1106861,Nala777777,Nala1021479,Nala1106877,Nala1106876,Nala1106875,Nala330478,Nala1045458,Nala330459,Nala751190,Nala738114,Nala1008443,Nala726123,Nala283667,Nala726150,Nala741744,Nala741745,Nala1983360,Nala726165,Nala726163,Nala2031223,Nala1983359,Nala726193,Nala1106805,Nala1021406,Nala2031277,Nala1948716,Nala1006414,Nala1961718,Nala1961719,Nala2031246,Nala1961722,Nala1997701,Nala995826,Nala1973744,Nala728513,Nala209056,Nala1934153,Nala209048,Nala1948751,Nala789476,Nala248616,Nala1922110,Nala1922120,Nala1079399,Nala1936740,Nala1092349,Nala1114327,Nala344504,Nala1971088,Nala1934092,Nala320563,Nala224595,Nala1934086,Nala1043360,Nala248574,Nala1055347,Nala332525,Nala332524,Nala1114384,Nala1114387,Nala728429,Nala995729,Nala995748,Nala285504,Nala319599,Nala728460,Nala1069937,Nala728459,Nala1018391,Nala1018381,Nala995793,Nala1069919,Nala1031523,Nala1006521,Nala1006518,Nala704667,Nala1973844,Nala741619,Nala1997826,Nala1018550,Nala728611,Nala1018549,Nala702016,Nala234127,Nala261730,Nala246112,Nala234101,Nala234100,Nala209196,Nala209134,Nala1948854,Nala1936870,Nala1971183,Nala297657,Nala246070,Nala993036,Nala297672,Nala741585,Nala246052,Nala1114241,Nala789528,Nala234031,Nala1079435,Nala1114269,Nala246017,Nala1973763,Nala728545,Nala1031477,Nala1018470,Nala741501,Nala1018454,Nala995640,Nala728580,Nala1985775,Nala1043431,Nala332473,Nala332472,Nala824196,Nala212840,Nala212847,Nala706940,Nala718917,Nala212813,Nala1008885,Nala1008866,Nala212837,Nala209296,Nala246237,Nala789290,Nala246200,Nala222270,Nala1948533,Nala261843,Nala753290,Nala1924548,Nala790236,Nala319709,Nala790232,Nala248830,Nala790243,Nala248832,Nala319771,Nala319772,Nala319770,Nala2018503,Nala319765,Nala319762,Nala1031189,Nala319763,Nala728262,Nala741254,Nala307769,Nala1079108,Nala319761,Nala814809,Nala741235,Nala743893,Nala234164,Nala283170,Nala222173,Nala1082748,Nala1936493,Nala792802,Nala741270,Nala297705,Nala297708,Nala297707,Nala1018117,Nala1018116,Nala1006126,Nala718891,Nala1104708,Nala1031120,Nala1008776,Nala824210,Nala718882,Nala1104716,Nala1104717,Nala718876,Nala1961446,Nala728235,Nala1973445,Nala1021753,Nala1961463,Nala743873,Nala258192,Nala704288,Nala1045910,Nala1057918,Nala1057919,Nala236920,Nala1021965,Nala1008997,Nala704444,Nala704446,Nala212954,Nala814688,Nala212947,Nala273952,Nala1946003,Nala273944,Nala273942,Nala1936684,Nala1936665,Nala790334,Nala1936655,Nala236995,Nala1067288,Nala1067281,Nala224984,Nala236968,Nala273903,Nala307667,Nala305001,Nala1985580,Nala1055274,Nala1997591,Nala319628,Nala1128624,Nala1985599,Nala234286,Nala1043242,Nala234280,Nala731969,Nala1070838,Nala329044,Nala320699,Nala780926,Nala305078,Nala283209,Nala716369,Nala741326,Nala342008,Nala2028052,Nala767933,Nala728362,Nala2004083,Nala773528,Nala217074,Nala205076,Nala1028220,Nala1991129,Nala761523,Nala244699,Nala232681,Nala1018867,Nala1006870,Nala242012,Nala1991157,Nala327510,Nala761561,Nala1991132,Nala1991133,Nala232645,Nala217052,Nala1043827,Nala1929149,Nala1006820,Nala1956740,Nala991810,Nala712512,Nala724514,Nala1018843,Nala1018844,Nala1018847,Nala724543,Nala327573,Nala327572,Nala1966133,Nala988232,Nala2004102,Nala1065169,Nala1968719,Nala1016189,Nala232636,Nala1929120,Nala220656,Nala205015,Nala1041163,Nala1080724,Nala810915,Nala1942299,Nala242150,Nala734012,Nala734021,Nala254116,Nala242133,Nala748663,Nala758051,Nala1028307,Nala1028311,Nala773625,Nala1942228,Nala205186,Nala988198,Nala1018929,Nala1018912,Nala736600,Nala278135,Nala1016307,Nala2006830,Nala315486,Nala315470,Nala1966252,Nala822914,Nala748612,Nala1954274,Nala254157,Nala364466,Nala364463,Nala352472,Nala1981803,Nala352469,Nala1991197,Nala293698,Nala1041273,Nala1041292,Nala797581,Nala1114620,Nala220717,Nala1092822,Nala220703,Nala364497,Nala1041222,Nala291098,Nala1944801,Nala254247,Nala266224,Nala712356,Nala712390,Nala700399,Nala738986,Nala242257,Nala254206,Nala256862,Nala254216,Nala232888,Nala1932543,Nala712305,Nala2006905,Nala339747,Nala1956544,Nala337154,Nala809836,Nala702992,Nala738966,Nala1956553,Nala2006936,Nala2006938,Nala2018926,Nala1968559,Nala819280,Nala702949,Nala350151,Nala350156,Nala219888,Nala232844,Nala232847,Nala205257,Nala1018585,Nala761236,Nala232830,Nala219864,Nala232809,Nala1114548,Nala1942063,Nala736454,Nala1929096,Nala1004114,Nala1028102,Nala278329,Nala266333,Nala242360,Nala242364,Nala230390,Nala724476,Nala1978056,Nala736498,Nala1942013,Nala1942012,Nala301019,Nala1978078,Nala809766,Nala809767,Nala340652,Nala364624,Nala281912,Nala1981600,Nala724400,Nala350007,Nala1006742,Nala712445,Nala809718,Nala352603,Nala278365,Nala1077089,Nala1018707,Nala254388,Nala340643,Nala1080692,Nala1077029,Nala810787,Nala991487,Nala205351,Nala1004076,Nala1004082,Nala1920671,Nala244946,Nala256932,Nala232968,Nala1004058,Nala232970,Nala1028095,Nala232941,Nala207976,Nala207974,Nala1079612,Nala1114402,Nala1067609,Nala1102437,Nala1920634,Nala1028033,Nala1041011,Nala232932,Nala1102458,Nala205348,Nala232227,Nala712110,Nala234899,Nala712111,Nala258847,Nala751713,Nala234868,Nala738732,Nala1016688,Nala724126,Nala232214,Nala748122,Nala736139,Nala712167,Nala234845,Nala712166,Nala712174,Nala1934989,Nala295845,Nala1028667,Nala736152,Nala1053602,Nala1053631,Nala1932317,Nala738774,Nala220209,Nala222869,Nala219211,Nala1028616,Nala256268,Nala271894,Nala232281,Nala232280,Nala702743,Nala232283,Nala305759,Nala342743,Nala271870,Nala809625,Nala809626,Nala809600,Nala258894,Nala268207,Nala232278,Nala232279,Nala702773,Nala726735,Nala726736,Nala820031,Nala2028518,Nala268179,Nala268177,Nala1090595,Nala2028567,Nala773069,Nala773073,Nala1934958,Nala712098,Nala293103,Nala210820,Nala1090555,Nala1934924,Nala820095,Nala1934914,Nala761059,Nala1041580,Nala1053588,Nala1932497,Nala1956472,Nala1051117,Nala295925,Nala258943,Nala1038165,Nala700287,Nala232300,Nala271901,Nala219327,Nala993995,Nala295964,Nala232312,Nala295960,Nala295961,Nala281334,Nala207356,Nala991354,Nala991356,Nala1932428,Nala234959,Nala281349,Nala268380,Nala256385,Nala1004734,Nala256368,Nala1028767,Nala726814,Nala738838,Nala305692,Nala305690,Nala726843,Nala305693,Nala244345,Nala232378,Nala2014014,Nala303075,Nala303078,Nala315087,Nala714801,Nala315084,Nala222926,Nala1063045,Nala1063046,Nala207318,Nala209976,Nala1065678,Nala210907,Nala1038079,Nala209946,Nala1983727,Nala714549,Nala1004486,Nala726524,Nala1041421,Nala1016459,Nala1932116,Nala220496,Nala1028487,Nala1956139,Nala219447,Nala1981100,Nala1028427,Nala219466,Nala219468,Nala232408,Nala220454,Nala1028440,Nala726577,Nala220444,Nala1932179,Nala256461,Nala726502,Nala1089389,Nala1089385,Nala1089384,Nala822421,Nala822422,Nala2041724,Nala822400,Nala2002189,Nala1922735,Nala1080996,Nala1100324,Nala1971691,Nala1114966,Nala1053361,Nala1934702,Nala1100338,Nala1065349,Nala1100339,Nala1995650,Nala1065372,Nala281379,Nala1053332,Nala1028380,Nala1055995,Nala1055987,Nala822484,Nala751477,Nala1080947,Nala726647,Nala724011,Nala726657,Nala1053545,Nala1968237,Nala736023,Nala1028544,Nala1946843,Nala700082,Nala1004500,Nala1958828,Nala342808,Nala1956209,Nala354898,Nala824940,Nala1124280,Nala1124281,Nala1124285,Nala809312,Nala800970,Nala1077467,Nala219529,Nala738598,Nala991017,Nala1053482,Nala207549,Nala991036,Nala207509,Nala1100265,Nala751581,Nala1100276,Nala300470,Nala1062112,Nala782488,Nala1999064,Nala985177,Nala1999067,Nala265580,Nala770466,Nala985135,Nala818927,Nala1975023,Nala997103,Nala1076709,Nala997127,Nala2028914,Nala1963075,Nala997163,Nala733497,Nala216536,Nala228531,Nala1015739,Nala204505,Nala745417,Nala2041988,Nala2041987,Nala228599,Nala241571,Nala1074083,Nala277500,Nala1088674,Nala1088672,Nala1941678,Nala1941679,Nala1941669,Nala985084,Nala1064894,Nala818864,Nala985050,Nala818840,Nala251050,Nala263030,Nala251064,Nala794550,Nala999643,Nala757554,Nala999657,Nala1037213,Nala1928819,Nala1001239,Nala1999105,Nala1027842,Nala999692,Nala361317,Nala1001265,Nala757564,Nala985087,Nala216655,Nala1941760,Nala228625,Nala204683,Nala708577,Nala1965765,Nala999612,Nala216624,Nala216625,Nala745514,Nala214063,Nala214071,Nala253656,Nala1926192,Nala251001,Nala253644,Nala987609,Nala214056,Nala214062,Nala324688,Nala804118,Nala804116,Nala1052555,Nala299171,Nala299191,Nala1027561,Nala1040548,Nala2002519,Nala2002516,Nala2002515,Nala2002524,Nala2002521,Nala2002520,Nala263154,Nala2002525,Nala796807,Nala204832,Nala721261,Nala216835,Nala1027549,Nala759834,Nala796818,Nala361664,Nala745253,Nala2014557,Nala2002585,Nala2014565,Nala275193,Nala216774,Nala735816,Nala711821,Nala216735,Nala204746,Nala241703,Nala747837,Nala228701,Nala711894,Nala735832,Nala324723,Nala238184,Nala251120,Nala253738,Nala214164,Nala1088429,Nala1135463,Nala251297,Nala251296,Nala796956,Nala796986,Nala796988,Nala1040685,Nala769392,Nala1039695,Nala987420,Nala708398,Nala1040629,Nala287218,Nala1003664,Nala745332,Nala290885,Nala1039641,Nala204965,Nala202300,Nala216948,Nala1025018,Nala204906,Nala2026680,Nala818684,Nala2024018,Nala2026674,Nala745378,Nala287275,Nala241853,Nala241865,Nala723929,Nala214225,Nala747915,Nala747919,Nala1965500,Nala711975,Nala711976,Nala253817,Nala1928543,Nala708335,Nala1928515,Nala216853,Nala1003625,Nala711982,Nala708340,Nala289857,Nala2024082,Nala289859,Nala723993,Nala204884,Nala1111344,Nala1111343,Nala238269,Nala309014,Nala214282,Nala309015,Nala265842,Nala723913,Nala1941533,Nala1989255,Nala999392,Nala1098545,Nala241156,Nala759668,Nala2038701,Nala2038702,Nala228143,Nala987320,Nala231797,Nala1086527,Nala1928294,Nala1025593,Nala363671,Nala711692,Nala265193,Nala1977245,Nala1025545,Nala747662,Nala277152,Nala818552,Nala1989252,Nala324072,Nala324073,Nala292756,Nala292754,Nala1990213,Nala2012199,Nala206736,Nala206737,Nala206738,Nala1001529,Nala1025524,Nala218734,Nala206758,Nala2036131,Nala206752,Nala711638,Nala1953218,Nala1953215,Nala231773,Nala989953,Nala216149,Nala314718,Nala1941205,Nala1928245,Nala1928244,Nala231747,Nala989908,Nala204111,Nala1928233,Nala796587,Nala1955801,Nala2002832,Nala2002831,Nala796769,Nala314518,Nala253273,Nala784791,Nala253253,Nala989890,Nala253261,Nala745155,Nala314500,Nala1108380,Nala1108368,Nala2012201,Nala1072024,Nala241266,Nala1035098,Nala769145,Nala241245,Nala784766,Nala1047013,Nala1011056,Nala280822,Nala1977318,Nala1011041,Nala818477,Nala990853,Nala990854,Nala796703,Nala990864,Nala1011027,Nala1037643,Nala1965392,Nala987291,Nala757103,Nala1025681,Nala253296,Nala1023033,Nala1011063,Nala1037673,Nala1943936,Nala206852,Nala206809,Nala711778,Nala1965315,Nala228244,Nala218879,Nala231855,Nala1001608,Nala794032,Nala796699,Nala218883,Nala231847,Nala231845,Nala218890,Nala987142,Nala735485,Nala772451,Nala999151,Nala314856,Nala265350,Nala1977060,Nala1086323,Nala1941059,Nala999169,Nala1123886,Nala989748,Nala265325,Nala989736,Nala989734,Nala1049315,Nala1040982,Nala1039998,Nala1955676,Nala1025369,Nala1050328,Nala1025371,Nala338897,Nala987186,Nala1027962,Nala1967675,Nala351863,Nala735460,Nala1977025,Nala1992623,Nala1977028,Nala735422,Nala999110,Nala1052944,Nala999113,Nala999120,Nala808976,Nala1039909,Nala1027953,Nala818394,Nala1955645,Nala1003967,Nala216381,Nala216383,Nala1941004,Nala796354,Nala228381,Nala253304,Nala760373,Nala253302,Nala760379,Nala760376,Nala231981,Nala1086263,Nala2000412,Nala989681,Nala326726,Nala253496,Nala253495,Nala989655,Nala326784,Nala312131,Nala312132,Nala1990164,Nala989611,Nala1941147,Nala1953117,Nala723531,Nala1953127,Nala363764,Nala821877,Nala723560,Nala1001476,Nala735503,Nala1025489,Nala2024433,Nala289427,Nala1001469,Nala363783,Nala1025438,Nala277499,Nala216412,Nala1931716,Nala228413,Nala228408,Nala711508,Nala711534,Nala1953106,Nala228483,Nala1941122,Nala253448,Nala228463,Nala241463,Nala253414,Nala772473,Nala228424,Nala202820,Nala202821,Nala202822,Nala706724,Nala2012555,Nala790053,Nala718706,Nala706711,Nala706716,Nala1118289,Nala706717,Nala2012566,Nala2012561,Nala2012562,Nala2012541,Nala285159,Nala202882,Nala1121813,Nala214865,Nala1948308,Nala741068,Nala212224,Nala1062960,Nala1106223,Nala1023398,Nala1948289,Nala1948288,Nala1062928,Nala1948287,Nala728031,Nala997998,Nala997996,Nala287749,Nala767628,Nala238784,Nala1001999,Nala1973254,Nala1001983,Nala1011300,Nala767606,Nala214796,Nala728069,Nala728064,Nala1011363,Nala287794,Nala1108950,Nala1948218,Nala741025,Nala263702,Nala1049921,Nala334765,Nala358736,Nala997906,Nala248196,Nala332143,Nala273121,Nala273120,Nala1963885,Nala1961225,Nala1961226,Nala263786,Nala307168,Nala704037,Nala802634,Nala358726,Nala202947,Nala202943,Nala1106181,Nala226902,Nala706830,Nala2012686,Nala2012685,Nala2012688,Nala2012682,Nala2012681,Nala2012684,Nala2009037,Nala706840,Nala371521,Nala1108720,Nala251943,Nala226960,Nala1924470,Nala285292,Nala1924444,Nala1060477,Nala224323,Nala779799,Nala779795,Nala238939,Nala226922,Nala212312,Nala1924409,Nala1106130,Nala779744,Nala263881,Nala728150,Nala985871,Nala263888,Nala728142,Nala728141,Nala779767,Nala779762,Nala779763,Nala1948380,Nala779768,Nala1047439,Nala995239,Nala297207,Nala297209,Nala297208,Nala779779,Nala985843,Nala248233,Nala275829,Nala251851,Nala1997387,Nala275815,Nala985822,Nala297235,Nala236211,Nala263818,Nala1948329,Nala780720,Nala263812,Nala743705,Nala1951989,Nala802547,Nala718761,Nala802553,Nala1961328,Nala1961336,Nala287812,Nala718786,Nala1961341,Nala704163,Nala1108693,Nala1096147,Nala1086785,Nala356266,Nala792435,Nala1926768,Nala1035153,Nala995188,Nala755468,Nala743499,Nala1047104,Nala307309,Nala743428,Nala1924085,Nala236392,Nala1936050,Nala307316,Nala1936056,Nala1037731,Nala997767,Nala319330,Nala236347,Nala1936023,Nala1924044,Nala334960,Nala995138,Nala236358,Nala743475,Nala307327,Nala1108716,Nala307330,Nala319380,Nala1975601,Nala1963620,Nala1987609,Nala985792,Nala332372,Nala1060093,Nala1948063,Nala344311,Nala2024800,Nala1963668,Nala1963667,Nala344191,Nala2036821,Nala2009217,Nala2022240,Nala2022237,Nala706619,Nala224523,Nala1961139,Nala731545,Nala985615,Nala1001860,Nala1001865,Nala743538,Nala273410,Nala1973167,Nala731584,Nala224493,Nala718505,Nala334875,Nala1025817,Nala985688,Nala743518,Nala1001831,Nala273463,Nala332240,Nala273464,Nala718557,Nala1963789,Nala1987734,Nala2009346,Nala1128044,Nala2022318,Nala814152,Nala346264,Nala334216,Nala334218,Nala792208,Nala202415,Nala743250,Nala358271,Nala767252,Nala755270,Nala743299,Nala1060746,Nala214357,Nala241970,Nala1059748,Nala985500,Nala1021162,Nala733840,Nala794806,Nala289938,Nala1060758,Nala226342,Nala1926472,Nala241962,Nala1021107,Nala743223,Nala204982,Nala216967,Nala300962,Nala743234,Nala216997,Nala214333,Nala997568,Nala1008188,Nala1999417,Nala997567,Nala1938421,Nala287326,Nala718286,Nala214324,Nala743210,Nala1023738,Nala263344,Nala277987,Nala1035733,Nala804828,Nala733802,Nala1963413,Nala322312,Nala733815,Nala324971,Nala310158,Nala310153,Nala814028,Nala2010463,Nala2010462,Nala814024,Nala1131582,Nala334164,Nala2010479,Nala263490,Nala275477,Nala287451,Nala299432,Nala1069294,Nala755351,Nala287495,Nala287492,Nala299475,Nala755386,Nala1951576,Nala214470,Nala718353,Nala1008289,Nala1033246,Nala214466,Nala1021287,Nala238400,Nala1047849,Nala214458,Nala1045214,Nala287443,Nala287442,Nala1008298,Nala1035895,Nala1008203,Nala324831,Nala1047832,Nala1951521,Nala251485,Nala1951532,Nala226493,Nala721947,Nala733922,Nala1975527,Nala310217,Nala718320,Nala310224,Nala310223,Nala251441,Nala804592,Nala794693,Nala1096584,Nala358420,Nala985383,Nala792012,Nala792011,Nala985377,Nala985374,Nala794679,Nala780049,Nala238606,Nala1941925,Nala1987243,Nala1963292,Nala299581,Nala299582,Nala299594,Nala743084,Nala999923,Nala251536,Nala214599,Nala1938237,Nala1941886,Nala1951228,Nala1047529,Nala1926254,Nala1963224,Nala214553,Nala999962,Nala745648,Nala745647,Nala1023537,Nala299526,Nala1941824,Nala1987210,Nala346510,Nala985322,Nala251576,Nala263569,Nala987951,Nala2046672,Nala985297,Nala2007031,Nala348984,Nala2019072,Nala1131375,Nala1131374,Nala804421,Nala731163,Nala999883,Nala297014,Nala202767,Nala202762,Nala226729,Nala999899,Nala1096658,Nala769768,Nala212111,Nala770796,Nala770797,Nala731150,Nala743193,Nala1045039,Nala1021073,Nala1047688,Nala770746,Nala1057002,Nala997291,Nala997290,Nala816482,Nala733746,Nala251635,Nala236006,Nala1941981,Nala236014,Nala1008011,Nala1059647,Nala1059646,Nala287653,Nala287652,Nala1926335,Nala263605,Nala745777,Nala706169,Nala1926317,Nala733763,Nala1941944,Nala224011,Nala287687,Nala224003,Nala1035657,Nala985234,Nala1023611,Nala2046704,Nala2046705,Nala987883,Nala236088,Nala263697,Nala1035616,Nala2020104,Nala236079,Nala236080,Nala263664,Nala1951319,Nala309470,Nala309487,									
Biological process	carbohydrate metabolic process	GO:0005975	4	0.957158439	0.953226775	953	5507	14560	80201	Nala703674,Nala245146,Nala245120,Nala318631,Nala208177,Nala2022809,Nala1105814,Nala740710,Nala740724,Nala727762,Nala223879,Nala1019412,Nala2044200,Nala1982308,Nala811431,Nala749081,Nala245173,Nala257141,Nala750008,Nala1984896,Nala1923917,Nala2032337,Nala296943,Nala1117563,Nala318837,Nala1117588,Nala259981,Nala776396,Nala259967,Nala331891,Nala1007061,Nala1019097,Nala233296,Nala1022696,Nala245279,Nala1020043,Nala1022655,Nala233413,Nala1933168,Nala1947793,Nala1129480,Nala1129482,Nala1019185,Nala269382,Nala270351,Nala1019187,Nala1046716,Nala1019704,Nala730821,Nala825696,Nala249965,Nala237953,Nala1935443,Nala791784,Nala791795,Nala776171,Nala250910,Nala262896,Nala742794,Nala249875,Nala249879,Nala249876,Nala705795,Nala369886,Nala801777,Nala742758,Nala2020670,Nala2020671,Nala1019856,Nala729902,Nala1960510,Nala1960515,Nala1972505,Nala1017220,Nala2020734,Nala343130,Nala729867,Nala730853,Nala2005123,Nala1950825,Nala2044792,Nala729621,Nala2020829,Nala2020825,Nala1093422,Nala318496,Nala235475,Nala2020832,Nala2020835,Nala343498,Nala1020460,Nala1020482,Nala729524,Nala717574,Nala1019473,Nala2017279,Nala1950922,Nala1950939,Nala1032619,Nala1937900,Nala208030,Nala776042,Nala235637,Nala727069,Nala727065,Nala727086,Nala321991,Nala739085,Nala1105901,Nala1962870,Nala729660,Nala735246,Nala760203,Nala990569,Nala1029578,Nala711290,Nala280343,Nala218347,Nala735282,Nala806141,Nala1054496,Nala363287,Nala304727,Nala1029678,Nala735344,Nala280493,Nala341769,Nala1967533,Nala989496,Nala1967547,Nala338130,Nala363133,Nala713915,Nala326170,Nala2017514,Nala338133,Nala990397,Nala1115961,Nala1115960,Nala784273,Nala784291,Nala784287,Nala784289,Nala1125328,Nala725681,Nala1955253,Nala713684,Nala1982893,Nala326415,Nala231588,Nala735027,Nala1019999,Nala267507,Nala1020965,Nala1007958,Nala1019939,Nala713673,Nala1127885,Nala2029605,Nala701604,Nala2017674,Nala1945844,Nala2027044,Nala2039012,Nala2039013,Nala1945820,Nala1017252,Nala1933830,Nala206553,Nala253036,Nala241034,Nala711164,Nala711166,Nala228027,Nala723165,Nala1943324,Nala1955331,Nala749726,Nala749708,Nala725773,Nala725775,Nala1103799,Nala821462,Nala218604,Nala2017796,Nala701733,Nala216018,Nala206685,Nala735072,Nala1933932,Nala1054972,Nala245521,Nala1921683,Nala1054947,Nala1980008,Nala1980007,Nala1030938,Nala304440,Nala1005954,Nala1970612,Nala713407,Nala713408,Nala1029914,Nala1123297,Nala749373,Nala749394,Nala245650,Nala1039481,Nala1994736,Nala1933793,Nala218012,Nala306975,Nala1003475,Nala2015309,Nala713550,Nala823890,Nala808229,Nala2015374,Nala1933701,Nala808298,Nala206186,Nala218146,Nala218149,Nala1970423,Nala1054729,Nala245723,Nala231166,Nala1111066,Nala279084,Nala725145,Nala752764,Nala267201,Nala267209,Nala257879,Nala269843,Nala1017891,Nala231214,Nala233879,Nala1945524,Nala1054810,Nala750309,Nala245847,Nala231207,Nala1015268,Nala1029833,Nala1054806,Nala316519,Nala316517,Nala1015201,Nala231289,Nala231288,Nala798260,Nala208815,Nala257806,Nala208866,Nala233813,Nala245802,Nala323113,Nala323112,Nala1075452,Nala756173,Nala252266,Nala815082,Nala1112900,Nala217886,Nala217814,Nala254882,Nala215291,Nala986441,Nala254863,Nala1940350,Nala817512,Nala252380,Nala1038578,Nala240384,Nala252379,Nala335062,Nala323081,Nala756217,Nala323069,Nala732295,Nala998366,Nala732283,Nala756252,Nala323091,Nala323093,Nala203331,Nala203332,Nala734847,Nala707214,Nala707268,Nala707269,Nala707266,Nala217965,Nala2040770,Nala734854,Nala1940491,Nala227359,Nala359301,Nala1026289,Nala311342,Nala311341,Nala1038241,Nala1028822,Nala215446,Nala2013280,Nala1978730,Nala795670,Nala795668,Nala744060,Nala2027930,Nala719035,Nala720016,Nala746699,Nala1002351,Nala1122082,Nala1964217,Nala203565,Nala350916,Nala240567,Nala315964,Nala325368,Nala1991522,Nala313366,Nala722368,Nala1014814,Nala1026814,Nala1012205,Nala712974,Nala254408,Nala1119190,Nala1942557,Nala1942545,Nala1085342,Nala291592,Nala339845,Nala1097306,Nala1087967,Nala315876,Nala315877,Nala734444,Nala1952046,Nala710471,Nala1014959,Nala1051924,Nala1966612,Nala1014986,Nala783398,Nala746134,Nala264048,Nala2001672,Nala240050,Nala227092,Nala254669,Nala1110588,Nala1038651,Nala1014673,Nala709149,Nala1012000,Nala748758,Nala1966368,Nala1014694,Nala1932905,Nala1932900,Nala266620,Nala217699,Nala1944963,Nala988321,Nala313480,Nala734206,Nala1038715,Nala1038722,Nala203124,Nala254744,Nala313500,Nala217770,Nala2001800,Nala333397,Nala1937627,Nala369390,Nala286411,Nala744973,Nala237439,Nala213451,Nala803901,Nala744917,Nala249495,Nala1949581,Nala357260,Nala357252,Nala1046188,Nala1009134,Nala1009185,Nala984505,Nala1962657,Nala1962660,Nala996529,Nala1097467,Nala237753,Nala793769,Nala284097,Nala754182,Nala1937369,Nala1988990,Nala1962360,Nala211061,Nala729176,Nala345688,Nala223094,Nala1122873,Nala778220,Nala211227,Nala274761,Nala223173,Nala259123,Nala1048514,Nala296128,Nala1974488,Nala296130,Nala1925467,Nala1024522,Nala984372,Nala286745,Nala984323,Nala1022471,Nala1950125,Nala732541,Nala744526,Nala239648,Nala720554,Nala720597,Nala249035,Nala249038,Nala237050,Nala240663,Nala1937170,Nala252658,Nala1964755,Nala274163,Nala1952938,Nala250194,Nala1083584,Nala781675,Nala227833,Nala815387,Nala815388,Nala1962230,Nala998747,Nala729030,Nala1964848,Nala250134,Nala250107,Nala252778,Nala1949254,Nala1105181,Nala2045224,Nala239932,Nala203976,Nala1036874,Nala1964533,Nala719336,Nala1010288,Nala744329,Nala227873,Nala1036867,Nala707305,Nala1130072,Nala1130070,Nala321082,Nala1083324,Nala276948,Nala1009371,Nala240993,Nala262395,Nala360701,Nala1024945,Nala276997,Nala1952639,Nala1949009,Nala332901,Nala271416,Nala319900,Nala319901,Nala319915,Nala728901,Nala810211,Nala258398,Nala751268,Nala246390,Nala812839,Nala775202,Nala1971488,Nala1045536,Nala1033702,Nala209576,Nala210566,Nala1956012,Nala210565,Nala210527,Nala1944047,Nala307880,Nala234548,Nala1006097,Nala2021623,Nala2021622,Nala283427,Nala726386,Nala726385,Nala222657,Nala207051,Nala728774,Nala726105,Nala726102,Nala258692,Nala219068,Nala1946317,Nala219070,Nala777649,Nala1131952,Nala1971242,Nala728688,Nala726039,Nala1958400,Nala714224,Nala283748,Nala210770,Nala1971437,Nala258794,Nala219159,Nala220163,Nala789704,Nala726150,Nala726140,Nala726172,Nala751112,Nala738149,Nala1106811,Nala1961740,Nala1018435,Nala222003,Nala210014,Nala1971088,Nala285508,Nala716491,Nala1102316,Nala1971037,Nala1961818,Nala728607,Nala356380,Nala356389,Nala1126167,Nala1126165,Nala1948882,Nala1092473,Nala1080478,Nala1102257,Nala246022,Nala283064,Nala283075,Nala283072,Nala1055425,Nala741538,Nala741514,Nala741515,Nala332496,Nala1031446,Nala741550,Nala741551,Nala718945,Nala1018200,Nala704327,Nala209285,Nala1924565,Nala261814,Nala248820,Nala1948483,Nala1070750,Nala1070751,Nala1948473,Nala765233,Nala222195,Nala728201,Nala728200,Nala1021758,Nala767820,Nala824084,Nala824055,Nala236903,Nala234362,Nala258335,Nala222384,Nala1922008,Nala273913,Nala246310,Nala1924641,Nala1104647,Nala320671,Nala1948580,Nala1069874,Nala728317,Nala741306,Nala995430,Nala736575,Nala773528,Nala205076,Nala988208,Nala217050,Nala281696,Nala217043,Nala205066,Nala1004203,Nala1018841,Nala266012,Nala2004141,Nala1080735,Nala220656,Nala1041163,Nala219616,Nala748653,Nala1018979,Nala232781,Nala758053,Nala1031965,Nala1956868,Nala748606,Nala724613,Nala266163,Nala1956894,Nala724635,Nala315490,Nala315489,Nala242197,Nala1102629,Nala1080836,Nala1028272,Nala1055887,Nala266224,Nala1993543,Nala1932551,Nala738921,Nala738903,Nala349141,Nala2018939,Nala726957,Nala242287,Nala712333,Nala1018760,Nala1018759,Nala217376,Nala1956621,Nala712437,Nala1114442,Nala1114468,Nala1080682,Nala1080683,Nala1077030,Nala1080686,Nala242316,Nala217335,Nala217366,Nala1028051,Nala1041679,Nala232216,Nala232215,Nala1956380,Nala295868,Nala234838,Nala305770,Nala305771,Nala1002029,Nala219285,Nala258878,Nala726745,Nala303135,Nala340148,Nala809668,Nala702703,Nala1100412,Nala1993443,Nala1065726,Nala726803,Nala726802,Nala305688,Nala305689,Nala258999,Nala799785,Nala2038015,Nala1100445,Nala763778,Nala787787,Nala1063016,Nala1063015,Nala1063023,Nala1063024,Nala268411,Nala232477,Nala726511,Nala1971765,Nala1983757,Nala1041401,Nala2026115,Nala822421,Nala822422,Nala1089391,Nala1956074,Nala1983688,Nala1124317,Nala281389,Nala364390,Nala232589,Nala1932247,Nala281521,Nala1004580,Nala1028542,Nala207584,Nala219593,Nala751622,Nala1114829,Nala1971827,Nala726619,Nala809361,Nala1089417,Nala1037178,Nala1037177,Nala1999068,Nala1037199,Nala265580,Nala1037134,Nala999761,Nala1052714,Nala997127,Nala1039707,Nala2028970,Nala204570,Nala1951021,Nala204534,Nala277500,Nala1088679,Nala1941679,Nala1088656,Nala708401,Nala997076,Nala997091,Nala251055,Nala1027899,Nala1999156,Nala1987173,Nala253603,Nala1926133,Nala216612,Nala818919,Nala818901,Nala253651,Nala251001,Nala334004,Nala334003,Nala299198,Nala299197,Nala310088,Nala1040501,Nala759838,Nala322076,Nala358047,Nala275195,Nala216774,Nala735816,Nala324754,Nala1088419,Nala287298,Nala312570,Nala336517,Nala784993,Nala299208,Nala299206,Nala1040617,Nala708385,Nala290885,Nala757342,Nala818658,Nala241853,Nala711975,Nala711976,Nala1965524,Nala216853,Nala204861,Nala1953574,Nala214265,Nala251207,Nala999379,Nala279767,Nala987347,Nala711673,Nala206752,Nala711638,Nala989950,Nala204155,Nala314714,Nala314715,Nala314716,Nala314711,Nala1098468,Nala1943838,Nala757145,Nala999264,Nala253269,Nala1086662,Nala818447,Nala818448,Nala818446,Nala231818,Nala204202,Nala723726,Nala711778,Nala808943,Nala735471,Nala241383,Nala1928069,Nala255995,Nala1050328,Nala1027999,Nala228380,Nala279924,Nala216387,Nala255955,Nala253304,Nala314955,Nala1098239,Nala999058,Nala2024444,Nala338776,Nala808887,Nala1965163,Nala735553,Nala277499,Nala216412,Nala711537,Nala1967732,Nala228457,Nala228459,Nala263805,Nala1108843,Nala1948308,Nala224202,Nala780662,Nala728035,Nala263765,Nala767628,Nala285102,Nala767662,Nala287794,Nala224138,Nala307158,Nala1001922,Nala319108,Nala1001969,Nala248142,Nala275757,Nala706807,Nala346554,Nala285292,Nala779799,Nala226951,Nala309605,Nala309606,Nala309607,Nala309610,Nala224237,Nala285264,Nala307019,Nala743750,Nala802395,Nala2024766,Nala1133682,Nala826306,Nala248416,Nala1023139,Nala1023146,Nala1936068,Nala236372,Nala743480,Nala236358,Nala995142,Nala995143,Nala334948,Nala743455,Nala1121577,Nala236543,Nala1997169,Nala2036897,Nala743540,Nala1924167,Nala985602,Nala826125,Nala792254,Nala731275,Nala287390,Nala358276,Nala202373,Nala202376,Nala202377,Nala241957,Nala289938,Nala1021107,Nala1021126,Nala1021134,Nala251350,Nala816825,Nala263338,Nala324998,Nala706235,Nala322312,Nala743361,Nala770941,Nala1926599,Nala251404,Nala251402,Nala214452,Nala757975,Nala743328,Nala1059851,Nala1021254,Nala745934,Nala985422,Nala718333,Nala275406,Nala2034570,Nala794679,Nala770671,Nala770677,Nala743057,Nala251532,Nala263516,Nala745640,Nala1951279,Nala1047516,Nala706061,Nala706062,Nala706063,Nala706064,Nala334518,Nala1965826,Nala309599,Nala2034669,Nala287691,Nala251704,Nala792106,Nala1060681,Nala202758,Nala251669,Nala1021048,Nala1023673,Nala985234,Nala721729,
Biological process	regulation of gene expression, epigenetic	GO:0040029	7	0.011170053	1.189921139	151	699	14560	80201	Nala233161,Nala233160,Nala764506,Nala1127082,Nala259885,Nala233318,Nala788366,Nala1034669,Nala328274,Nala221482,Nala269416,Nala1970060,Nala247312,Nala1081694,Nala298882,Nala727194,Nala1007848,Nala367071,Nala1005226,Nala1103589,Nala1032771,Nala233027,Nala727098,Nala727046,Nala727045,Nala1017557,Nala723268,Nala218361,Nala711262,Nala713821,Nala1029589,Nala1054235,Nala713477,Nala245524,Nala2030840,Nala1040474,Nala1933754,Nala304397,Nala749492,Nala740875,Nala2039466,Nala713172,Nala1027253,Nala217828,Nala710851,Nala720234,Nala1041830,Nala1038344,Nala215627,Nala748914,Nala230413,Nala288079,Nala288077,Nala1087619,Nala712765,Nala1036002,Nala1026694,Nala758200,Nala778340,Nala781999,Nala756966,Nala1022025,Nala766325,Nala729474,Nala996574,Nala1950696,Nala286513,Nala249796,Nala284128,Nala996239,Nala742093,Nala2021201,Nala1036861,Nala1962018,Nala726348,Nala704911,Nala775200,Nala1995648,Nala234568,Nala222570,Nala714124,Nala1128200,Nala2018171,Nala232132,Nala728460,Nala728459,Nala728649,Nala248727,Nala297672,Nala728545,Nala824196,Nala1924536,Nala790236,Nala273903,Nala232681,Nala761518,Nala232645,Nala1041132,Nala232758,Nala1018688,Nala702909,Nala702910,Nala1043549,Nala736454,Nala1966026,Nala1004143,Nala256932,Nala1026169,Nala1932428,Nala1934715,Nala1067974,Nala2038199,Nala1053545,Nala281490,Nala799538,Nala300470,Nala985129,Nala1052851,Nala1025206,Nala1040838,Nala2026674,Nala747613,Nala796769,Nala1037625,Nala2036394,Nala989655,Nala338777,Nala1098337,Nala1086927,Nala287749,Nala2012629,Nala214962,Nala310600,Nala2010144,Nala2010143,Nala743468,Nala1951801,Nala718610,Nala1973131,Nala1060753,Nala743234,Nala718286,Nala1035732,Nala804828,Nala731016,Nala310599,Nala1118373,Nala214726,Nala1045011,Nala1021045,Nala236014,
Biological process	catabolic process	GO:0009056	3	0.577695739	0.996233212	1716	9488	14560	80201	Nala739607,Nala1010927,Nala247720,Nala211784,Nala1984835,Nala713041,Nala2032147,Nala208190,Nala1093249,Nala259745,Nala318631,Nala221113,Nala208187,Nala1105888,Nala1020251,Nala245035,Nala296612,Nala296613,Nala1022882,Nala296611,Nala1970152,Nala1020243,Nala764559,Nala1982145,Nala1982165,Nala247832,Nala1947956,Nala208210,Nala208211,Nala257221,Nala1960908,Nala233261,Nala233262,Nala1933393,Nala245211,Nala1945358,Nala1921386,Nala1921389,Nala715734,Nala1081343,Nala235873,Nala811431,Nala750071,Nala798035,Nala1105761,Nala776670,Nala1044347,Nala1105790,Nala750008,Nala211807,Nala1970244,Nala1019326,Nala713087,Nala749002,Nala1046978,Nala1970288,Nala1020328,Nala235959,Nala703426,Nala259916,Nala1972609,Nala715428,Nala235941,Nala223969,Nala1117588,Nala1081025,Nala1081027,Nala1093000,Nala1933021,Nala1935656,Nala1056057,Nala776356,Nala992050,Nala1032034,Nala331896,Nala752372,Nala270289,Nala270286,Nala788355,Nala739392,Nala1034669,Nala233296,Nala1019071,Nala1020043,Nala1019017,Nala1129496,Nala1923721,Nala1960787,Nala715571,Nala703594,Nala1130416,Nala1947788,Nala1093114,Nala269416,Nala1095752,Nala245435,Nala1970082,Nala1007193,Nala1056133,Nala269382,Nala1130500,Nala1058742,Nala1129517,Nala1034738,Nala1020107,Nala1957061,Nala1020116,Nala811270,Nala2020586,Nala730801,Nala213950,Nala1017118,Nala717850,Nala703223,Nala730821,Nala2044580,Nala825696,Nala1935495,Nala250976,Nala249989,Nala237953,Nala1935443,Nala791784,Nala262901,Nala249948,Nala211343,Nala211345,Nala1081694,Nala306223,Nala357813,Nala727169,Nala247257,Nala235281,Nala1029068,Nala249875,Nala249879,Nala249876,Nala1030078,Nala791731,Nala250873,Nala250872,Nala1017032,Nala825788,Nala318266,Nala1986984,Nala370846,Nala259292,Nala2020670,Nala2020671,Nala1005211,Nala1019856,Nala2017086,Nala1923538,Nala1020865,Nala1005254,Nala1019884,Nala1007893,Nala1020843,Nala259429,Nala223422,Nala791869,Nala813616,Nala223372,Nala249990,Nala235367,Nala250994,Nala343130,Nala823019,Nala333787,Nala791813,Nala1030107,Nala740243,Nala1950825,Nala1974834,Nala235541,Nala1081499,Nala318405,Nala1937844,Nala1937833,Nala2020829,Nala2020825,Nala1093422,Nala730588,Nala296471,Nala1935168,Nala766579,Nala1068417,Nala331430,Nala2020832,Nala2020835,Nala343498,Nala1020482,Nala729524,Nala754525,Nala1020418,Nala1962781,Nala296424,Nala1974780,Nala1972126,Nala1950922,Nala208020,Nala729718,Nala211606,Nala729715,Nala730718,Nala1947306,Nala235639,Nala1937954,Nala221018,Nala727065,Nala996770,Nala715085,Nala778675,Nala778610,Nala345907,Nala345905,Nala740074,Nala367334,Nala1962870,Nala729668,Nala727047,Nala1017557,Nala255331,Nala255330,Nala989544,Nala270953,Nala989525,Nala218355,Nala280343,Nala231344,Nala723287,Nala304852,Nala735283,Nala725837,Nala725834,Nala711206,Nala711203,Nala749841,Nala326274,Nala257928,Nala280267,Nala280271,Nala221913,Nala363287,Nala1029490,Nala206300,Nala774977,Nala304723,Nala735344,Nala255448,Nala328710,Nala280481,Nala243428,Nala218490,Nala725969,Nala723303,Nala326144,Nala326142,Nala326141,Nala723362,Nala762926,Nala735315,Nala255488,Nala1980541,Nala1980542,Nala806099,Nala1125338,Nala713915,Nala713923,Nala365762,Nala1127916,Nala1127981,Nala1127982,Nala1056926,Nala1955253,Nala1020974,Nala326415,Nala735063,Nala280596,Nala735031,Nala749669,Nala267507,Nala735038,Nala808541,Nala1007958,Nala1019931,Nala326493,Nala990301,Nala2029605,Nala206519,Nala2017664,Nala821546,Nala821549,Nala774572,Nala255505,Nala990299,Nala243505,Nala1056896,Nala1933824,Nala206527,Nala1056832,Nala1056863,Nala206550,Nala316933,Nala253036,Nala1967359,Nala749777,Nala711179,Nala1017413,Nala1017412,Nala1017414,Nala749749,Nala711164,Nala711166,Nala1931359,Nala1945991,Nala1103708,Nala750773,Nala1982935,Nala1113097,Nala341949,Nala280659,Nala206633,Nala1054343,Nala231632,Nala2027152,Nala231636,Nala231635,Nala2027149,Nala231619,Nala231620,Nala1101826,Nala713442,Nala1039381,Nala750430,Nala1970685,Nala992798,Nala1111205,Nala304432,Nala316410,Nala1957607,Nala257598,Nala1943095,Nala1005954,Nala341405,Nala713407,Nala713408,Nala1029914,Nala1943056,Nala341476,Nala1135257,Nala270495,Nala2030892,Nala2030893,Nala749373,Nala1933615,Nala2015284,Nala1040261,Nala776962,Nala1078880,Nala1078881,Nala1064212,Nala1052253,Nala725561,Nala713575,Nala218040,Nala725558,Nala749527,Nala1982752,Nala1027494,Nala1931158,Nala1994752,Nala750516,Nala725581,Nala1933793,Nala1943117,Nala1933788,Nala318910,Nala1027467,Nala1967189,Nala1027416,Nala270673,Nala1003401,Nala1003400,Nala1003474,Nala255019,Nala1957763,Nala218074,Nala808288,Nala2039306,Nala823874,Nala808229,Nala1088393,Nala269593,Nala1933701,Nala1039390,Nala341397,Nala1052383,Nala2040382,Nala740830,Nala257755,Nala257747,Nala1030793,Nala294733,Nala294732,Nala282752,Nala1054751,Nala1029744,Nala316614,Nala245733,Nala206132,Nala1005731,Nala703812,Nala255131,Nala231166,Nala2039438,Nala1040091,Nala1076038,Nala713186,Nala282690,Nala725145,Nala1054697,Nala752764,Nala1970384,Nala740785,Nala363057,Nala1042689,Nala1042697,Nala294823,Nala231251,Nala1054887,Nala1052222,Nala1017891,Nala713344,Nala245881,Nala1945524,Nala206247,Nala1054810,Nala750309,Nala1982574,Nala749322,Nala341505,Nala1005843,Nala1054806,Nala1945595,Nala270863,Nala750299,Nala2039568,Nala257806,Nala257808,Nala774228,Nala208877,Nala233813,Nala233829,Nala245802,Nala280189,Nala233807,Nala749275,Nala208843,Nala1075452,Nala323100,Nala1112944,Nala756173,Nala986479,Nala252271,Nala1038476,Nala1051455,Nala719161,Nala1976353,Nala205919,Nala720140,Nala1964374,Nala719192,Nala1100947,Nala1002477,Nala710742,Nala229849,Nala719101,Nala205846,Nala215291,Nala252231,Nala254863,Nala266830,Nala1051382,Nala254839,Nala793242,Nala1038578,Nala240382,Nala240391,Nala335062,Nala323081,Nala288309,Nala719276,Nala734891,Nala734896,Nala359048,Nala1002555,Nala335028,Nala732295,Nala323091,Nala323093,Nala215321,Nala205990,Nala734847,Nala734848,Nala734814,Nala254913,Nala1964438,Nala719230,Nala2040770,Nala998300,Nala719258,Nala720234,Nala1109254,Nala252328,Nala1940491,Nala252300,Nala252301,Nala227345,Nala254975,Nala252314,Nala795555,Nala998281,Nala998292,Nala986270,Nala1014256,Nala1988187,Nala1077801,Nala1038245,Nala1038246,Nala1053817,Nala203513,Nala288464,Nala288462,Nala746584,Nala998270,Nala998271,Nala1929773,Nala2013280,Nala215439,Nala1978730,Nala240484,Nala1087148,Nala276433,Nala1942782,Nala1940114,Nala783498,Nala1051164,Nala1026392,Nala986165,Nala1112613,Nala998178,Nala998195,Nala744067,Nala1930910,Nala1991883,Nala719034,Nala771633,Nala720016,Nala1952289,Nala1041972,Nala335269,Nala360224,Nala1041910,Nala1976269,Nala1041909,Nala1026307,Nala719098,Nala998151,Nala1041925,Nala1041929,Nala215572,Nala1964212,Nala1109029,Nala240580,Nala1927290,Nala315964,Nala820836,Nala327948,Nala266460,Nala986035,Nala819821,Nala230482,Nala266430,Nala230483,Nala986000,Nala313343,Nala230467,Nala230475,Nala230477,Nala1048279,Nala325382,Nala325380,Nala1048216,Nala325368,Nala1991522,Nala736951,Nala710379,Nala1051844,Nala1038829,Nala1014824,Nala724913,Nala712965,Nala1119190,Nala1942557,Nala217491,Nala242403,Nala230413,Nala783269,Nala1988096,Nala339845,Nala242569,Nala2025540,Nala1024389,Nala1000382,Nala350240,Nala1036389,Nala820742,Nala820737,Nala820739,Nala1122600,Nala1988024,Nala1000326,Nala1942604,Nala1966612,Nala1942699,Nala1085268,Nala783398,Nala1991356,Nala746134,Nala276033,Nala988425,Nala746197,Nala1087639,Nala1942369,Nala785728,Nala227092,Nala254669,Nala1942357,Nala1942343,Nala748719,Nala1014673,Nala709149,Nala773714,Nala734113,Nala734123,Nala252097,Nala1981992,Nala797699,Nala783041,Nala254644,Nala215052,Nala785684,Nala229661,Nala229660,Nala761881,Nala761882,Nala748899,Nala325447,Nala1110463,Nala252139,Nala1087735,Nala252133,Nala2011147,Nala748834,Nala217804,Nala1097098,Nala724840,Nala203175,Nala254744,Nala1061070,Nala217770,Nala783137,Nala229785,Nala2001808,Nala2001800,Nala333397,Nala1119591,Nala1071065,Nala359993,Nala1022087,Nala1935000,Nala2025895,Nala1937627,Nala1120525,Nala1036687,Nala1022065,Nala996655,Nala717375,Nala286419,Nala744973,Nala1986564,Nala286440,Nala213451,Nala286456,Nala803901,Nala742384,Nala1010033,Nala1024637,Nala744917,Nala274493,Nala719943,Nala274480,Nala803997,Nala732926,Nala249495,Nala250462,Nala250478,Nala1949715,Nala1000803,Nala249612,Nala1119404,Nala1107415,Nala1107416,Nala1107417,Nala1071116,Nala369271,Nala1937723,Nala1959061,Nala1061738,Nala311903,Nala1024795,Nala984515,Nala237555,Nala984505,Nala1972080,Nala729412,Nala1950672,Nala996514,Nala717473,Nala1119341,Nala1097467,Nala1132361,Nala793769,Nala249745,Nala2035461,Nala730177,Nala754130,Nala249722,Nala296096,Nala1061418,Nala778110,Nala260012,Nala259016,Nala1988990,Nala262656,Nala247009,Nala1000464,Nala345688,Nala1976939,Nala272046,Nala756701,Nala756700,Nala223094,Nala1962311,Nala357498,Nala1949509,Nala296178,Nala249818,Nala1122835,Nala1036586,Nala235176,Nala223190,Nala1048508,Nala986954,Nala223173,Nala284128,Nala781853,Nala211151,Nala1925467,Nala274718,Nala1024522,Nala719836,Nala984372,Nala732800,Nala286714,Nala998923,Nala720852,Nala286745,Nala260149,Nala815452,Nala347545,Nala1940834,Nala2021060,Nala744526,Nala1925156,Nala239648,Nala1962137,Nala720554,Nala732580,Nala1940749,Nala288654,Nala237075,Nala213061,Nala240663,Nala1937170,Nala1009429,Nala252658,Nala1950110,Nala298187,Nala1117299,Nala335479,Nala1107889,Nala766023,Nala781675,Nala2045197,Nala730068,Nala2033143,Nala203849,Nala1962230,Nala252723,Nala1976888,Nala1950277,Nala744675,Nala1998208,Nala1937203,Nala744651,Nala286114,Nala705094,Nala705093,Nala1022512,Nala262149,Nala311514,Nala213192,Nala1950215,Nala250134,Nala252793,Nala1009557,Nala1949242,Nala1000926,Nala1000927,Nala2021294,Nala2021284,Nala370195,Nala1120743,Nala1120742,Nala744346,Nala1130112,Nala215918,Nala1085839,Nala1046258,Nala1034218,Nala1964522,Nala1036874,Nala240893,Nala1022248,Nala250214,Nala1964533,Nala252843,Nala722979,Nala215881,Nala1952587,Nala1120808,Nala227852,Nala1132812,Nala252802,Nala225223,Nala1964588,Nala996009,Nala298215,Nala709915,Nala1000848,Nala1952500,Nala249271,Nala746901,Nala1939599,Nala360809,Nala707305,Nala1000850,Nala815117,Nala308058,Nala1130072,Nala1130070,Nala359653,Nala359650,Nala1083375,Nala1083355,Nala1119666,Nala768485,Nala1119657,Nala276948,Nala1939681,Nala1009371,Nala240993,Nala1036957,Nala276911,Nala1107714,Nala1939637,Nala1949079,Nala227999,Nala360701,Nala1024945,Nala274332,Nala986505,Nala726327,Nala1008633,Nala258449,Nala271416,Nala271410,Nala319900,Nala319901,Nala800800,Nala1045595,Nala305383,Nala810211,Nala258398,Nala751261,Nala329306,Nala1021587,Nala246390,Nala1128521,Nala305388,Nala751213,Nala1008558,Nala738250,Nala283304,Nala751247,Nala366197,Nala1971613,Nala1956012,Nala222547,Nala1971668,Nala1971651,Nala726470,Nala726471,Nala246588,Nala1944047,Nala307880,Nala246528,Nala1079034,Nala222588,Nala800789,Nala1006097,Nala1080006,Nala800767,Nala1031047,Nala222657,Nala702107,Nala1961952,Nala704788,Nala728746,Nala1924943,Nala1128212,Nala1922375,Nala799041,Nala207075,Nala1096979,Nala1045354,Nala1096942,Nala1072956,Nala800646,Nala1116308,Nala330595,Nala1971242,Nala753615,Nala753606,Nala777637,Nala2008760,Nala2008761,Nala822012,Nala1023928,Nala1958294,Nala726039,Nala2018112,Nala2033746,Nala258731,Nala219118,Nala728849,Nala2018171,Nala234721,Nala714224,Nala1008501,Nala1971437,Nala1116135,Nala1128105,Nala219169,Nala1116148,Nala787192,Nala728800,Nala751180,Nala751143,Nala366417,Nala366414,Nala1045438,Nala751190,Nala753758,Nala1008443,Nala726150,Nala824562,Nala1983360,Nala726165,Nala726163,Nala1008472,Nala2031223,Nala1983359,Nala726193,Nala1106805,Nala1021402,Nala728513,Nala1936740,Nala344504,Nala344516,Nala741463,Nala1934092,Nala1055347,Nala1031350,Nala320573,Nala320574,Nala320572,Nala285508,Nala1102316,Nala1018381,Nala1069919,Nala212731,Nala2043394,Nala2043395,Nala1043511,Nala209110,Nala368370,Nala234127,Nala1946259,Nala261730,Nala261736,Nala234101,Nala234100,Nala209134,Nala248707,Nala1936870,Nala248710,Nala297672,Nala741585,Nala814920,Nala1971196,Nala1079440,Nala283064,Nala283075,Nala283072,Nala320413,Nala995640,Nala332496,Nala1031446,Nala297631,Nala366083,Nala706940,Nala236819,Nala704327,Nala236881,Nala222270,Nala753290,Nala779877,Nala779875,Nala728262,Nala1104786,Nala258145,Nala743893,Nala234164,Nala1948473,Nala1936493,Nala246156,Nala320783,Nala741270,Nala704227,Nala1006129,Nala1104708,Nala1961434,Nala728201,Nala728200,Nala2043572,Nala1104716,Nala1104717,Nala1973445,Nala1961463,Nala743873,Nala258192,Nala1045910,Nala1936611,Nala1057918,Nala236920,Nala236903,Nala1006318,Nala814688,Nala1021936,Nala273952,Nala1946003,Nala1936684,Nala1936665,Nala790334,Nala224992,Nala236995,Nala1067281,Nala1948619,Nala1924641,Nala307667,Nala1104647,Nala1985580,Nala319628,Nala319635,Nala1985599,Nala780945,Nala319684,Nala728310,Nala2043664,Nala212911,Nala780926,Nala354043,Nala354044,Nala354045,Nala1961562,Nala342008,Nala741306,Nala767933,Nala728362,Nala2004083,Nala1045847,Nala736575,Nala761523,Nala244699,Nala1942166,Nala1018867,Nala1004217,Nala1006870,Nala1978194,Nala1978193,Nala217043,Nala1018894,Nala327559,Nala1006820,Nala1956741,Nala700546,Nala1018844,Nala1956795,Nala327573,Nala327572,Nala1041151,Nala1016189,Nala1978089,Nala232636,Nala761486,Nala220656,Nala1018979,Nala1942257,Nala244764,Nala1031965,Nala1942228,Nala1956868,Nala736600,Nala1956894,Nala315490,Nala2018824,Nala2018827,Nala278135,Nala315489,Nala1991206,Nala822924,Nala1966252,Nala748612,Nala254157,Nala364466,Nala364463,Nala352472,Nala1956830,Nala352469,Nala207789,Nala207795,Nala219780,Nala364497,Nala1041222,Nala232718,Nala1932838,Nala1028272,Nala291098,Nala1041245,Nala254247,Nala1968568,Nala1993543,Nala712359,Nala1944576,Nala293889,Nala763927,Nala242257,Nala254219,Nala254216,Nala2006916,Nala712305,Nala2006905,Nala1956537,Nala712333,Nala207842,Nala785227,Nala256827,Nala256815,Nala232856,Nala219843,Nala1006786,Nala1004114,Nala1028102,Nala278329,Nala266333,Nala242360,Nala242364,Nala1978056,Nala736498,Nala1942012,Nala301019,Nala217376,Nala724400,Nala712437,Nala1077089,Nala340643,Nala301074,Nala1065064,Nala797363,Nala810787,Nala207908,Nala217335,Nala244946,Nala217367,Nala232970,Nala1028095,Nala207976,Nala207974,Nala787970,Nala1041011,Nala219991,Nala1067625,Nala258847,Nala234868,Nala1016688,Nala232207,Nala724126,Nala232216,Nala232215,Nala1956380,Nala724146,Nala724137,Nala738774,Nala1958921,Nala1028616,Nala256268,Nala305759,Nala1002029,Nala315122,Nala219285,Nala2016520,Nala1944366,Nala340148,Nala268179,Nala268177,Nala785035,Nala340110,Nala222820,Nala1041580,Nala1053588,Nala1932497,Nala1956472,Nala258952,Nala219395,Nala700287,Nala305600,Nala219327,Nala281332,Nala1993443,Nala222985,Nala281349,Nala1028767,Nala726814,Nala305692,Nala305690,Nala1016783,Nala1002118,Nala232378,Nala726859,Nala342685,Nala315096,Nala339027,Nala1063059,Nala1100445,Nala2002094,Nala1051030,Nala1124478,Nala268411,Nala1016459,Nala726511,Nala220496,Nala219447,Nala1981100,Nala232408,Nala220454,Nala1041401,Nala329975,Nala1089391,Nala1065386,Nala822400,Nala2002189,Nala1922735,Nala1956074,Nala1956073,Nala1983688,Nala1114966,Nala714498,Nala1065372,Nala281389,Nala1053332,Nala822484,Nala1041347,Nala712024,Nala712022,Nala712023,Nala232540,Nala232538,Nala1114829,Nala1004500,Nala1958828,Nala1971827,Nala809361,Nala809332,Nala809335,Nala809336,Nala1053482,Nala991036,Nala751581,Nala1037178,Nala1037177,Nala1049103,Nala1135611,Nala253579,Nala985135,Nala1040795,Nala1975023,Nala769405,Nala2041953,Nala2028970,Nala1052701,Nala1027716,Nala204570,Nala745417,Nala1975007,Nala1003732,Nala1977665,Nala2041987,Nala251055,Nala1037213,Nala1928819,Nala204734,Nala361317,Nala1052802,Nala757564,Nala1953750,Nala1941760,Nala1926127,Nala253603,Nala204683,Nala1941732,Nala214063,Nala251001,Nala241684,Nala277602,Nala253644,Nala987609,Nala214062,Nala361635,Nala1052555,Nala796852,Nala204832,Nala721220,Nala759838,Nala2014565,Nala216735,Nala711870,Nala708223,Nala253789,Nala322108,Nala253738,Nala287298,Nala336517,Nala251297,Nala251296,Nala796952,Nala796956,Nala796986,Nala796988,Nala769392,Nala1037030,Nala287218,Nala1003662,Nala1001003,Nala1040617,Nala999451,Nala2024018,Nala757342,Nala999453,Nala745342,Nala818647,Nala818645,Nala204938,Nala711959,Nala265816,Nala708318,Nala2024034,Nala1928515,Nala204861,Nala708340,Nala1953574,Nala2036069,Nala723993,Nala287205,Nala794260,Nala324648,Nala214265,Nala723913,Nala279767,Nala1989287,Nala241156,Nala759668,Nala2038701,Nala279744,Nala216164,Nala1074541,Nala363671,Nala1979886,Nala735639,Nala1977245,Nala277152,Nala818552,Nala1989249,Nala292756,Nala206736,Nala206738,Nala989953,Nala231785,Nala216149,Nala1928233,Nala796587,Nala1955801,Nala1943838,Nala253273,Nala999264,Nala241280,Nala1108368,Nala1086662,Nala290274,Nala241266,Nala769145,Nala1037686,Nala1011056,Nala280822,Nala1977318,Nala1011041,Nala2014870,Nala990864,Nala1011025,Nala1025681,Nala1023033,Nala1025627,Nala204202,Nala1001620,Nala1965315,Nala735714,Nala267810,Nala216263,Nala228244,Nala218879,Nala794032,Nala218890,Nala735471,Nala989770,Nala989771,Nala989768,Nala1123886,Nala760468,Nala1955670,Nala1953011,Nala1050328,Nala987195,Nala1025371,Nala348219,Nala987175,Nala999110,Nala1052944,Nala999113,Nala999120,Nala1039978,Nala218966,Nala1027953,Nala818394,Nala280922,Nala1955645,Nala711400,Nala1003967,Nala796354,Nala228380,Nala216384,Nala253302,Nala228313,Nala798974,Nala231984,Nala216359,Nala351700,Nala312131,Nala312132,Nala1990164,Nala989611,Nala2024405,Nala806252,Nala1025489,Nala821866,Nala363783,Nala1977124,Nala216412,Nala1001416,Nala1955759,Nala253414,Nala1086394,Nala772473,Nala228424,Nala228440,Nala2012555,Nala790053,Nala718706,Nala1086994,Nala718726,Nala285159,Nala263805,Nala202882,Nala1108842,Nala1047399,Nala224202,Nala1047333,Nala780662,Nala1023398,Nala263765,Nala995328,Nala1023320,Nala1037975,Nala1936273,Nala214796,Nala767662,Nala334765,Nala1001975,Nala273121,Nala273120,Nala1963885,Nala1961225,Nala1961226,Nala263786,Nala718691,Nala248142,Nala275757,Nala2000667,Nala202947,Nala706830,Nala1060477,Nala238939,Nala226922,Nala214977,Nala226951,Nala789142,Nala1035499,Nala263881,Nala728142,Nala1047439,Nala767737,Nala1948366,Nala224237,Nala285264,Nala1948329,Nala1951989,Nala1973301,Nala802547,Nala307019,Nala718761,Nala1963985,Nala1963987,Nala334611,Nala718756,Nala802553,Nala1098793,Nala2024766,Nala826306,Nala755468,Nala743499,Nala1936068,Nala1987636,Nala1037731,Nala236372,Nala1948008,Nala1037707,Nala743455,Nala1975601,Nala1963620,Nala332372,Nala1948063,Nala2024800,Nala1963668,Nala1963667,Nala2024831,Nala1121574,Nala1121577,Nala1997169,Nala1961139,Nala731545,Nala1924167,Nala248472,Nala1037874,Nala1025823,Nala997674,Nala1025809,Nala1951761,Nala273463,Nala273464,Nala718557,Nala2009346,Nala826125,Nala2022318,Nala346269,Nala755270,Nala743299,Nala214357,Nala241970,Nala1059748,Nala706242,Nala202373,Nala202376,Nala202377,Nala1021162,Nala733840,Nala289938,Nala1008134,Nala241962,Nala241935,Nala1021107,Nala216997,Nala997568,Nala1021126,Nala997567,Nala1033103,Nala1975480,Nala743210,Nala309309,Nala733802,Nala324971,Nala708886,Nala816699,Nala816698,Nala310158,Nala322110,Nala336754,Nala985483,Nala299432,Nala755351,Nala743361,Nala1033297,Nala263407,Nala1033246,Nala214466,Nala1033262,Nala1057238,Nala226419,Nala1987554,Nala214458,Nala1008203,Nala1951521,Nala226493,Nala721947,Nala745909,Nala794693,Nala792047,Nala358420,Nala1941925,Nala745698,Nala251536,Nala214599,Nala1941886,Nala708672,Nala1941876,Nala706002,Nala1035507,Nala745640,Nala997312,Nala299526,Nala1941824,Nala299530,Nala299536,Nala346510,Nala310554,Nala310552,Nala334518,Nala310560,Nala987951,Nala309599,Nala1941895,Nala2010692,Nala1070053,Nala1131375,Nala1131374,Nala1926409,Nala1096658,Nala770796,Nala770797,Nala770746,Nala1057002,Nala816482,Nala202758,Nala236022,Nala238657,Nala745777,Nala1926317,Nala733763,Nala224011,Nala1965906,Nala263686,Nala236063,Nala2020104,Nala236079,Nala309475,Nala708762,
Biological process	biosynthetic process	GO:0009058	3	0.086508815	1.015491059	4530	24572	14560	80201	Nala1957204,Nala1957200,Nala1933210,Nala703674,Nala1957211,Nala701013,Nala701012,Nala701011,Nala1009965,Nala713034,Nala713041,Nala2032147,Nala713028,Nala713023,Nala715694,Nala208198,Nala1081286,Nala233156,Nala260766,Nala221185,Nala233140,Nala233146,Nala2032173,Nala245120,Nala247758,Nala1081258,Nala221113,Nala247764,Nala208170,Nala208177,Nala259723,Nala703625,Nala1933231,Nala208178,Nala823550,Nala1095848,Nala1129816,Nala1044284,Nala341006,Nala245078,Nala318651,Nala282078,Nala1083850,Nala2022809,Nala1020260,Nala1020261,Nala245035,Nala776585,Nala1044235,Nala739569,Nala740556,Nala2007207,Nala2007209,Nala1935809,Nala1009886,Nala1046833,Nala727590,Nala1010854,Nala343689,Nala764561,Nala1019258,Nala343690,Nala1982145,Nala740578,Nala740575,Nala992284,Nala740712,Nala740710,Nala208226,Nala740724,Nala701112,Nala1947960,Nala1970302,Nala1970306,Nala701137,Nala727746,Nala223879,Nala701132,Nala1933307,Nala739769,Nala235813,Nala1935966,Nala740758,Nala740757,Nala740755,Nala1019412,Nala740754,Nala1982308,Nala223816,Nala1970320,Nala235823,Nala1935957,Nala727763,Nala208210,Nala1935945,Nala208220,Nala208211,Nala257249,Nala259890,Nala259885,Nala233256,Nala1933397,Nala221240,Nala223894,Nala260845,Nala703755,Nala715734,Nala1984905,Nala715729,Nala1130696,Nala1933357,Nala235888,Nala823429,Nala823416,Nala331512,Nala749081,Nala1032359,Nala233199,Nala245173,Nala257141,Nala1105790,Nala776637,Nala750008,Nala1046951,Nala284754,Nala2007339,Nala749002,Nala1046970,Nala2010962,Nala1923917,Nala1019306,Nala1019307,Nala750044,Nala1923903,Nala1022953,Nala2007369,Nala2007368,Nala1970288,Nala1046912,Nala282147,Nala1034966,Nala272915,Nala1959616,Nala259944,Nala259949,Nala284904,Nala1923657,Nala233328,Nala284927,Nala235960,Nala296916,Nala259916,Nala223994,Nala211960,Nala739404,Nala1959662,Nala284942,Nala994716,Nala284946,Nala211959,Nala727401,Nala1957013,Nala208341,Nala1117563,Nala1933068,Nala318837,Nala1921090,Nala1933057,Nala221392,Nala1933062,Nala1945031,Nala1117588,Nala1921071,Nala259991,Nala270304,Nala259967,Nala1935666,Nala1935656,Nala992050,Nala328247,Nala1020069,Nala764359,Nala788352,Nala740371,Nala1007061,Nala788355,Nala1117648,Nala788302,Nala1022696,Nala245279,Nala788328,Nala788327,Nala788326,Nala1972556,Nala223901,Nala703384,Nala727362,Nala730979,Nala730970,Nala742957,Nala992004,Nala730982,Nala739320,Nala752340,Nala764329,Nala778904,Nala992043,Nala1007004,Nala739363,Nala233438,Nala221440,Nala1129496,Nala703556,Nala233413,Nala1957121,Nala1010837,Nala1009848,Nala703564,Nala1009846,Nala1009843,Nala1959786,Nala994608,Nala1957134,Nala1960787,Nala1935702,Nala715571,Nala1130436,Nala269442,Nala1933168,Nala318704,Nala1947793,Nala270418,Nala270411,Nala304115,Nala1945124,Nala1933141,Nala1093103,Nala316100,Nala233458,Nala1129489,Nala1959728,Nala233467,Nala1068148,Nala1019185,Nala1056126,Nala1020188,Nala1020187,Nala1007193,Nala752473,Nala269382,Nala1105535,Nala1083715,Nala813811,Nala1933097,Nala1933096,Nala270351,Nala269353,Nala1020162,Nala788444,Nala1058752,Nala1019187,Nala1010765,Nala715479,Nala715478,Nala823268,Nala1046729,Nala1034748,Nala1020107,Nala811284,Nala739426,Nala328197,Nala1034752,Nala208401,Nala208405,Nala208402,Nala811255,Nala811253,Nala296991,Nala1022788,Nala282362,Nala740473,Nala764440,Nala1022719,Nala1957092,Nala1010793,Nala811225,Nala1022738,Nala2007588,Nala705835,Nala1019732,Nala213937,Nala213968,Nala237903,Nala1019704,Nala729803,Nala730831,Nala823075,Nala1005135,Nala742810,Nala1019769,Nala1019760,Nala1019761,Nala370775,Nala1007778,Nala729861,Nala213922,Nala823044,Nala742801,Nala1935495,Nala247312,Nala1935484,Nala1947450,Nala250943,Nala249952,Nala1947448,Nala262923,Nala249965,Nala250928,Nala791784,Nala1935441,Nala791795,Nala262906,Nala1935437,Nala776171,Nala237930,Nala1078069,Nala1923436,Nala250910,Nala740155,Nala739174,Nala740159,Nala259259,Nala306223,Nala308892,Nala1091004,Nala1091002,Nala1091001,Nala825717,Nala357813,Nala262896,Nala298882,Nala1078019,Nala727194,Nala1042094,Nala321890,Nala262864,Nala259200,Nala1947370,Nala262859,Nala752156,Nala1042058,Nala791731,Nala262849,Nala730752,Nala729762,Nala1030019,Nala1017032,Nala729751,Nala1005037,Nala729780,Nala1032691,Nala369886,Nala2032616,Nala1030040,Nala1030044,Nala370874,Nala2030014,Nala343214,Nala1020666,Nala2020698,Nala729789,Nala2044606,Nala1029001,Nala754745,Nala801777,Nala730786,Nala742765,Nala1923549,Nala1923548,Nala2017086,Nala1935519,Nala1019834,Nala1019835,Nala1007848,Nala211410,Nala1960510,Nala1960515,Nala2042011,Nala1972511,Nala1032802,Nala367039,Nala1019872,Nala715324,Nala1115492,Nala1935586,Nala705912,Nala1019817,Nala1019809,Nala235405,Nala1078160,Nala813601,Nala1127547,Nala1078145,Nala984991,Nala1042169,Nala247350,Nala1054142,Nala247358,Nala284397,Nala274966,Nala1042157,Nala223372,Nala984971,Nala2020734,Nala1947495,Nala262973,Nala259324,Nala1947484,Nala235367,Nala2020719,Nala250994,Nala727220,Nala2020784,Nala730877,Nala1029143,Nala778812,Nala742854,Nala343130,Nala730883,Nala1042115,Nala823019,Nala729867,Nala811040,Nala730853,Nala2005123,Nala703284,Nala813677,Nala2042124,Nala1005141,Nala1042134,Nala1972475,Nala752221,Nala2005191,Nala739257,Nala331172,Nala370703,Nala298967,Nala994330,Nala343103,Nala727274,Nala742888,Nala370717,Nala2042179,Nala2042178,Nala2017194,Nala705632,Nala1925805,Nala1019537,Nala211501,Nala729614,Nala717622,Nala1962855,Nala1974828,Nala1947231,Nala272514,Nala259548,Nala235556,Nala1935231,Nala1935227,Nala223593,Nala1081499,Nala1937848,Nala1127403,Nala742570,Nala742590,Nala1068488,Nala742586,Nala994259,Nala984883,Nala1093415,Nala1935185,Nala730586,Nala2044820,Nala260458,Nala318496,Nala1935166,Nala1972192,Nala259441,Nala235476,Nala994294,Nala1068417,Nala984840,Nala1935141,Nala1935143,Nala2042212,Nala1020455,Nala331497,Nala742503,Nala1044419,Nala2020898,Nala1949795,Nala1019444,Nala729543,Nala1962768,Nala1962767,Nala1962769,Nala2020885,Nala705569,Nala2032856,Nala2020876,Nala2017231,Nala1019423,Nala1986721,Nala1019494,Nala1962781,Nala730560,Nala717574,Nala825512,Nala1019483,Nala729584,Nala996879,Nala1986771,Nala2017279,Nala211646,Nala223617,Nala1950935,Nala1962926,Nala1032619,Nala208023,Nala1020641,Nala235607,Nala1937917,Nala729720,Nala1005010,Nala1937900,Nala1019654,Nala729707,Nala223602,Nala717742,Nala235697,Nala1935369,Nala245029,Nala1923369,Nala1115292,Nala233027,Nala1935334,Nala1937985,Nala2020900,Nala233000,Nala1935318,Nala235637,Nala791689,Nala208062,Nala1949920,Nala223678,Nala791691,Nala994128,Nala306348,Nala306349,Nala1081549,Nala1996227,Nala2020927,Nala308986,Nala742687,Nala1103347,Nala740026,Nala778610,Nala247592,Nala740074,Nala778627,Nala778626,Nala1996268,Nala1081507,Nala235599,Nala321991,Nala1947249,Nala1947248,Nala778647,Nala739085,Nala1103389,Nala1947235,Nala705679,Nala367337,Nala1950892,Nala1105901,Nala1962875,Nala1019565,Nala703039,Nala729660,Nala1960224,Nala729656,Nala1007560,Nala367349,Nala715013,Nala730628,Nala1032588,Nala1020542,Nala729668,Nala1960266,Nala2042318,Nala2044984,Nala1044517,Nala727029,Nala255331,Nala808709,Nala990566,Nala1005563,Nala749897,Nala255340,Nala280324,Nala1029578,Nala711290,Nala270938,Nala218361,Nala280343,Nala723299,Nala270927,Nala270928,Nala218347,Nala257958,Nala304858,Nala280361,Nala233978,Nala206385,Nala1029537,Nala257934,Nala1029533,Nala735282,Nala735283,Nala713856,Nala806131,Nala326224,Nala725837,Nala725834,Nala725828,Nala749816,Nala725826,Nala711206,Nala711203,Nala255379,Nala1980412,Nala723211,Nala326254,Nala326245,Nala711262,Nala711261,Nala255358,Nala749825,Nala363247,Nala208939,Nala701822,Nala701842,Nala701859,Nala725804,Nala218318,Nala206322,Nala1030492,Nala206326,Nala221958,Nala218303,Nala735194,Nala257907,Nala206344,Nala245927,Nala1078426,Nala1101455,Nala208941,Nala208942,Nala1078403,Nala233926,Nala796102,Nala208966,Nala208964,Nala735369,Nala255454,Nala304727,Nala1029678,Nala1992576,Nala1980562,Nala735344,Nala1980592,Nala750989,Nala747324,Nala1029639,Nala231464,Nala316749,Nala328705,Nala243428,Nala304744,Nala798910,Nala280493,Nala1017689,Nala1017686,Nala341743,Nala750927,Nala314116,Nala749939,Nala1967527,Nala821630,Nala304775,Nala749904,Nala341769,Nala1967531,Nala1967533,Nala989496,Nala713984,Nala749916,Nala1967547,Nala316762,Nala341706,Nala1980533,Nala723329,Nala314167,Nala723362,Nala280409,Nala1017609,Nala749959,Nala749955,Nala806090,Nala806099,Nala1125338,Nala326170,Nala701925,Nala713932,Nala365757,Nala725912,Nala818049,Nala1125384,Nala713925,Nala725906,Nala818037,Nala353773,Nala701969,Nala365762,Nala2029599,Nala1931566,Nala206444,Nala231423,Nala784273,Nala784291,Nala784287,Nala784289,Nala1029589,Nala1029584,Nala206413,Nala1931503,Nala1127981,Nala1127982,Nala1029306,Nala1970880,Nala713684,Nala723009,Nala992989,Nala1029328,Nala711062,Nala1020997,Nala1982893,Nala1030324,Nala1955287,Nala1955289,Nala255567,Nala218595,Nala750688,Nala280586,Nala314448,Nala218594,Nala243569,Nala1019999,Nala314415,Nala749679,Nala713617,Nala701629,Nala1970815,Nala1970821,Nala1020928,Nala701664,Nala1955225,Nala1970846,Nala711018,Nala2042639,Nala2029605,Nala2029600,Nala1066249,Nala1066265,Nala701604,Nala774572,Nala1066206,Nala1945844,Nala1081850,Nala1017262,Nala1017263,Nala1093822,Nala1017260,Nala798565,Nala798567,Nala2039015,Nala231523,Nala1113205,Nala1044861,Nala206527,Nala1044855,Nala1992184,Nala1921823,Nala2042670,Nala774561,Nala206553,Nala241056,Nala749770,Nala267686,Nala304950,Nala1029423,Nala241034,Nala241033,Nala711179,Nala304930,Nala749749,Nala1994978,Nala711164,Nala711166,Nala1030441,Nala304993,Nala228040,Nala316977,Nala228029,Nala228027,Nala747156,Nala1945991,Nala1943332,Nala304979,Nala304978,Nala750787,Nala231677,Nala1943324,Nala747143,Nala747144,Nala1933994,Nala1933992,Nala1980384,Nala989274,Nala725735,Nala1967317,Nala326393,Nala1994949,Nala711109,Nala713767,Nala326373,Nala1955342,Nala701797,Nala737728,Nala749708,Nala326371,Nala253058,Nala725773,Nala725775,Nala1955373,Nala341979,Nala253062,Nala280659,Nala1103799,Nala206609,Nala1933909,Nala796083,Nala2040106,Nala2017796,Nala1029386,Nala206685,Nala1056998,Nala231632,Nala231636,Nala735072,Nala231635,Nala228016,Nala204049,Nala798673,Nala1017361,Nala2039198,Nala1115738,Nala798635,Nala204017,Nala1044997,Nala204010,Nala1040342,Nala257527,Nala1040345,Nala1015378,Nala257512,Nala257516,Nala701477,Nala1933689,Nala1933688,Nala257502,Nala257504,Nala233535,Nala1039364,Nala233539,Nala1027391,Nala221570,Nala245521,Nala749447,Nala1980008,Nala304400,Nala304401,Nala713487,Nala1027334,Nala1980007,Nala282535,Nala208580,Nala208576,Nala1967069,Nala1945613,Nala725486,Nala808312,Nala269584,Nala989155,Nala304440,Nala1042916,Nala1943091,Nala1042944,Nala1029978,Nala257575,Nala1027315,Nala701425,Nala1017990,Nala713407,Nala713408,Nala1029914,Nala1943058,Nala1005997,Nala233572,Nala713439,Nala713421,Nala353458,Nala798382,Nala1135257,Nala2030840,Nala1123297,Nala270493,Nala270492,Nala341427,Nala2027221,Nala749373,Nala1921630,Nala1933615,Nala750344,Nala208525,Nala208530,Nala1135237,Nala776962,Nala1064214,Nala1066871,Nala1066870,Nala990090,Nala749394,Nala749390,Nala1052257,Nala1943150,Nala1076410,Nala725561,Nala206054,Nala1039465,Nala725558,Nala233682,Nala233681,Nala1931158,Nala750511,Nala206059,Nala269601,Nala257620,Nala750500,Nala1994721,Nala206085,Nala231003,Nala1933795,Nala1933793,Nala1040474,Nala318910,Nala725591,Nala245621,Nala1933769,Nala1967184,Nala233619,Nala1027478,Nala989041,Nala306975,Nala306988,Nala306989,Nala306986,Nala1027417,Nala306985,Nala270684,Nala1957732,Nala1003419,Nala304309,Nala255049,Nala1003475,Nala231050,Nala231051,Nala1003474,Nala1994706,Nala318993,Nala1955108,Nala270641,Nala1957763,Nala233690,Nala257662,Nala270633,Nala1943165,Nala992602,Nala1135156,Nala1135159,Nala1135158,Nala316380,Nala304397,Nala353330,Nala823890,Nala1088393,Nala821209,Nala2030994,Nala269593,Nala2015374,Nala1101773,Nala1992023,Nala750452,Nala1921733,Nala1933701,Nala1111141,Nala821293,Nala1111139,Nala821274,Nala1052383,Nala821256,Nala727855,Nala294710,Nala257754,Nala1933454,Nala218149,Nala715862,Nala218153,Nala206178,Nala294725,Nala294722,Nala1921467,Nala1933448,Nala257740,Nala1933446,Nala1005791,Nala1030793,Nala282748,Nala218166,Nala1970423,Nala233783,Nala1027159,Nala245768,Nala1029744,Nala750204,Nala257721,Nala713254,Nala764847,Nala992545,Nala1029758,Nala294755,Nala992547,Nala740881,Nala740880,Nala1003191,Nala245745,Nala749219,Nala1003173,Nala1994406,Nala1970474,Nala1994407,Nala221789,Nala1970460,Nala294779,Nala713268,Nala233743,Nala294771,Nala328649,Nala703811,Nala255168,Nala353631,Nala326026,Nala1017756,Nala255131,Nala243161,Nala341602,Nala727831,Nala1005748,Nala231166,Nala328652,Nala715842,Nala282712,Nala762192,Nala2039437,Nala762188,Nala774186,Nala1123034,Nala279084,Nala798159,Nala353640,Nala279061,Nala1123075,Nala267070,Nala1076014,Nala1052042,Nala233722,Nala713171,Nala1039074,Nala1054691,Nala282698,Nala208778,Nala1091623,Nala1027046,Nala749189,Nala1052021,Nala776732,Nala1994369,Nala776748,Nala776749,Nala257880,Nala231251,Nala1052207,Nala727974,Nala1015253,Nala1078834,Nala1027253,Nala257870,Nala294839,Nala739983,Nala255224,Nala727961,Nala269843,Nala713362,Nala294840,Nala992401,Nala231242,Nala752910,Nala725323,Nala1970577,Nala1042840,Nala1945526,Nala1945524,Nala1921552,Nala1921555,Nala218221,Nala245863,Nala245867,Nala233851,Nala1015278,Nala245847,Nala1933517,Nala713392,Nala341505,Nala1029828,Nala1005843,Nala1029833,Nala267265,Nala703943,Nala740912,Nala255251,Nala2003575,Nala294800,Nala294809,Nala243250,Nala1029815,Nala269873,Nala1933596,Nala727947,Nala798260,Nala774262,Nala774264,Nala353531,Nala353535,Nala294781,Nala208866,Nala1052151,Nala750238,Nala1101549,Nala280163,Nala821073,Nala788870,Nala221858,Nala245802,Nala992379,Nala762260,Nala208833,Nala1052146,Nala1027185,Nala749275,Nala1125568,Nala288261,Nala1100969,Nala288264,Nala323113,Nala323112,Nala1038491,Nala1038492,Nala1075452,Nala1051462,Nala264289,Nala756184,Nala744183,Nala756173,Nala817654,Nala1051499,Nala1038454,Nala252266,Nala1038455,Nala781105,Nala986479,Nala1038473,Nala1038479,Nala795712,Nala1038410,Nala746779,Nala815082,Nala1002440,Nala335158,Nala758730,Nala795724,Nala771701,Nala720187,Nala1002497,Nala350789,Nala350788,Nala720180,Nala1002477,Nala288255,Nala744151,Nala215202,Nala217868,Nala215201,Nala1927346,Nala710744,Nala710742,Nala217861,Nala229841,Nala229849,Nala205887,Nala230856,Nala230858,Nala205882,Nala217886,Nala1966964,Nala709788,Nala707125,Nala707124,Nala227206,Nala707107,Nala707105,Nala203248,Nala710789,Nala217820,Nala1966987,Nala710774,Nala1976337,Nala734732,Nala217841,Nala734730,Nala720119,Nala239256,Nala264211,Nala254885,Nala240258,Nala215277,Nala264200,Nala1087391,Nala266855,Nala254863,Nala240236,Nala266845,Nala986418,Nala313812,Nala239251,Nala227221,Nala793046,Nala203270,Nala1954934,Nala217894,Nala229871,Nala710726,Nala230868,Nala230867,Nala1942993,Nala230871,Nala230870,Nala230873,Nala230875,Nala230874,Nala230877,Nala230876,Nala986394,Nala323038,Nala323039,Nala252380,Nala252396,Nala240384,Nala252379,Nala781255,Nala335062,Nala1038530,Nala1038531,Nala2027738,Nala1038534,Nala744235,Nala311089,Nala756217,Nala288311,Nala719276,Nala1038542,Nala720258,Nala1964499,Nala720292,Nala734891,Nala1038553,Nala1988472,Nala203401,Nala335028,Nala1100801,Nala756247,Nala756248,Nala756252,Nala1038515,Nala768220,Nala732290,Nala323091,Nala323093,Nala1940435,Nala203331,Nala203332,Nala734847,Nala227324,Nala734825,Nala710875,Nala227312,Nala1964432,Nala719244,Nala2025185,Nala746867,Nala734854,Nala734863,Nala217952,Nala205984,Nala239379,Nala1109274,Nala240369,Nala264323,Nala239359,Nala710800,Nala301712,Nala301714,Nala1940483,Nala215363,Nala313743,Nala252300,Nala313742,Nala252301,Nala227345,Nala313740,Nala203378,Nala215392,Nala203398,Nala1939466,Nala254956,Nala795555,Nala359301,Nala1090846,Nala998287,Nala1026289,Nala311342,Nala311341,Nala986261,Nala1038291,Nala1038290,Nala1038287,Nala1041872,Nala771553,Nala1065823,Nala771558,Nala1065857,Nala323361,Nala1065844,Nala1065842,Nala1065841,Nala1038245,Nala1038241,Nala252490,Nala1038246,Nala360385,Nala360386,Nala360388,Nala1041830,Nala1026202,Nala2039813,Nala722573,Nala2025239,Nala1028822,Nala2039860,Nala805471,Nala1041805,Nala215446,Nala215431,Nala215430,Nala215439,Nala215435,Nala215463,Nala1966720,Nala1930720,Nala203491,Nala1930719,Nala1004822,Nala709588,Nala1124776,Nala276433,Nala252471,Nala276417,Nala1087121,Nala783481,Nala1077789,Nala1930789,Nala1939124,Nala1110196,Nala1927130,Nala215498,Nala1942741,Nala795670,Nala998159,Nala795668,Nala744088,Nala986158,Nala998195,Nala795631,Nala1038344,Nala349847,Nala1063315,Nala986105,Nala1038366,Nala732019,Nala1978895,Nala203613,Nala707063,Nala1004999,Nala719035,Nala1964254,Nala215621,Nala215627,Nala1952289,Nala719050,Nala1002315,Nala1004979,Nala2025356,Nala1041916,Nala732064,Nala756016,Nala1041909,Nala1002351,Nala710622,Nala1942853,Nala203576,Nala710617,Nala252514,Nala240501,Nala215572,Nala710631,Nala1952211,Nala1122082,Nala1978857,Nala707018,Nala710663,Nala227501,Nala215510,Nala1964212,Nala710690,Nala719012,Nala719016,Nala1016912,Nala203565,Nala252589,Nala350916,Nala276537,Nala276533,Nala1075272,Nala1075271,Nala1122004,Nala311328,Nala988704,Nala1942883,Nala1954835,Nala797967,Nala783338,Nala988683,Nala1073246,Nala771371,Nala266442,Nala998078,Nala254444,Nala986000,Nala785958,Nala242473,Nala313356,Nala1134761,Nala1134760,Nala230467,Nala291492,Nala242446,Nala352908,Nala785974,Nala337360,Nala1051876,Nala805291,Nala1048218,Nala761916,Nala362341,Nala722368,Nala734363,Nala337381,Nala349322,Nala998018,Nala1026896,Nala349325,Nala1122731,Nala1036217,Nala337375,Nala986068,Nala337368,Nala1026849,Nala1038833,Nala1002849,Nala1014814,Nala700963,Nala700977,Nala1014876,Nala709313,Nala362380,Nala712988,Nala1026814,Nala1012205,Nala1038806,Nala362377,Nala1038801,Nala254408,Nala988623,Nala242437,Nala217491,Nala1942545,Nala1085198,Nala1002820,Nala1930547,Nala1942525,Nala1109663,Nala1134624,Nala1109689,Nala254586,Nala1085342,Nala746477,Nala746494,Nala746495,Nala266552,Nala291592,Nala1940074,Nala254575,Nala242569,Nala315876,Nala1122689,Nala315877,Nala1048340,Nala1048342,Nala710464,Nala710461,Nala710463,Nala734444,Nala1964019,Nala1966675,Nala2025530,Nala734419,Nala1000382,Nala352894,Nala352893,Nala1966686,Nala710471,Nala1991620,Nala1000372,Nala1012351,Nala1991629,Nala1964031,Nala1063927,Nala1964056,Nala337265,Nala819761,Nala1048328,Nala820733,Nala734469,Nala1000323,Nala205517,Nala1000302,Nala1014934,Nala1024324,Nala1966625,Nala1012338,Nala350264,Nala1014986,Nala350275,Nala350277,Nala1952016,Nala362250,Nala1038920,Nala303919,Nala1942679,Nala242539,Nala1134693,Nala1927027,Nala1929680,Nala242510,Nala1073287,Nala783381,Nala1085265,Nala1048061,Nala301563,Nala301564,Nala1991356,Nala1036075,Nala278690,Nala264048,Nala301573,Nala264043,Nala349510,Nala349511,Nala301545,Nala748779,Nala1942396,Nala722183,Nala1099622,Nala1000096,Nala1000097,Nala278664,Nala1036031,Nala988425,Nala313580,Nala785701,Nala1942374,Nala288079,Nala2001672,Nala264003,Nala1087638,Nala1063646,Nala288077,Nala1942369,Nala313594,Nala313593,Nala1109580,Nala1048040,Nala1063677,Nala1122574,Nala1942357,Nala1110588,Nala252017,Nala1063660,Nala1929389,Nala712769,Nala1038651,Nala1026684,Nala712752,Nala1954336,Nala712785,Nala1012000,Nala712775,Nala712771,Nala1036028,Nala724792,Nala734120,Nala748758,Nala712796,Nala349566,Nala252089,Nala1038637,Nala217627,Nala1002618,Nala1932900,Nala724707,Nala217606,Nala1981918,Nala1981917,Nala1981919,Nala1002636,Nala783041,Nala227026,Nala1944993,Nala797685,Nala795053,Nala795056,Nala795057,Nala254622,Nala795042,Nala746090,Nala239008,Nala1942307,Nala1944963,Nala205671,Nala1920981,Nala215021,Nala227006,Nala313613,Nala313611,Nala1085128,Nala734284,Nala1085121,Nala761884,Nala349405,Nala264155,Nala1110439,Nala1110438,Nala988321,Nala1087777,Nala1087778,Nala771258,Nala2001786,Nala325458,Nala264121,Nala240175,Nala337427,Nala337416,Nala264103,Nala240156,Nala266761,Nala1087735,Nala264109,Nala2011147,Nala1966426,Nala1038776,Nala1036115,Nala734206,Nala1000157,Nala1014798,Nala1966486,Nala710273,Nala217744,Nala1014708,Nala203124,Nala724817,Nala1014752,Nala1000101,Nala712866,Nala1014749,Nala700875,Nala1014737,Nala1014733,Nala1134460,Nala203175,Nala795141,Nala795143,Nala227131,Nala1942441,Nala278709,Nala313500,Nala1061070,Nala227107,Nala217770,Nala229785,Nala227129,Nala203163,Nala357365,Nala1120576,Nala369341,Nala1071064,Nala1950619,Nala1097665,Nala1097658,Nala1950630,Nala2001893,Nala2023252,Nala1061674,Nala984704,Nala1058023,Nala984703,Nala1935009,Nala1010079,Nala249507,Nala2025895,Nala1937648,Nala225545,Nala1119547,Nala1937627,Nala369390,Nala1058000,Nala1058001,Nala225507,Nala1048673,Nala1022063,Nala1022060,Nala1010004,Nala286411,Nala717375,Nala705390,Nala781966,Nala756966,Nala754300,Nala1048642,Nala249430,Nala781962,Nala1000650,Nala286447,Nala237439,Nala742382,Nala1012696,Nala730379,Nala730371,Nala1048603,Nala286460,Nala766325,Nala756908,Nala274493,Nala719943,Nala357410,Nala719983,Nala720964,Nala717315,Nala719977,Nala274477,Nala813319,Nala262480,Nala730312,Nala249495,Nala720975,Nala744962,Nala274439,Nala744939,Nala825163,Nala825140,Nala825141,Nala1120491,Nala813135,Nala1949757,Nala1962724,Nala1132469,Nala705522,Nala1132471,Nala213683,Nala1119404,Nala1046188,Nala213674,Nala766481,Nala237623,Nala766474,Nala1071116,Nala213622,Nala2035384,Nala1085702,Nala1034156,Nala286524,Nala1009134,Nala1022129,Nala754425,Nala742438,Nala262535,Nala1000774,Nala754419,Nala213585,Nala213586,Nala1009185,Nala766464,Nala298544,Nala1960085,Nala766458,Nala237539,Nala1935030,Nala742481,Nala742483,Nala1962639,Nala335963,Nala323973,Nala729412,Nala1000762,Nala274573,Nala1962666,Nala1950696,Nala803866,Nala803861,Nala729424,Nala730415,Nala1972015,Nala1998610,Nala996529,Nala1962694,Nala1119345,Nala1119336,Nala1119330,Nala1107391,Nala1132309,Nala1119355,Nala1097449,Nala778181,Nala1097429,Nala1073477,Nala1061498,Nala801014,Nala213781,Nala996499,Nala1024498,Nala237757,Nala249748,Nala730177,Nala768788,Nala1937405,Nala730181,Nala284097,Nala237748,Nala250712,Nala1925407,Nala296098,Nala1048418,Nala296096,Nala225711,Nala754194,Nala754182,Nala223071,Nala1949386,Nala235061,Nala1000434,Nala259016,Nala1950374,Nala729147,Nala1988990,Nala1962360,Nala756714,Nala250679,Nala1988987,Nala1000414,Nala717182,Nala768766,Nala768764,Nala1937349,Nala1940992,Nala996468,Nala1000475,Nala1000476,Nala211061,Nala1937326,Nala211053,Nala1974389,Nala262602,Nala223039,Nala1949305,Nala272061,Nala803755,Nala357661,Nala259075,Nala1952974,Nala719722,Nala803732,Nala1000405,Nala223094,Nala720737,Nala1964987,Nala331036,Nala984443,Nala1962322,Nala357636,Nala1122876,Nala1122873,Nala719913,Nala719916,Nala357453,Nala357455,Nala357454,Nala719922,Nala223224,Nala778265,Nala211233,Nala1097501,Nala211261,Nala250824,Nala1937524,Nala1048594,Nala237862,Nala1937511,Nala791256,Nala223238,Nala781866,Nala249818,Nala1122835,Nala370498,Nala1024584,Nala1048539,Nala249809,Nala791218,Nala1048555,Nala262790,Nala1024531,Nala998965,Nala730244,Nala274761,Nala986954,Nala223173,Nala1024552,Nala296100,Nala274752,Nala249796,Nala223199,Nala986933,Nala742209,Nala705295,Nala211165,Nala296128,Nala730274,Nala1000598,Nala754239,Nala296134,Nala223137,Nala296130,Nala742237,Nala742232,Nala1036509,Nala1000573,Nala235123,Nala262727,Nala707854,Nala815632,Nala719830,Nala719826,Nala732800,Nala998911,Nala719881,Nala2011632,Nala1949473,Nala1949474,Nala1950464,Nala986989,Nala286745,Nala984323,Nala729212,Nala321581,Nala803601,Nala803604,Nala803603,Nala719889,Nala986976,Nala803600,Nala705251,Nala1949498,Nala360543,Nala2008026,Nala815458,Nala2008003,Nala2008007,Nala815449,Nala815452,Nala347543,Nala274035,Nala1998147,Nala203738,Nala227704,Nala1083476,Nala1119971,Nala2021060,Nala1986143,Nala1940810,Nala2033090,Nala1083418,Nala1022471,Nala1950125,Nala252625,Nala1022472,Nala239659,Nala215679,Nala1949157,Nala213043,Nala227688,Nala1962128,Nala1949166,Nala707590,Nala227670,Nala1925145,Nala311606,Nala1940757,Nala311603,Nala311604,Nala227628,Nala215639,Nala1949197,Nala996239,Nala213002,Nala1925103,Nala213007,Nala213005,Nala288654,Nala227637,Nala1009413,Nala311643,Nala311644,Nala311642,Nala311640,Nala249035,Nala249038,Nala1952735,Nala249043,Nala311637,Nala249016,Nala321004,Nala213052,Nala237050,Nala1949127,Nala1949128,Nala998823,Nala1009429,Nala998821,Nala1964755,Nala1010411,Nala1129272,Nala298187,Nala1130245,Nala1964900,Nala805987,Nala1952938,Nala274141,Nala778093,Nala203852,Nala1083584,Nala240804,Nala203851,Nala203867,Nala227816,Nala1998280,Nala215866,Nala227841,Nala744698,Nala227833,Nala215803,Nala1940917,Nala1046594,Nala1083557,Nala1105261,Nala2033191,Nala778005,Nala1927914,Nala1974215,Nala213142,Nala998716,Nala227790,Nala252746,Nala998722,Nala1010599,Nala227777,Nala781604,Nala744612,Nala1925273,Nala705049,Nala998747,Nala227797,Nala1009593,Nala754000,Nala998752,Nala1940878,Nala1022559,Nala240726,Nala1927896,Nala215754,Nala239713,Nala1046548,Nala998780,Nala729053,Nala705099,Nala1010525,Nala1022512,Nala249175,Nala311530,Nala719619,Nala237181,Nala719604,Nala311514,Nala1034520,Nala719643,Nala1964848,Nala252795,Nala2011870,Nala986758,Nala239792,Nala250109,Nala311542,Nala249116,Nala1949242,Nala1949244,Nala720641,Nala237146,Nala1949254,Nala1949255,Nala1949256,Nala1105181,Nala815249,Nala321177,Nala2021229,Nala2045224,Nala768392,Nala2021215,Nala345177,Nala2021201,Nala333123,Nala1083294,Nala817832,Nala2035886,Nala239937,Nala239932,Nala213302,Nala240928,Nala227945,Nala252912,Nala998697,Nala744348,Nala240910,Nala286288,Nala286285,Nala1105131,Nala1071204,Nala215918,Nala1105144,Nala815282,Nala815269,Nala1046252,Nala771970,Nala815267,Nala1034218,Nala1046206,Nala1024894,Nala1022230,Nala986605,Nala1036870,Nala986604,Nala1940552,Nala1964522,Nala1036874,Nala719306,Nala240899,Nala998616,Nala213288,Nala734932,Nala252843,Nala719336,Nala722979,Nala1976558,Nala1940514,Nala1010288,Nala240843,Nala288877,Nala2011911,Nala744329,Nala720370,Nala719384,Nala225228,Nala213232,Nala758931,Nala1022228,Nala1022227,Nala1036867,Nala709915,Nala986688,Nala709903,Nala2008300,Nala1036825,Nala1036823,Nala1000813,Nala817906,Nala1010201,Nala237285,Nala1009204,Nala276868,Nala249271,Nala793295,Nala707317,Nala1940570,Nala707305,Nala249242,Nala249241,Nala252893,Nala335689,Nala321035,Nala345059,Nala2021398,Nala360625,Nala321082,Nala333056,Nala274397,Nala998568,Nala1927723,Nala1083324,Nala768425,Nala793422,Nala1119666,Nala1022396,Nala768485,Nala369022,Nala1046384,Nala213408,Nala1097935,Nala252987,Nala276948,Nala252997,Nala1949032,Nala744402,Nala1046341,Nala1010347,Nala719468,Nala1927677,Nala719455,Nala1949053,Nala252942,Nala239989,Nala237328,Nala1036966,Nala744441,Nala239950,Nala1022335,Nala1046309,Nala1962048,Nala1036971,Nala1962046,Nala239962,Nala239969,Nala1010374,Nala227999,Nala1010375,Nala262395,Nala274373,Nala274367,Nala1022301,Nala707416,Nala707417,Nala274332,Nala250360,Nala250363,Nala250362,Nala1010324,Nala1012978,Nala1009323,Nala249391,Nala1964618,Nala276981,Nala276979,Nala1940698,Nala1964627,Nala1949004,Nala274307,Nala274305,Nala2045442,Nala741927,Nala741936,Nala702317,Nala741932,Nala222402,Nala726302,Nala210441,Nala210449,Nala714339,Nala1983515,Nala714371,Nala726348,Nala753922,Nala210409,Nala332901,Nala271410,Nala246474,Nala704926,Nala319915,Nala800818,Nala234440,Nala222459,Nala234456,Nala246437,Nala210490,Nala716945,Nala1045595,Nala799239,Nala809254,Nala751286,Nala305379,Nala305383,Nala810211,Nala320983,Nala258398,Nala320986,Nala1069550,Nala305359,Nala799249,Nala751268,Nala305361,Nala305362,Nala763246,Nala258392,Nala258391,Nala1033569,Nala789864,Nala1069536,Nala1045548,Nala1128521,Nala258352,Nala1069500,Nala305388,Nala812839,Nala1033590,Nala1033529,Nala751216,Nala775200,Nala775202,Nala753856,Nala1971488,Nala822283,Nala1008539,Nala1021578,Nala751250,Nala726290,Nala726291,Nala777808,Nala2021558,Nala726289,Nala283355,Nala297999,Nala297996,Nala1033514,Nala271391,Nala2045561,Nala702448,Nala1934678,Nala234522,Nala726406,Nala726402,Nala702450,Nala366197,Nala738402,Nala2021589,Nala209576,Nala702452,Nala726441,Nala1995648,Nala1956043,Nala726438,Nala1956046,Nala1968029,Nala222509,Nala726462,Nala366171,Nala993535,Nala726455,Nala307835,Nala246596,Nala1131974,Nala307819,Nala1958606,Nala702404,Nala234565,Nala234568,Nala222570,Nala1055071,Nala234548,Nala1055096,Nala1080027,Nala1018096,Nala1080006,Nala1116426,Nala344826,Nala1043025,Nala751333,Nala1045637,Nala1045638,Nala789944,Nala753981,Nala283427,Nala751316,Nala2045624,Nala1033662,Nala726386,Nala726385,Nala366255,Nala777992,Nala209507,Nala1031011,Nala741990,Nala1033674,Nala368852,Nala751366,Nala354225,Nala2006017,Nala809159,Nala1006035,Nala209683,Nala1924998,Nala219009,Nala209685,Nala2043043,Nala1924973,Nala702107,Nala234621,Nala1958310,Nala1961952,Nala1936956,Nala728724,Nala207051,Nala222669,Nala220006,Nala704788,Nala1924943,Nala1936925,Nala207000,Nala1924936,Nala714124,Nala728765,Nala714116,Nala222622,Nala209663,Nala305539,Nala219079,Nala219081,Nala305505,Nala1934378,Nala232055,Nala1946341,Nala222691,Nala1104288,Nala799041,Nala207072,Nala232039,Nala330513,Nala330510,Nala330509,Nala330507,Nala330508,Nala305546,Nala219068,Nala1946317,Nala1934327,Nala1045354,Nala789663,Nala751060,Nala1995286,Nala751031,Nala330547,Nala789685,Nala1008383,Nala1047972,Nala777649,Nala1131952,Nala1116308,Nala775009,Nala775006,Nala1072912,Nala1059973,Nala1059977,Nala1116323,Nala753638,Nala1047931,Nala993308,Nala765608,Nala366599,Nala1021313,Nala822044,Nala822048,Nala765605,Nala810054,Nala753615,Nala714050,Nala1047940,Nala777637,Nala2008760,Nala716699,Nala2008761,Nala209622,Nala728679,Nala702065,Nala751013,Nala366564,Nala822012,Nala751001,Nala800686,Nala809032,Nala222776,Nala232115,Nala219118,Nala1116192,Nala1116191,Nala283708,Nala1116190,Nala716865,Nala222798,Nala219136,Nala283721,Nala714227,Nala1971425,Nala2043105,Nala714214,Nala741854,Nala210749,Nala283748,Nala726231,Nala753810,Nala741825,Nala995950,Nala714233,Nala281108,Nala305400,Nala305412,Nala256130,Nala258794,Nala271768,Nala258781,Nala219157,Nala787177,Nala305429,Nala234785,Nala258755,Nala232128,Nala232129,Nala787192,Nala728802,Nala728800,Nala305432,Nala1934442,Nala219183,Nala220163,Nala366408,Nala751180,Nala751181,Nala751169,Nala1033498,Nala751155,Nala751157,Nala751143,Nala1995382,Nala329424,Nala751149,Nala751146,Nala293083,Nala293084,Nala1069401,Nala1045438,Nala777777,Nala268041,Nala330471,Nala2006200,Nala232081,Nala1104236,Nala209711,Nala726123,Nala2045853,Nala995863,Nala753738,Nala283679,Nala726140,Nala1008412,Nala789732,Nala283688,Nala283687,Nala751133,Nala753791,Nala726172,Nala993220,Nala1008492,Nala751112,Nala1008459,Nala1971395,Nala993253,Nala1106811,Nala1006414,Nala1997706,Nala1961740,Nala1018435,Nala995826,Nala1973744,Nala704572,Nala1934156,Nala222010,Nala209056,Nala222003,Nala1946118,Nala1948751,Nala1922110,Nala1948721,Nala273556,Nala1102355,Nala1971088,Nala1079359,Nala1934092,Nala1934086,Nala248567,Nala248574,Nala1055347,Nala1973640,Nala741401,Nala728429,Nala728422,Nala995748,Nala285504,Nala716491,Nala1102308,Nala1102307,Nala1102305,Nala1116943,Nala812445,Nala1102310,Nala1018391,Nala728495,Nala1018384,Nala1018386,Nala1971032,Nala995798,Nala1971037,Nala1971038,Nala995793,Nala1069914,Nala1069915,Nala212731,Nala2043394,Nala2043395,Nala704612,Nala704646,Nala1043511,Nala728607,Nala2043348,Nala728626,Nala728625,Nala704653,Nala741619,Nala1997826,Nala356360,Nala728618,Nala1018550,Nala728611,Nala212717,Nala1018549,Nala702016,Nala246101,Nala246105,Nala246108,Nala222128,Nala222155,Nala248744,Nala222141,Nala248738,Nala1948861,Nala1922231,Nala1922238,Nala1948854,Nala1934208,Nala1961806,Nala1934202,Nala1934201,Nala1936870,Nala1092473,Nala297657,Nala1080478,Nala246069,Nala234090,Nala993036,Nala297679,Nala271001,Nala741580,Nala246061,Nala1043497,Nala246022,Nala283064,Nala234057,Nala1114241,Nala283075,Nala283072,Nala993092,Nala1055493,Nala1079435,Nala320413,Nala1934166,Nala248676,Nala246017,Nala704586,Nala812383,Nala741538,Nala728576,Nala1018470,Nala995634,Nala741514,Nala741515,Nala1971149,Nala258092,Nala802991,Nala753538,Nala802990,Nala765516,Nala1971157,Nala332473,Nala332472,Nala366083,Nala824196,Nala236804,Nala718917,Nala1045808,Nala1008885,Nala718945,Nala1018200,Nala790290,Nala342083,Nala718961,Nala273849,Nala246227,Nala248887,Nala210264,Nala234222,Nala789290,Nala1936553,Nala1948533,Nala261843,Nala248868,Nala236892,Nala1924565,Nala1948525,Nala1924548,Nala261814,Nala319709,Nala790232,Nala1924525,Nala319771,Nala319772,Nala319770,Nala2018503,Nala779867,Nala1092106,Nala246187,Nala307769,Nala741225,Nala1079108,Nala741235,Nala1055165,Nala320736,Nala319753,Nala741233,Nala283170,Nala1070750,Nala246149,Nala1070751,Nala779835,Nala246158,Nala330112,Nala234140,Nala258110,Nala2018521,Nala741270,Nala765233,Nala246122,Nala1114146,Nala342152,Nala342151,Nala342153,Nala704215,Nala1008795,Nala1018117,Nala1018116,Nala1006129,Nala1006126,Nala1006120,Nala718891,Nala995516,Nala718882,Nala731887,Nala2031598,Nala356756,Nala995537,Nala1021752,Nala743874,Nala258192,Nala824084,Nala1008957,Nala1057918,Nala1057919,Nala1021965,Nala1924601,Nala210324,Nala704426,Nala704428,Nala1008997,Nala704444,Nala704446,Nala212954,Nala1961631,Nala209309,Nala212947,Nala234362,Nala258335,Nala246344,Nala1128564,Nala273944,Nala273942,Nala222384,Nala1936655,Nala1948637,Nala246308,Nala273913,Nala246310,Nala1067288,Nala224984,Nala1008902,Nala273903,Nala1008907,Nala234313,Nala1055274,Nala319642,Nala319662,Nala728383,Nala1043289,Nala995467,Nala1104665,Nala1128624,Nala995485,Nala1094842,Nala1948577,Nala319663,Nala319683,Nala258220,Nala1936589,Nala1948568,Nala234280,Nala1045875,Nala1018244,Nala704335,Nala2031669,Nala824108,Nala2004068,Nala824109,Nala704373,Nala320699,Nala780926,Nala283201,Nala1057863,Nala283209,Nala741326,Nala995415,Nala2028052,Nala1006288,Nala1031866,Nala1942184,Nala1966152,Nala773528,Nala217074,Nala205076,Nala991894,Nala748574,Nala712597,Nala1930192,Nala254016,Nala1942166,Nala761518,Nala1018865,Nala1018867,Nala1031883,Nala1018860,Nala1067826,Nala1043863,Nala1018859,Nala242012,Nala205034,Nala1031833,Nala761561,Nala220663,Nala1991132,Nala1991133,Nala232645,Nala217052,Nala281696,Nala232650,Nala1043827,Nala217043,Nala712517,Nala991822,Nala712532,Nala266041,Nala352546,Nala1004203,Nala1954127,Nala1018847,Nala1966103,Nala1018841,Nala724543,Nala712552,Nala1956795,Nala278002,Nala266012,Nala991867,Nala254037,Nala2043709,Nala340577,Nala2006795,Nala1065142,Nala1053196,Nala712500,Nala700518,Nala1968719,Nala2016159,Nala1944758,Nala1978093,Nala232636,Nala1944746,Nala1991090,Nala220656,Nala205015,Nala1041163,Nala1067730,Nala2016198,Nala1102781,Nala1080724,Nala810910,Nala1041312,Nala709084,Nala266103,Nala748693,Nala242150,Nala785636,Nala734013,Nala1028359,Nala748653,Nala748652,Nala734028,Nala229181,Nala1018974,Nala254116,Nala232781,Nala758053,Nala244764,Nala1028307,Nala232798,Nala1942240,Nala1028311,Nala988198,Nala1018929,Nala2006805,Nala1018917,Nala1018912,Nala822965,Nala1018900,Nala1018901,Nala266163,Nala1956899,Nala266161,Nala724635,Nala988152,Nala988151,Nala278135,Nala1016307,Nala2006830,Nala315488,Nala315486,Nala242197,Nala1954274,Nala278108,Nala1018934,Nala1018936,Nala281747,Nala352472,Nala2004213,Nala2006854,Nala2006856,Nala700608,Nala820353,Nala1956835,Nala700634,Nala278072,Nala1968837,Nala700647,Nala352469,Nala217107,Nala1929249,Nala293698,Nala1041273,Nala207772,Nala219752,Nala207783,Nala1016292,Nala1991179,Nala207795,Nala1991188,Nala1043895,Nala207739,Nala1092825,Nala1041222,Nala232718,Nala291082,Nala1055887,Nala205106,Nala1920851,Nala1018640,Nala266224,Nala1993543,Nala712390,Nala1018628,Nala738986,Nala991671,Nala1043620,Nala205295,Nala217253,Nala256862,Nala254219,Nala1018679,Nala217262,Nala1018675,Nala1004027,Nala1932543,Nala1018653,Nala244877,Nala1956508,Nala2006916,Nala809888,Nala726926,Nala726927,Nala810857,Nala726941,Nala339747,Nala349141,Nala281823,Nala712324,Nala337154,Nala702992,Nala738966,Nala712311,Nala2018939,Nala726957,Nala2018926,Nala1956571,Nala712338,Nala1968559,Nala700363,Nala219809,Nala819280,Nala219825,Nala702900,Nala702902,Nala207833,Nala219810,Nala702944,Nala362132,Nala748284,Nala1981497,Nala256814,Nala232847,Nala256815,Nala1018585,Nala761236,Nala1006591,Nala2043986,Nala205202,Nala219864,Nala1114548,Nala1043548,Nala1043549,Nala1942062,Nala1942063,Nala1929096,Nala1018760,Nala1018759,Nala736435,Nala242364,Nala1018740,Nala230390,Nala1018739,Nala1018738,Nala242376,Nala724476,Nala1978058,Nala736498,Nala230369,Nala1942013,Nala301011,Nala1942009,Nala327613,Nala327611,Nala1944659,Nala327609,Nala217399,Nala230355,Nala1956621,Nala340652,Nala1956631,Nala700422,Nala700431,Nala1956657,Nala1006742,Nala712445,Nala278378,Nala278375,Nala809718,Nala266381,Nala278365,Nala700474,Nala340643,Nala1053097,Nala219918,Nala362038,Nala1065064,Nala362061,Nala207950,Nala1114468,Nala1041077,Nala819131,Nala1077029,Nala810787,Nala1077030,Nala205351,Nala1016066,Nala242316,Nala217366,Nala232968,Nala1079629,Nala1079630,Nala232970,Nala217305,Nala773328,Nala256919,Nala785303,Nala205313,Nala1079612,Nala1067609,Nala244932,Nala1028051,Nala219246,Nala258859,Nala1041679,Nala738767,Nala1065624,Nala234899,Nala258847,Nala1026053,Nala738732,Nala1041699,Nala1932347,Nala283849,Nala220247,Nala736139,Nala1028669,Nala1028667,Nala736152,Nala1041624,Nala1041628,Nala1946966,Nala724137,Nala1932317,Nala1934974,Nala281213,Nala991475,Nala1922984,Nala222869,Nala1922989,Nala219218,Nala234838,Nala1100556,Nala712184,Nala1038009,Nala763723,Nala809640,Nala809646,Nala1958921,Nala702716,Nala232281,Nala232280,Nala702743,Nala232283,Nala271879,Nala232267,Nala232268,Nala726720,Nala714737,Nala232278,Nala232279,Nala256227,Nala726718,Nala712109,Nala258878,Nala726745,Nala1004655,Nala232259,Nala315118,Nala700121,Nala2028545,Nala2028546,Nala810699,Nala822665,Nala339173,Nala807035,Nala315198,Nala991367,Nala1934958,Nala281111,Nala295758,Nala293103,Nala787658,Nala787659,Nala724091,Nala1934924,Nala1090532,Nala293138,Nala293137,Nala799605,Nala209826,Nala1053588,Nala736217,Nala1956472,Nala1053761,Nala1026165,Nala295925,Nala1026169,Nala748204,Nala1038165,Nala712261,Nala1038163,Nala787836,Nala219329,Nala271901,Nala295964,Nala232312,Nala1932441,Nala219314,Nala1026124,Nala222997,Nala207356,Nala991354,Nala991356,Nala1932423,Nala1065726,Nala258901,Nala234959,Nala281349,Nala702840,Nala268380,Nala726806,Nala726803,Nala726802,Nala1041723,Nala726814,Nala738838,Nala244360,Nala1016783,Nala1004787,Nala738817,Nala1004775,Nala1002118,Nala726859,Nala303075,Nala303078,Nala342685,Nala1124480,Nala1087082,Nala1087097,Nala315094,Nala315095,Nala366602,Nala2038015,Nala354647,Nala315079,Nala222926,Nala1063045,Nala1063046,Nala209960,Nala763772,Nala763778,Nala787787,Nala209976,Nala763766,Nala1051030,Nala209946,Nala268418,Nala1983727,Nala726529,Nala726524,Nala232477,Nala1041421,Nala1004467,Nala702588,Nala281418,Nala1956139,Nala232459,Nala1995708,Nala220485,Nala1114930,Nala1956149,Nala232433,Nala232430,Nala232431,Nala1956155,Nala1126902,Nala1983757,Nala993885,Nala1114951,Nala207481,Nala738539,Nala1934731,Nala1102974,Nala1981112,Nala220444,Nala702501,Nala702525,Nala256461,Nala232499,Nala714511,Nala2026115,Nala352371,Nala822421,Nala822422,Nala2041724,Nala726492,Nala1956074,Nala1100324,Nala1092983,Nala1956073,Nala1983688,Nala1090326,Nala1934702,Nala1934701,Nala1100338,Nala1100339,Nala1956086,Nala1090314,Nala1995650,Nala1124317,Nala991154,Nala1028378,Nala1067973,Nala1055995,Nala1055987,Nala1041347,Nala1028392,Nala1100373,Nala1053351,Nala364390,Nala751468,Nala1028570,Nala232581,Nala751615,Nala1968206,Nala1932247,Nala281521,Nala1004580,Nala1102801,Nala1968243,Nala712020,Nala1956262,Nala714682,Nala714681,Nala1053545,Nala232547,Nala736023,Nala1028542,Nala207584,Nala1946843,Nala700085,Nala700082,Nala1028555,Nala219593,Nala751622,Nala712065,Nala712062,Nala1004511,Nala315216,Nala1004500,Nala714624,Nala2002243,Nala1956209,Nala714645,Nala1932272,Nala726619,Nala1112291,Nala342871,Nala824940,Nala1077467,Nala738598,Nala1053482,Nala1922830,Nala219542,Nala207509,Nala1100276,Nala769493,Nala1062112,Nala1037178,Nala336416,Nala1037177,Nala782488,Nala1037179,Nala1049176,Nala985177,Nala1999068,Nala1037199,Nala1076730,Nala265580,Nala985152,Nala818942,Nala1049103,Nala253579,Nala985131,Nala1076710,Nala818927,Nala1049128,Nala253582,Nala1003798,Nala997119,Nala1025129,Nala997127,Nala769452,Nala997163,Nala1121096,Nala1027713,Nala1015739,Nala204505,Nala1951025,Nala745417,Nala2038379,Nala216512,Nala2041988,Nala2038363,Nala204534,Nala708481,Nala708488,Nala241579,Nala1074083,Nala1086069,Nala277500,Nala1088679,Nala1037087,Nala1941678,Nala1941679,Nala241516,Nala1088656,Nala1941669,Nala1965608,Nala708401,Nala287065,Nala324310,Nala985061,Nala324300,Nala985050,Nala277697,Nala1123528,Nala1025267,Nala277679,Nala1037260,Nala1037262,Nala1037261,Nala277657,Nala1064825,Nala757554,Nala757560,Nala336387,Nala745566,Nala999659,Nala1027899,Nala1963162,Nala1963169,Nala1025241,Nala1003898,Nala1037228,Nala1963177,Nala1999105,Nala1039890,Nala1039891,Nala1052852,Nala1052851,Nala1999156,Nala1987173,Nala1027842,Nala1027840,Nala1027860,Nala1025206,Nala1052827,Nala1001265,Nala769548,Nala228632,Nala1941760,Nala2014495,Nala1926127,Nala216643,Nala1938109,Nala1003828,Nala1926133,Nala216610,Nala745523,Nala1941713,Nala228613,Nala745512,Nala818919,Nala241692,Nala818901,Nala1938194,Nala214071,Nala253651,Nala251001,Nala214094,Nala241657,Nala1049194,Nala1953727,Nala708524,Nala1941770,Nala324688,Nala334004,Nala1052568,Nala1039588,Nala334003,Nala804118,Nala804116,Nala1052555,Nala275170,Nala818736,Nala275169,Nala733294,Nala263170,Nala1015588,Nala782260,Nala1040548,Nala1052522,Nala1039544,Nala1027570,Nala987542,Nala772833,Nala796807,Nala721230,Nala816172,Nala721220,Nala759838,Nala216837,Nala322084,Nala1027549,Nala999546,Nala1027548,Nala759834,Nala216827,Nala322076,Nala334054,Nala289799,Nala2002592,Nala733274,Nala772800,Nala361664,Nala999581,Nala772802,Nala1990442,Nala204800,Nala759866,Nala358047,Nala275195,Nala275193,Nala216774,Nala204787,Nala1941402,Nala228759,Nala735816,Nala711821,Nala241716,Nala289702,Nala711864,Nala747837,Nala289726,Nala723873,Nala735838,Nala735832,Nala251138,Nala277767,Nala1135449,Nala238184,Nala214158,Nala277729,Nala310126,Nala265739,Nala214179,Nala214177,Nala1088419,Nala253738,Nala214164,Nala1001091,Nala312570,Nala999497,Nala1049057,Nala1037078,Nala769346,Nala796952,Nala987441,Nala784993,Nala1040679,Nala1039629,Nala1040623,Nala708398,Nala1003662,Nala216927,Nala1003651,Nala290885,Nala1015639,Nala204965,Nala1025018,Nala204975,Nala204977,Nala204976,Nala204978,Nala2026680,Nala818683,Nala757342,Nala816012,Nala818658,Nala287275,Nala999466,Nala1101922,Nala999481,Nala760972,Nala711959,Nala277809,Nala241853,Nala711943,Nala1965500,Nala711975,Nala711976,Nala214245,Nala1965524,Nala1928530,Nala216853,Nala1965537,Nala204861,Nala216844,Nala1015609,Nala816091,Nala214216,Nala204884,Nala287205,Nala287209,Nala287208,Nala287207,Nala1965567,Nala747931,Nala251230,Nala251243,Nala263217,Nala711910,Nala782273,Nala1064581,Nala238229,Nala251207,Nala251200,Nala1941533,Nala745064,Nala228193,Nala1989255,Nala745056,Nala818500,Nala314679,Nala216164,Nala228143,Nala231797,Nala241112,Nala745086,Nala1086527,Nala1928294,Nala735648,Nala711673,Nala990954,Nala336025,Nala1025593,Nala1967890,Nala277195,Nala1967885,Nala1001594,Nala2026741,Nala735639,Nala1025545,Nala2012150,Nala312096,Nala999336,Nala1049508,Nala745015,Nala277150,Nala708090,Nala324072,Nala324073,Nala1990213,Nala2012149,Nala253182,Nala1025508,Nala2012199,Nala206736,Nala206738,Nala1037506,Nala1025524,Nala218734,Nala2036140,Nala711606,Nala1955843,Nala218722,Nala206758,Nala2036131,Nala711638,Nala1953218,Nala1953215,Nala1955874,Nala711640,Nala1928281,Nala1928280,Nala289088,Nala218786,Nala228109,Nala231754,Nala204105,Nala1928243,Nala1928245,Nala1928244,Nala989908,Nala204112,Nala231711,Nala314704,Nala1943838,Nala1047096,Nala314518,Nala757145,Nala733168,Nala253256,Nala784791,Nala745143,Nala989890,Nala253269,Nala314500,Nala1108380,Nala2000216,Nala1023098,Nala1108368,Nala2012201,Nala1072025,Nala253215,Nala253212,Nala314531,Nala267850,Nala228295,Nala1060031,Nala241244,Nala735760,Nala818489,Nala1011056,Nala708170,Nala206902,Nala280848,Nala338530,Nala818457,Nala292856,Nala292855,Nala1025681,Nala1011063,Nala999241,Nala280897,Nala711701,Nala206852,Nala711738,Nala708107,Nala1001697,Nala1955987,Nala711778,Nala735701,Nala218811,Nala267824,Nala216274,Nala228262,Nala794091,Nala231855,Nala1928352,Nala228219,Nala218883,Nala231847,Nala231845,Nala228208,Nala735485,Nala289350,Nala1953086,Nala987127,Nala735471,Nala735472,Nala1965077,Nala989770,Nala265359,Nala989771,Nala759429,Nala1123859,Nala735479,Nala989768,Nala1941059,Nala1977091,Nala228398,Nala1977080,Nala253349,Nala735408,Nala1049315,Nala2000381,Nala1001361,Nala1037330,Nala1025369,Nala1050328,Nala711446,Nala1027962,Nala987175,Nala735460,Nala990770,Nala1064926,Nala1064927,Nala1992623,Nala999110,Nala1052944,Nala999113,Nala999120,Nala1039903,Nala216300,Nala1003925,Nala206922,Nala361269,Nala818394,Nala1027904,Nala228362,Nala216383,Nala1941004,Nala302941,Nala228346,Nala279929,Nala228380,Nala279924,Nala760384,Nala216387,Nala253304,Nala241323,Nala798980,Nala302972,Nala796325,Nala314955,Nala204346,Nala216353,Nala228330,Nala326749,Nala265490,Nala326726,Nala989655,Nala772580,Nala999037,Nala1086415,Nala265462,Nala326784,Nala1941147,Nala1953117,Nala1979748,Nala711552,Nala1953113,Nala363764,Nala1037459,Nala711571,Nala2036422,Nala1967771,Nala2024433,Nala363783,Nala711570,Nala1037475,Nala1037474,Nala338776,Nala1037476,Nala2024439,Nala289431,Nala1965139,Nala987057,Nala808887,Nala1977116,Nala1965163,Nala1992741,Nala990663,Nala735553,Nala277499,Nala1037438,Nala216412,Nala1001416,Nala1931716,Nala1955734,Nala711508,Nala1955745,Nala348192,Nala1013426,Nala1967732,Nala1953106,Nala204410,Nala204412,Nala228483,Nala228463,Nala241449,Nala216455,Nala228424,Nala204471,Nala216472,Nala216477,Nala228459,Nala228440,Nala202816,Nala202820,Nala202821,Nala202822,Nala706716,Nala1118289,Nala706717,Nala706747,Nala2000562,Nala2012541,Nala718716,Nala238840,Nala1948320,Nala741091,Nala741092,Nala263802,Nala202882,Nala1108843,Nala214863,Nala1948308,Nala1047399,Nala238824,Nala741068,Nala1047333,Nala1062960,Nala1926965,Nala297187,Nala780662,Nala297186,Nala1086918,Nala214854,Nala1050999,Nala995328,Nala728031,Nala224153,Nala1961251,Nala224159,Nala997998,Nala997996,Nala248140,Nala767628,Nala238784,Nala236120,Nala251750,Nala704099,Nala1001983,Nala224167,Nala212192,Nala767606,Nala985956,Nala1049917,Nala728069,Nala728064,Nala236115,Nala287794,Nala1108950,Nala1037947,Nala1023307,Nala741025,Nala224138,Nala1049921,Nala251727,Nala346756,Nala307151,Nala307158,Nala1001922,Nala706666,Nala1951870,Nala248196,Nala273121,Nala273120,Nala1999843,Nala1999840,Nala1001969,Nala287714,Nala704036,Nala358726,Nala1001949,Nala214910,Nala2000667,Nala718800,Nala202943,Nala1106181,Nala2012629,Nala2012686,Nala2012685,Nala2012688,Nala2012682,Nala2012681,Nala2012684,Nala706840,Nala371521,Nala2012660,Nala777168,Nala1936461,Nala263928,Nala263923,Nala251943,Nala251940,Nala1924470,Nala285292,Nala226990,Nala790150,Nala263904,Nala224323,Nala779799,Nala1060416,Nala789113,Nala212312,Nala1924409,Nala789142,Nala1106131,Nala1106130,Nala779744,Nala287853,Nala1047417,Nala309605,Nala985871,Nala309606,Nala309607,Nala1011453,Nala728142,Nala728141,Nala309610,Nala1035434,Nala1023469,Nala767737,Nala263868,Nala997896,Nala779779,Nala767720,Nala985843,Nala248233,Nala1948362,Nala322625,Nala275829,Nala1997387,Nala275815,Nala985819,Nala741140,Nala1948339,Nala236211,Nala212266,Nala285264,Nala1035416,Nala780720,Nala263812,Nala743705,Nala334637,Nala716109,Nala704114,Nala997811,Nala334611,Nala728110,Nala287812,Nala755725,Nala755727,Nala2012726,Nala2012729,Nala2012725,Nala2012721,Nala743750,Nala704166,Nala1096147,Nala802395,Nala1072168,Nala1047164,Nala1086785,Nala356266,Nala1926778,Nala1047135,Nala792435,Nala1926768,Nala1108607,Nala995185,Nala2022137,Nala1037763,Nala1133620,Nala1023139,Nala1086705,Nala1023132,Nala1133627,Nala1023146,Nala224416,Nala1049765,Nala1106013,Nala1035136,Nala1001772,Nala307309,Nala743425,Nala224393,Nala236390,Nala1924084,Nala358907,Nala236394,Nala1037731,Nala1062702,Nala997770,Nala985724,Nala319330,Nala1936020,Nala743468,Nala743460,Nala995137,Nala995138,Nala263951,Nala743480,Nala236358,Nala248337,Nala224348,Nala224377,Nala275920,Nala251967,Nala248313,Nala248315,Nala319386,Nala273398,Nala356341,Nala261386,Nala997723,Nala261367,Nala706473,Nala261356,Nala356176,Nala2036821,Nala358777,Nala1133588,Nala1133589,Nala1121574,Nala2022237,Nala1975808,Nala1074897,Nala995070,Nala236535,Nala248510,Nala2036897,Nala248512,Nala995087,Nala995091,Nala1050868,Nala1037897,Nala224536,Nala743541,Nala1936174,Nala743554,Nala1025884,Nala1987783,Nala1037862,Nala1001860,Nala1001865,Nala743538,Nala273410,Nala1924170,Nala997669,Nala236464,Nala997679,Nala285484,Nala997674,Nala1037810,Nala236444,Nala731584,Nala1037823,Nala224499,Nala995037,Nala995035,Nala1963728,Nala802338,Nala322882,Nala804945,Nala718547,Nala706563,Nala1001831,Nala718577,Nala332240,Nala1963789,Nala826144,Nala826125,Nala358221,Nala2022318,Nala358227,Nala346264,Nala1116088,Nala334216,Nala334218,Nala275392,Nala2022351,Nala708919,Nala371263,Nala371262,Nala371260,Nala792208,Nala202415,Nala1084772,Nala2034366,Nala202428,Nala743247,Nala731275,Nala358271,Nala371256,Nala358276,Nala1128033,Nala1128034,Nala779217,Nala767252,Nala779218,Nala743299,Nala1060746,Nala1938481,Nala214357,Nala253939,Nala1975441,Nala718253,Nala794806,Nala289938,Nala1060758,Nala1047787,Nala1926472,Nala1059763,Nala241962,Nala731244,Nala300957,Nala214333,Nala733888,Nala300934,Nala1008188,Nala241919,Nala1021126,Nala300939,Nala1033103,Nala1023791,Nala718280,Nala287326,Nala1021134,Nala1021137,Nala743214,Nala263351,Nala251388,Nala361906,Nala361907,Nala309306,Nala251350,Nala708833,Nala253995,Nala708871,Nala263328,Nala214392,Nala985537,Nala322312,Nala733815,Nala816699,Nala816698,Nala2010453,Nala2010463,Nala361743,Nala2010462,Nala361777,Nala2009440,Nala336754,Nala334164,Nala287459,Nala779342,Nala287456,Nala287451,Nala1069294,Nala202534,Nala299475,Nala755386,Nala1057261,Nala1951576,Nala718353,Nala1008289,Nala770937,Nala770941,Nala214498,Nala214497,Nala1926599,Nala214496,Nala733963,Nala251404,Nala251402,Nala1072849,Nala757984,Nala1023893,Nala1047849,Nala1987554,Nala1045214,Nala757975,Nala1059851,Nala1059849,Nala1021254,Nala1035895,Nala816740,Nala348823,Nala324831,Nala348828,Nala708969,Nala1047832,Nala1047820,Nala745929,Nala718303,Nala310233,Nala310234,Nala745928,Nala310232,Nala721947,Nala745931,Nala1975527,Nala275406,Nala310217,Nala718322,Nala310224,Nala310223,Nala792047,Nala2046547,Nala2010551,Nala2010552,Nala1096584,Nala779031,Nala985383,Nala792012,Nala792011,Nala816521,Nala794679,Nala780049,Nala1941925,Nala1987243,Nala743021,Nala718065,Nala299563,Nala1987271,Nala733687,Nala745662,Nala214646,Nala731034,Nala214644,Nala202672,Nala743076,Nala743075,Nala782614,Nala371493,Nala202625,Nala214602,Nala767003,Nala999923,Nala251532,Nala708672,Nala733636,Nala1047529,Nala226562,Nala1963209,Nala745612,Nala706002,Nala287508,Nala287510,Nala1975205,Nala251517,Nala1938223,Nala721649,Nala214553,Nala745648,Nala745647,Nala299526,Nala202571,Nala1941824,Nala1047516,Nala1951281,Nala706070,Nala1951282,Nala1987210,Nala334518,Nala309549,Nala263564,Nala322580,Nala251575,Nala251570,Nala263569,Nala708614,Nala334555,Nala251583,Nala1965826,Nala238591,Nala263534,Nala251568,Nala1941895,Nala2019034,Nala2034669,Nala334349,Nala985297,Nala202714,Nala2022656,Nala2046617,Nala1131375,Nala1131374,Nala2007083,Nala731163,Nala731168,Nala999883,Nala287691,Nala202767,Nala251709,Nala1926409,Nala251704,Nala212111,Nala214776,Nala731150,Nala202720,Nala1021073,Nala1047688,Nala202733,Nala1057002,Nala1084610,Nala285097,Nala755152,Nala733746,Nala708793,Nala745722,Nala251669,Nala1021048,Nala1941988,Nala236014,Nala1008011,Nala287653,Nala287652,Nala214670,Nala214679,Nala1047613,Nala1047611,Nala263605,Nala1047600,Nala1941953,Nala706169,Nala1990963,Nala214698,Nala224012,Nala238630,Nala287687,Nala1035657,Nala985234,Nala263686,Nala236063,Nala2020104,Nala236074,Nala2022755,Nala263664,Nala1951319,Nala2007105,Nala263667,Nala721729,									
Biological process	cell-cell signaling	GO:0007267	4	0.999999982	0.496244184	40	444	14560	80201	Nala1034926,Nala715734,Nala247859,Nala213942,Nala1007737,Nala211370,Nala2017086,Nala250994,Nala823019,Nala2017194,Nala747240,Nala723165,Nala1945991,Nala1957763,Nala1038245,Nala1038246,Nala998195,Nala1048263,Nala266697,Nala337585,Nala1119666,Nala751286,Nala305383,Nala368967,Nala305388,Nala244699,Nala1942166,Nala1956781,Nala1041011,Nala822509,Nala234906,Nala1051030,Nala1983727,Nala1983746,Nala1981100,Nala1001072,Nala277152,Nala1992636,Nala228424,Nala728053,
[truncated: 2,202,809 more chars]
