# Supplementary material for: Important Roles of Key Genes and Transcription Factors in Flower Color Differences of Nicotiana alata
Source: Genes (Basel). 2021 Dec 10;12(12):1976. doi: 10.3390/genes12121976 (PMC8701347; doi:10.3390/genes12121976)
Supplement: Supplementary file 1 [file genes-12-01976-s001.zip › Table S5.txt]

Class	GO_Name	GO_ID	GO_Level	P_value	EnrichmentScore	HitsGenesCountsInSelectedSet	HitsGenesCountsInBackground	AllGenesCountsInSelectedSet	AllGenesCountsInBackground	GenesOfSelectedSetInGOterm	corrected p-value(BH method)
Molecular function	transcription regulator activity	GO:0140110	2	4.24E-04	1.092841509	1111	5631	14962	82874	Nala1957200,Nala1933210,Nala233156,Nala257129,Nala260766,Nala221185,Nala1959804,Nala245120,Nala247758,Nala247764,Nala1019298,Nala1129816,Nala318651,Nala2022809,Nala2022808,Nala2010838,Nala343689,Nala764561,Nala1019258,Nala343690,Nala1127082,Nala701112,Nala1970302,Nala1970306,Nala701132,Nala1933307,Nala1947918,Nala257249,Nala233256,Nala221240,Nala223894,Nala823429,Nala811431,Nala331524,Nala1020376,Nala1022953,Nala1046912,Nala1034966,Nala1959616,Nala1923657,Nala260914,Nala1945031,Nala764359,Nala740371,Nala788302,Nala788315,Nala742957,Nala727398,Nala208460,Nala1947793,Nala316100,Nala1056126,Nala316152,Nala752473,Nala1933097,Nala1933096,Nala269353,Nala1046729,Nala739426,Nala208401,Nala208402,Nala811255,Nala811253,Nala1010793,Nala811225,Nala1022738,Nala1007129,Nala1019732,Nala1019704,Nala742810,Nala1005104,Nala823044,Nala742801,Nala249965,Nala235302,Nala1935441,Nala1935437,Nala705816,Nala705815,Nala825717,Nala1078019,Nala1042094,Nala259200,Nala1947370,Nala262859,Nala1030019,Nala1042011,Nala370874,Nala1020658,Nala715161,Nala2030014,Nala2044606,Nala729787,Nala1019834,Nala1019835,Nala2042011,Nala1972511,Nala729958,Nala1019872,Nala235405,Nala813601,Nala1042169,Nala247358,Nala2020719,Nala727220,Nala730877,Nala703284,Nala727230,Nala1042134,Nala2005191,Nala739257,Nala331172,Nala994330,Nala370717,Nala705632,Nala211501,Nala717622,Nala1935231,Nala211578,Nala742570,Nala742586,Nala984883,Nala1093415,Nala1935185,Nala730586,Nala1960198,Nala1972192,Nala1935143,Nala1007479,Nala1962768,Nala1962767,Nala1962769,Nala2020885,Nala2020876,Nala1019423,Nala825512,Nala2042294,Nala223617,Nala1005010,Nala1019654,Nala1081549,Nala740026,Nala1081507,Nala235599,Nala705679,Nala1007560,Nala367308,Nala742645,Nala727029,Nala233994,Nala989518,Nala723299,Nala257958,Nala304858,Nala218365,Nala257934,Nala255379,Nala341825,Nala326254,Nala1955477,Nala255358,Nala1005506,Nala1967468,Nala363247,Nala701822,Nala218318,Nala221958,Nala1042442,Nala208966,Nala208964,Nala735369,Nala255454,Nala723378,Nala760316,Nala243467,Nala218474,Nala1029639,Nala316749,Nala1017689,Nala1017686,Nala1967527,Nala341769,Nala713984,Nala1980533,Nala1967558,Nala280409,Nala735314,Nala749955,Nala326170,Nala818037,Nala280393,Nala1054561,Nala1970880,Nala992989,Nala1020997,Nala1030324,Nala1955287,Nala750688,Nala314448,Nala1020928,Nala725637,Nala725636,Nala701664,Nala1970846,Nala1091248,Nala1093822,Nala798565,Nala798567,Nala241056,Nala241033,Nala304993,Nala747156,Nala1943332,Nala1980384,Nala1967317,Nala713795,Nala1933909,Nala1943300,Nala231668,Nala1017388,Nala1933958,Nala1029351,Nala1044997,Nala1040342,Nala257527,Nala1015378,Nala233562,Nala257502,Nala257504,Nala233535,Nala1970698,Nala1945642,Nala713487,Nala1027334,Nala713486,Nala304440,Nala257575,Nala1029908,Nala749347,Nala208525,Nala1066871,Nala1066870,Nala1091828,Nala1091827,Nala1091825,Nala233682,Nala269601,Nala750500,Nala725591,Nala1967184,Nala304309,Nala343951,Nala2005988,Nala2005991,Nala270633,Nala808229,Nala1933727,Nala821278,Nala218153,Nala206178,Nala1921467,Nala282747,Nala282748,Nala218166,Nala1027159,Nala713254,Nala233743,Nala294771,Nala2003445,Nala2003444,Nala1017756,Nala1005748,Nala715842,Nala2039437,Nala798159,Nala279061,Nala326099,Nala267070,Nala1040059,Nala713171,Nala1039074,Nala1052021,Nala992401,Nala752910,Nala1042840,Nala270808,Nala245867,Nala1933517,Nala1029833,Nala294809,Nala1029815,Nala774262,Nala788870,Nala1100969,Nala781105,Nala1110356,Nala1002497,Nala288255,Nala744151,Nala217860,Nala709788,Nala707125,Nala707124,Nala710789,Nala734732,Nala313826,Nala264200,Nala266855,Nala266845,Nala986418,Nala239251,Nala227221,Nala203270,Nala230867,Nala230871,Nala230870,Nala230873,Nala230875,Nala230874,Nala230877,Nala230876,Nala252380,Nala1051573,Nala252379,Nala720292,Nala744216,Nala203350,Nala203351,Nala734825,Nala227312,Nala1964432,Nala1927426,Nala719244,Nala2025185,Nala2037153,Nala239359,Nala301712,Nala301714,Nala215363,Nala313743,Nala313742,Nala1038287,Nala1041872,Nala252495,Nala1026202,Nala1041805,Nala1930719,Nala709557,Nala252471,Nala1939124,Nala215498,Nala998159,Nala1063315,Nala203613,Nala1004999,Nala1964268,Nala1964269,Nala240522,Nala1942853,Nala252514,Nala1978857,Nala710663,Nala227501,Nala1942816,Nala719012,Nala252589,Nala988737,Nala313304,Nala988683,Nala771371,Nala986000,Nala785958,Nala797943,Nala797945,Nala337360,Nala734320,Nala734363,Nala349322,Nala349325,Nala1122731,Nala337368,Nala700981,Nala709313,Nala1002820,Nala746477,Nala1122689,Nala710464,Nala710461,Nala710463,Nala1024392,Nala1966686,Nala1991620,Nala337204,Nala337265,Nala820733,Nala734469,Nala313299,Nala1966625,Nala350275,Nala350277,Nala783381,Nala1014900,Nala301563,Nala301564,Nala1000096,Nala1000097,Nala227069,Nala1954336,Nala748758,Nala712796,Nala252089,Nala1002618,Nala254622,Nala771097,Nala205671,Nala1085128,Nala1085121,Nala264155,Nala1110439,Nala1110438,Nala337427,Nala264103,Nala266761,Nala217744,Nala205759,Nala1014708,Nala1000101,Nala700875,Nala1134460,Nala227129,Nala1950619,Nala1061674,Nala1935009,Nala1937648,Nala1925661,Nala705390,Nala1000650,Nala742382,Nala1012696,Nala1048603,Nala1000696,Nala1000697,Nala756908,Nala262480,Nala730312,Nala730306,Nala1132469,Nala1132471,Nala1009195,Nala1085702,Nala369294,Nala286524,Nala1022129,Nala213585,Nala213586,Nala1960085,Nala766458,Nala237539,Nala323973,Nala730415,Nala250586,Nala996529,Nala1962694,Nala1119336,Nala1119330,Nala1107391,Nala1119355,Nala1097449,Nala1097429,Nala272086,Nala237757,Nala296098,Nala1048418,Nala225711,Nala235061,Nala1000434,Nala729147,Nala756714,Nala250679,Nala1000414,Nala1937326,Nala1952974,Nala318099,Nala1964987,Nala719916,Nala778265,Nala211233,Nala237862,Nala223238,Nala1024570,Nala1109852,Nala1061537,Nala791218,Nala223191,Nala986954,Nala296100,Nala274752,Nala729252,Nala742209,Nala705295,Nala237797,Nala296128,Nala729278,Nala296130,Nala262736,Nala1000573,Nala803644,Nala803643,Nala1949474,Nala984323,Nala321581,Nala803601,Nala803600,Nala274039,Nala2021000,Nala239659,Nala1937120,Nala1925145,Nala732563,Nala1952735,Nala249016,Nala1129272,Nala1964900,Nala805987,Nala203852,Nala240808,Nala203851,Nala203867,Nala1940925,Nala1083557,Nala1974215,Nala998716,Nala768606,Nala998722,Nala227797,Nala1940878,Nala240726,Nala998774,Nala998780,Nala203794,Nala705099,Nala719619,Nala252795,Nala1976856,Nala239792,Nala720641,Nala1105183,Nala345177,Nala239937,Nala744348,Nala240910,Nala249213,Nala1940518,Nala288877,Nala2011911,Nala213232,Nala1022228,Nala2008300,Nala1000813,Nala1952518,Nala793295,Nala1130038,Nala768417,Nala1949032,Nala744402,Nala744441,Nala239950,Nala239959,Nala1036971,Nala1022301,Nala1009323,Nala1940698,Nala274307,Nala274305,Nala1934570,Nala799239,Nala809254,Nala295371,Nala799249,Nala1069536,Nala1069500,Nala822283,Nala753852,Nala2021558,Nala297999,Nala297996,Nala702448,Nala702450,Nala2033544,Nala222509,Nala2033588,Nala2033586,Nala307835,Nala1131974,Nala307819,Nala1055071,Nala1934690,Nala726357,Nala1031011,Nala1006061,Nala209685,Nala702107,Nala753706,Nala1924936,Nala728765,Nala1104288,Nala207072,Nala1995286,Nala751031,Nala777662,Nala775009,Nala775006,Nala1072912,Nala1116323,Nala1934291,Nala1047931,Nala751001,Nala800686,Nala283708,Nala219120,Nala219136,Nala728862,Nala995950,Nala256130,Nala232132,Nala1934442,Nala751157,Nala293083,Nala293084,Nala726123,Nala283688,Nala283687,Nala751133,Nala726172,Nala1008459,Nala1971395,Nala222010,Nala1946118,Nala210017,Nala1948721,Nala1948697,Nala1116943,Nala356525,Nala728495,Nala1069915,Nala1018522,Nala1018540,Nala246101,Nala246108,Nala1922238,Nala319405,Nala319402,Nala258033,Nala297679,Nala271001,Nala1043497,Nala1934166,Nala248676,Nala246017,Nala812383,Nala728545,Nala728576,Nala802991,Nala753538,Nala802990,Nala1971157,Nala1006202,Nala1008852,Nala210264,Nala246234,Nala234222,Nala1948525,Nala1092106,Nala246187,Nala1079135,Nala1055177,Nala320734,Nala283170,Nala330112,Nala246122,Nala342152,Nala342151,Nala342153,Nala1008795,Nala1924601,Nala1021972,Nala704426,Nala704428,Nala212947,Nala210394,Nala1008902,Nala234313,Nala728389,Nala319662,Nala319663,Nala258220,Nala1948568,Nala234280,Nala2031669,Nala995415,Nala995429,Nala995428,Nala1006288,Nala217074,Nala1930192,Nala1018865,Nala1043863,Nala785534,Nala281696,Nala220697,Nala232650,Nala266041,Nala700568,Nala1954127,Nala712552,Nala254037,Nala2043709,Nala700518,Nala1991090,Nala230146,Nala229181,Nala254116,Nala1043936,Nala988198,Nala266161,Nala988152,Nala988151,Nala2006856,Nala2006890,Nala1991188,Nala773585,Nala1920851,Nala303743,Nala1018640,Nala217253,Nala1018679,Nala217262,Nala1004027,Nala736365,Nala736368,Nala726941,Nala738909,Nala281823,Nala712324,Nala702992,Nala293821,Nala712311,Nala726987,Nala712338,Nala700363,Nala819280,Nala219825,Nala219823,Nala207833,Nala219810,Nala702944,Nala1981497,Nala773267,Nala256815,Nala1018574,Nala219864,Nala1018740,Nala1018739,Nala1018738,Nala1978058,Nala217379,Nala340652,Nala1956657,Nala278375,Nala712459,Nala809706,Nala362061,Nala1041077,Nala819131,Nala244948,Nala1079629,Nala1079630,Nala256919,Nala1065624,Nala234863,Nala283849,Nala220247,Nala1100525,Nala1041624,Nala1946966,Nala726797,Nala1934974,Nala219217,Nala1100556,Nala809646,Nala714737,Nala712109,Nala315118,Nala807035,Nala315198,Nala295758,Nala293103,Nala293119,Nala293138,Nala293137,Nala1038165,Nala222997,Nala702859,Nala1004775,Nala1002118,Nala354647,Nala763772,Nala736170,Nala1100494,Nala1016468,Nala232459,Nala1995708,Nala1114930,Nala1114951,Nala207481,Nala738539,Nala702501,Nala232499,Nala1956086,Nala1028378,Nala1100373,Nala751468,Nala751615,Nala1968243,Nala207584,Nala712062,Nala315216,Nala1112260,Nala1077467,Nala769493,Nala1062112,Nala336416,Nala1037179,Nala1049176,Nala324422,Nala1076730,Nala985152,Nala253582,Nala1025129,Nala1001175,Nala769452,Nala1121096,Nala1027713,Nala708488,Nala277697,Nala1052888,Nala277679,Nala277657,Nala1064825,Nala1963162,Nala1037228,Nala1052852,Nala1027840,Nala1025206,Nala769548,Nala2014495,Nala216643,Nala1938109,Nala745512,Nala251017,Nala241692,Nala238036,Nala1049194,Nala1052568,Nala275170,Nala275169,Nala782260,Nala2002519,Nala2002516,Nala2002515,Nala2002524,Nala2002521,Nala2002520,Nala2002525,Nala772833,Nala322084,Nala759834,Nala733274,Nala275195,Nala1941402,Nala241716,Nala289702,Nala711864,Nala735838,Nala277767,Nala987532,Nala1135449,Nala1123487,Nala1123484,Nala796972,Nala1037033,Nala1039629,Nala1040623,Nala204975,Nala204977,Nala204976,Nala204978,Nala999448,Nala2038652,Nala1101922,Nala711943,Nala253812,Nala1965537,Nala287205,Nala287209,Nala287208,Nala253898,Nala251243,Nala263217,Nala214291,Nala745064,Nala745056,Nala228143,Nala336025,Nala1965221,Nala277195,Nala1967885,Nala1001594,Nala1025545,Nala2012150,Nala999336,Nala2012162,Nala708090,Nala721057,Nala2012149,Nala2012148,Nala253182,Nala2036144,Nala2036143,Nala711606,Nala1955843,Nala218722,Nala216128,Nala216129,Nala218786,Nala228109,Nala231754,Nala204178,Nala204105,Nala1943867,Nala1928243,Nala314726,Nala1047096,Nala733168,Nala241278,Nala989890,Nala1086662,Nala1086603,Nala711738,Nala218811,Nala228262,Nala231847,Nala231845,Nala987127,Nala759429,Nala1123859,Nala1977091,Nala1977080,Nala253349,Nala1955616,Nala206922,Nala228362,Nala279929,Nala253304,Nala760373,Nala760379,Nala760376,Nala302972,Nala204350,Nala216353,Nala772580,Nala999037,Nala1037459,Nala324131,Nala324130,Nala1992741,Nala1955745,Nala1943752,Nala216472,Nala216477,Nala1951906,Nala238840,Nala202882,Nala238824,Nala248140,Nala287746,Nala728055,Nala251750,Nala704099,Nala212192,Nala1049917,Nala346756,Nala307158,Nala1963845,Nala1951894,Nala1999843,Nala1999840,Nala251794,Nala251793,Nala704036,Nala358726,Nala226919,Nala2012686,Nala2012685,Nala2012688,Nala2012682,Nala2012681,Nala2012684,Nala2012660,Nala777168,Nala1936461,Nala226990,Nala238908,Nala287853,Nala1023469,Nala767720,Nala1108802,Nala1121805,Nala716109,Nala334611,Nala755725,Nala755727,Nala704166,Nala1072168,Nala1050742,Nala1086705,Nala1924084,Nala236394,Nala297339,Nala995137,Nala248337,Nala1001795,Nala224377,Nala248313,Nala319386,Nala1001720,Nala261367,Nala1948065,Nala356176,Nala1074897,Nala2036897,Nala224536,Nala1037862,Nala997679,Nala285484,Nala1037810,Nala236444,Nala1037823,Nala995037,Nala995035,Nala1963728,Nala802338,Nala708915,Nala371263,Nala371262,Nala371260,Nala2034366,Nala743247,Nala371256,Nala1938481,Nala253939,Nala718253,Nala731244,Nala300957,Nala300934,Nala214337,Nala300939,Nala1021137,Nala263328,Nala214392,Nala706216,Nala361743,Nala2010496,Nala2010495,Nala287456,Nala1082222,Nala1938597,Nala733963,Nala757984,Nala1023893,Nala757975,Nala348823,Nala708969,Nala1008246,Nala745926,Nala275406,Nala779031,Nala743076,Nala767003,Nala238565,Nala1047529,Nala1963209,Nala251519,Nala251520,Nala202571,Nala706070,Nala708614,Nala334555,Nala804442,Nala792139,Nala780151,Nala731168,Nala251709,Nala1118310,Nala731150,Nala1941988,Nala1047611,Nala1047600,Nala224012,Nala238630,Nala236074,	0.011028739
Molecular function	DNA-binding transcription factor activity	GO:0003700	3	0.001654768	1.090629077	915	4647	14962	82874	Nala1933210,Nala233156,Nala257129,Nala260766,Nala221185,Nala1959804,Nala247758,Nala247764,Nala1019298,Nala318651,Nala2022809,Nala2022808,Nala2010838,Nala343689,Nala1019258,Nala343690,Nala1127082,Nala701112,Nala1970302,Nala1970306,Nala1933307,Nala1947918,Nala221240,Nala223894,Nala823429,Nala811431,Nala331524,Nala1020376,Nala1022953,Nala1046912,Nala1959616,Nala1923657,Nala260914,Nala1945031,Nala764359,Nala740371,Nala788315,Nala742957,Nala727398,Nala208460,Nala1947793,Nala316100,Nala1056126,Nala316152,Nala1933097,Nala1933096,Nala1046729,Nala739426,Nala208401,Nala208402,Nala811255,Nala811253,Nala1010793,Nala811225,Nala1022738,Nala1007129,Nala1019732,Nala742810,Nala1005104,Nala742801,Nala235302,Nala1935441,Nala1935437,Nala705816,Nala705815,Nala825717,Nala1078019,Nala1042094,Nala262859,Nala1030019,Nala1042011,Nala370874,Nala1020658,Nala715161,Nala2030014,Nala2044606,Nala729787,Nala2042011,Nala1972511,Nala729958,Nala1019872,Nala235405,Nala813601,Nala1042169,Nala247358,Nala2020719,Nala730877,Nala703284,Nala727230,Nala1042134,Nala2005191,Nala739257,Nala331172,Nala994330,Nala370717,Nala705632,Nala211501,Nala717622,Nala1935231,Nala211578,Nala742586,Nala1093415,Nala1935185,Nala730586,Nala1960198,Nala1972192,Nala1007479,Nala1962768,Nala1962767,Nala1962769,Nala2020885,Nala2020876,Nala1019423,Nala2042294,Nala223617,Nala1005010,Nala1019654,Nala740026,Nala1081507,Nala235599,Nala1007560,Nala367308,Nala727029,Nala233994,Nala989518,Nala257958,Nala304858,Nala218365,Nala257934,Nala255379,Nala341825,Nala326254,Nala1955477,Nala255358,Nala1005506,Nala1967468,Nala363247,Nala701822,Nala221958,Nala1042442,Nala735369,Nala255454,Nala723378,Nala760316,Nala243467,Nala218474,Nala1029639,Nala1967527,Nala341769,Nala713984,Nala1967558,Nala735314,Nala749955,Nala326170,Nala818037,Nala280393,Nala1054561,Nala1970880,Nala992989,Nala1020997,Nala1030324,Nala1955287,Nala314448,Nala1020928,Nala725637,Nala725636,Nala701664,Nala1970846,Nala1091248,Nala1093822,Nala798565,Nala798567,Nala241056,Nala241033,Nala304993,Nala747156,Nala1943332,Nala1967317,Nala713795,Nala1933909,Nala1943300,Nala231668,Nala1017388,Nala1933958,Nala1029351,Nala1040342,Nala257527,Nala1015378,Nala233562,Nala257502,Nala257504,Nala233535,Nala1970698,Nala1945642,Nala713487,Nala1027334,Nala713486,Nala304440,Nala1029908,Nala749347,Nala208525,Nala1066871,Nala1066870,Nala1091828,Nala1091827,Nala1091825,Nala233682,Nala269601,Nala725591,Nala1967184,Nala304309,Nala343951,Nala2005988,Nala2005991,Nala270633,Nala808229,Nala1933727,Nala821278,Nala218153,Nala206178,Nala1921467,Nala282747,Nala282748,Nala218166,Nala1027159,Nala713254,Nala233743,Nala2003445,Nala2003444,Nala1017756,Nala1005748,Nala715842,Nala2039437,Nala798159,Nala279061,Nala326099,Nala267070,Nala1040059,Nala713171,Nala1039074,Nala992401,Nala1042840,Nala245867,Nala1029833,Nala294809,Nala1029815,Nala781105,Nala1110356,Nala288255,Nala744151,Nala217860,Nala709788,Nala710789,Nala734732,Nala313826,Nala264200,Nala266855,Nala266845,Nala986418,Nala203270,Nala230867,Nala230871,Nala230870,Nala230873,Nala230875,Nala230874,Nala230877,Nala230876,Nala1051573,Nala720292,Nala203350,Nala203351,Nala734825,Nala1927426,Nala719244,Nala2025185,Nala2037153,Nala239359,Nala301712,Nala301714,Nala313743,Nala313742,Nala1038287,Nala1041872,Nala252495,Nala1026202,Nala1041805,Nala1930719,Nala709557,Nala252471,Nala1939124,Nala215498,Nala998159,Nala203613,Nala1004999,Nala1964268,Nala1964269,Nala240522,Nala252514,Nala1942816,Nala719012,Nala252589,Nala988737,Nala988683,Nala771371,Nala986000,Nala797943,Nala797945,Nala734320,Nala1122731,Nala700981,Nala709313,Nala1002820,Nala746477,Nala1122689,Nala1024392,Nala1966686,Nala1991620,Nala337204,Nala337265,Nala820733,Nala734469,Nala1966625,Nala350275,Nala350277,Nala783381,Nala1014900,Nala301563,Nala301564,Nala1000096,Nala1000097,Nala227069,Nala1954336,Nala748758,Nala252089,Nala1002618,Nala254622,Nala771097,Nala205671,Nala1085128,Nala264155,Nala337427,Nala264103,Nala266761,Nala217744,Nala205759,Nala1014708,Nala1000101,Nala700875,Nala1134460,Nala1950619,Nala1061674,Nala1935009,Nala1937648,Nala1925661,Nala705390,Nala1000650,Nala742382,Nala1012696,Nala1048603,Nala1000696,Nala1000697,Nala756908,Nala730306,Nala1132469,Nala1132471,Nala1009195,Nala1085702,Nala369294,Nala286524,Nala213585,Nala213586,Nala1960085,Nala323973,Nala730415,Nala250586,Nala996529,Nala1962694,Nala1119336,Nala1107391,Nala1119355,Nala272086,Nala237757,Nala296098,Nala1048418,Nala225711,Nala235061,Nala1000434,Nala729147,Nala756714,Nala250679,Nala1937326,Nala1952974,Nala318099,Nala1964987,Nala719916,Nala778265,Nala211233,Nala237862,Nala1024570,Nala1109852,Nala1061537,Nala223191,Nala296100,Nala729252,Nala742209,Nala705295,Nala237797,Nala729278,Nala262736,Nala803644,Nala803643,Nala1949474,Nala984323,Nala321581,Nala803601,Nala803600,Nala274039,Nala2021000,Nala239659,Nala1937120,Nala1925145,Nala732563,Nala1952735,Nala1129272,Nala1964900,Nala805987,Nala203852,Nala240808,Nala203851,Nala203867,Nala1940925,Nala1083557,Nala1974215,Nala998716,Nala768606,Nala998722,Nala1940878,Nala240726,Nala998774,Nala203794,Nala705099,Nala719619,Nala252795,Nala1976856,Nala239792,Nala720641,Nala1105183,Nala239937,Nala744348,Nala249213,Nala1940518,Nala288877,Nala1022228,Nala2008300,Nala1952518,Nala793295,Nala1130038,Nala768417,Nala1949032,Nala744441,Nala239950,Nala239959,Nala1022301,Nala1009323,Nala1940698,Nala274307,Nala274305,Nala1934570,Nala809254,Nala295371,Nala799249,Nala1069500,Nala753852,Nala2021558,Nala702448,Nala702450,Nala2033544,Nala222509,Nala2033588,Nala2033586,Nala307835,Nala307819,Nala1055071,Nala1934690,Nala726357,Nala1031011,Nala1006061,Nala753706,Nala728765,Nala1104288,Nala207072,Nala751031,Nala777662,Nala775009,Nala775006,Nala1934291,Nala1047931,Nala751001,Nala800686,Nala219120,Nala728862,Nala995950,Nala256130,Nala232132,Nala1934442,Nala751157,Nala293083,Nala293084,Nala283688,Nala283687,Nala751133,Nala726172,Nala1971395,Nala1946118,Nala210017,Nala1948721,Nala1948697,Nala1116943,Nala356525,Nala728495,Nala1069915,Nala1018522,Nala1018540,Nala246101,Nala246108,Nala1922238,Nala319405,Nala319402,Nala258033,Nala297679,Nala271001,Nala1043497,Nala1934166,Nala248676,Nala812383,Nala728545,Nala728576,Nala753538,Nala1971157,Nala1006202,Nala1008852,Nala210264,Nala246234,Nala234222,Nala1948525,Nala246187,Nala1079135,Nala1055177,Nala320734,Nala330112,Nala246122,Nala1924601,Nala1021972,Nala704428,Nala210394,Nala1008902,Nala234313,Nala728389,Nala319662,Nala319663,Nala2031669,Nala995415,Nala995429,Nala995428,Nala1930192,Nala1043863,Nala785534,Nala281696,Nala220697,Nala232650,Nala266041,Nala700568,Nala1954127,Nala712552,Nala254037,Nala700518,Nala1991090,Nala230146,Nala229181,Nala1043936,Nala266161,Nala988152,Nala2006856,Nala2006890,Nala1991188,Nala773585,Nala1920851,Nala303743,Nala1018640,Nala1018679,Nala217262,Nala1004027,Nala736365,Nala736368,Nala726941,Nala738909,Nala281823,Nala712324,Nala293821,Nala712311,Nala726987,Nala712338,Nala700363,Nala219825,Nala219823,Nala207833,Nala219810,Nala702944,Nala773267,Nala256815,Nala1018574,Nala219864,Nala1018740,Nala1018739,Nala1018738,Nala1978058,Nala217379,Nala1956657,Nala278375,Nala712459,Nala809706,Nala362061,Nala1041077,Nala819131,Nala244948,Nala1079629,Nala1079630,Nala256919,Nala1065624,Nala234863,Nala283849,Nala1041624,Nala726797,Nala1934974,Nala219217,Nala1100556,Nala714737,Nala712109,Nala315118,Nala807035,Nala315198,Nala295758,Nala293119,Nala1038165,Nala222997,Nala702859,Nala1004775,Nala1002118,Nala354647,Nala736170,Nala1100494,Nala1016468,Nala232459,Nala1995708,Nala1114930,Nala1114951,Nala207481,Nala738539,Nala702501,Nala232499,Nala1028378,Nala1100373,Nala751468,Nala1968243,Nala207584,Nala712062,Nala315216,Nala1112260,Nala769493,Nala1062112,Nala336416,Nala1037179,Nala1049176,Nala324422,Nala1076730,Nala985152,Nala253582,Nala1025129,Nala1001175,Nala769452,Nala1027713,Nala708488,Nala277697,Nala1052888,Nala277679,Nala277657,Nala1064825,Nala1963162,Nala1037228,Nala1052852,Nala1027840,Nala1025206,Nala769548,Nala2014495,Nala216643,Nala1938109,Nala745512,Nala251017,Nala241692,Nala238036,Nala1052568,Nala275170,Nala275169,Nala782260,Nala2002519,Nala2002516,Nala2002515,Nala2002524,Nala2002521,Nala2002520,Nala2002525,Nala772833,Nala322084,Nala733274,Nala275195,Nala1941402,Nala241716,Nala735838,Nala277767,Nala987532,Nala1135449,Nala1123487,Nala1123484,Nala796972,Nala1037033,Nala1039629,Nala1040623,Nala204975,Nala204977,Nala204976,Nala204978,Nala999448,Nala2038652,Nala1101922,Nala253812,Nala1965537,Nala287205,Nala287209,Nala287208,Nala253898,Nala251243,Nala263217,Nala214291,Nala745064,Nala745056,Nala1965221,Nala277195,Nala1967885,Nala1001594,Nala2012150,Nala2012162,Nala708090,Nala721057,Nala2012149,Nala2012148,Nala253182,Nala2036144,Nala2036143,Nala711606,Nala1955843,Nala218722,Nala216128,Nala216129,Nala218786,Nala228109,Nala231754,Nala204178,Nala204105,Nala1943867,Nala1928243,Nala314726,Nala1047096,Nala733168,Nala241278,Nala1086662,Nala1086603,Nala711738,Nala218811,Nala759429,Nala1123859,Nala1977091,Nala1977080,Nala253349,Nala1955616,Nala206922,Nala228362,Nala253304,Nala760373,Nala760379,Nala760376,Nala302972,Nala204350,Nala216353,Nala772580,Nala999037,Nala1037459,Nala324131,Nala324130,Nala1992741,Nala1955745,Nala1943752,Nala216472,Nala216477,Nala1951906,Nala238824,Nala248140,Nala287746,Nala728055,Nala251750,Nala704099,Nala212192,Nala1049917,Nala346756,Nala1963845,Nala1951894,Nala704036,Nala226919,Nala2012686,Nala2012685,Nala2012688,Nala2012682,Nala2012681,Nala2012684,Nala2012660,Nala777168,Nala1936461,Nala226990,Nala238908,Nala287853,Nala1023469,Nala767720,Nala1108802,Nala1121805,Nala716109,Nala334611,Nala755725,Nala755727,Nala1072168,Nala1050742,Nala1924084,Nala236394,Nala297339,Nala248337,Nala1001795,Nala224377,Nala319386,Nala1001720,Nala1948065,Nala356176,Nala1074897,Nala2036897,Nala224536,Nala997679,Nala285484,Nala1037810,Nala236444,Nala1037823,Nala1963728,Nala802338,Nala708915,Nala371263,Nala371262,Nala371260,Nala2034366,Nala743247,Nala371256,Nala1938481,Nala253939,Nala731244,Nala300957,Nala300934,Nala214337,Nala300939,Nala1021137,Nala263328,Nala214392,Nala706216,Nala2010496,Nala2010495,Nala287456,Nala1082222,Nala1938597,Nala733963,Nala757984,Nala1023893,Nala348823,Nala708969,Nala1008246,Nala745926,Nala275406,Nala779031,Nala743076,Nala238565,Nala1047529,Nala1963209,Nala251519,Nala251520,Nala202571,Nala706070,Nala708614,Nala334555,Nala804442,Nala792139,Nala780151,Nala731168,Nala251709,Nala1118310,Nala731150,Nala1941988,Nala1047611,Nala1047600,Nala224012,Nala238630,Nala236074,	0.021511979
Molecular function	chromatin binding	GO:0003682	3	0.018414064	1.136709367	228	1111	14962	82874	Nala764561,Nala764685,Nala1046944,Nala715425,Nala259993,Nala269302,Nala1044055,Nala257485,Nala1022738,Nala1007129,Nala823044,Nala298882,Nala727194,Nala296253,Nala705912,Nala1042169,Nala811040,Nala742570,Nala984883,Nala984840,Nala825512,Nala1949920,Nala1962875,Nala1020542,Nala1044517,Nala1029548,Nala1042523,Nala711262,Nala1017615,Nala1017614,Nala1017616,Nala725912,Nala1943262,Nala1017346,Nala821505,Nala241056,Nala228027,Nala1017361,Nala713477,Nala257575,Nala1029908,Nala233586,Nala798382,Nala304397,Nala2015374,Nala1040377,Nala1921467,Nala231180,Nala774186,Nala279061,Nala1994369,Nala776748,Nala776749,Nala749160,Nala1078834,Nala1933596,Nala788870,Nala817654,Nala710774,Nala266842,Nala313816,Nala313812,Nala239251,Nala227221,Nala720255,Nala215363,Nala227345,Nala1065857,Nala1026202,Nala795670,Nala795668,Nala1038344,Nala1041909,Nala710663,Nala797943,Nala797945,Nala722368,Nala349322,Nala349325,Nala1966533,Nala746132,Nala2023057,Nala1932900,Nala1002636,Nala242664,Nala783080,Nala1048157,Nala1051757,Nala758200,Nala724817,Nala720975,Nala1120491,Nala250573,Nala1947034,Nala1036720,Nala766458,Nala729424,Nala1950374,Nala1937326,Nala719758,Nala262692,Nala213830,Nala719922,Nala1109852,Nala274752,Nala742237,Nala815632,Nala272165,Nala803604,Nala803603,Nala719889,Nala249035,Nala249038,Nala1009429,Nala1974215,Nala998716,Nala998722,Nala998780,Nala227753,Nala239792,Nala2021201,Nala2011911,Nala758931,Nala1119646,Nala744456,Nala1036971,Nala1012978,Nala2045442,Nala1069536,Nala822283,Nala726290,Nala726291,Nala726289,Nala222609,Nala1072944,Nala800619,Nala219118,Nala753822,Nala207127,Nala1045438,Nala726123,Nala728526,Nala753494,Nala728429,Nala1018386,Nala728649,Nala1114241,Nala222071,Nala248676,Nala1924548,Nala1924536,Nala246187,Nala319765,Nala319762,Nala319763,Nala319761,Nala212947,Nala1942184,Nala773528,Nala761518,Nala1991134,Nala232645,Nala220697,Nala1043827,Nala724541,Nala2043709,Nala1053196,Nala1043936,Nala1018688,Nala819280,Nala1006742,Nala1946966,Nala293179,Nala1934958,Nala1063059,Nala714511,Nala281379,Nala1077467,Nala1100276,Nala733431,Nala1941679,Nala1052851,Nala1951148,Nala818736,Nala299191,Nala2002566,Nala796972,Nala1039641,Nala241853,Nala253812,Nala228143,Nala1025545,Nala2012148,Nala711638,Nala231711,Nala2000216,Nala1086603,Nala265359,Nala2036394,Nala1955616,Nala253496,Nala989655,Nala236143,Nala767628,Nala238784,Nala743696,Nala2012629,Nala310600,Nala297207,Nala297209,Nala297208,Nala985843,Nala275815,Nala1072151,Nala743468,Nala985793,Nala2036850,Nala224523,Nala1987783,Nala743538,Nala2022318,Nala358241,Nala263344,Nala263490,Nala287451,Nala743071,Nala310599,Nala794761,	0.159588557
Cellular component	chloroplast	GO:0009507	7	2.92E-10	1.118607074	2236	10884	15669	85317	Nala1933214,Nala1947849,Nala1947848,Nala1947847,Nala701007,Nala208141,Nala1935847,Nala1010953,Nala713034,Nala1972887,Nala1957266,Nala259782,Nala260774,Nala223787,Nala1081258,Nala245109,Nala208177,Nala259723,Nala823550,Nala764585,Nala282078,Nala1105888,Nala221090,Nala245065,Nala294080,Nala776585,Nala1009893,Nala1020217,Nala1020221,Nala296615,Nala1957171,Nala1970152,Nala1969174,Nala740541,Nala739561,Nala1105814,Nala764551,Nala740710,Nala208226,Nala727758,Nala1923995,Nala1957347,Nala727746,Nala2020239,Nala740758,Nala740757,Nala740755,Nala740754,Nala1103031,Nala1130641,Nala1933397,Nala245240,Nala1945347,Nala1130696,Nala235888,Nala245200,Nala1945334,Nala318568,Nala318567,Nala331512,Nala245173,Nala257141,Nala2022903,Nala749012,Nala776637,Nala1970244,Nala284754,Nala2044300,Nala1019306,Nala750044,Nala2007369,Nala2007368,Nala272915,Nala235971,Nala259944,Nala284904,Nala233328,Nala2007388,Nala259916,Nala1022700,Nala223994,Nala211960,Nala739404,Nala1959662,Nala1093063,Nala211959,Nala727409,Nala223952,Nala257364,Nala1117563,Nala1117588,Nala1081025,Nala1081027,Nala1044079,Nala1129594,Nala752372,Nala1020069,Nala328237,Nala1044015,Nala1007071,Nala776371,Nala788352,Nala1007061,Nala739390,Nala367865,Nala270266,Nala776320,Nala1019081,Nala776332,Nala1019083,Nala245276,Nala245279,Nala764371,Nala223901,Nala1034627,Nala992004,Nala1960591,Nala1007035,Nala764329,Nala778904,Nala233432,Nala269448,Nala1081141,Nala318704,Nala270411,Nala1933149,Nala233467,Nala1019185,Nala367731,Nala1970083,Nala1105535,Nala1083715,Nala788420,Nala788444,Nala1058752,Nala1007119,Nala823268,Nala1058702,Nala994525,Nala1034748,Nala328193,Nala328195,Nala1034752,Nala208400,Nala1022788,Nala1957074,Nala1996684,Nala282365,Nala1957087,Nala2007588,Nala1020745,Nala729801,Nala703200,Nala213925,Nala825696,Nala223332,Nala776171,Nala249911,Nala1947404,Nala213997,Nala321850,Nala1972392,Nala2007619,Nala259259,Nala306223,Nala1091004,Nala1091002,Nala1091001,Nala2007611,Nala2007612,Nala813724,Nala813726,Nala296232,Nala2032600,Nala249890,Nala223259,Nala752156,Nala729762,Nala729758,Nala1029032,Nala729780,Nala1032691,Nala1974980,Nala1030044,Nala729798,Nala343214,Nala739142,Nala729789,Nala801777,Nala742765,Nala1923548,Nala1005211,Nala1020860,Nala1020861,Nala717952,Nala211410,Nala1960510,Nala1960515,Nala742939,Nala1032802,Nala1972504,Nala367039,Nala1115492,Nala1935586,Nala235447,Nala776293,Nala211456,Nala1935540,Nala791869,Nala791868,Nala247350,Nala1054142,Nala1078127,Nala984971,Nala1947484,Nala739204,Nala343130,Nala729871,Nala1042115,Nala2005153,Nala357770,Nala2020775,Nala727242,Nala730853,Nala1042143,Nala1019799,Nala2005123,Nala813677,Nala1005141,Nala2007794,Nala1020785,Nala1020789,Nala298963,Nala298964,Nala994347,Nala801665,Nala1103546,Nala742888,Nala2020796,Nala2042179,Nala1950825,Nala1925805,Nala1019512,Nala729611,Nala1959203,Nala259533,Nala235556,Nala1923239,Nala1093456,Nala1949809,Nala2020829,Nala1127403,Nala2020825,Nala1068488,Nala1081450,Nala1947177,Nala994259,Nala1996105,Nala730588,Nala260458,Nala766579,Nala235476,Nala306489,Nala1935141,Nala2020832,Nala2020835,Nala1044419,Nala729507,Nala729506,Nala1949795,Nala1019444,Nala1019437,Nala1986721,Nala1020422,Nala717574,Nala1019483,Nala223628,Nala211646,Nala343298,Nala729707,Nala717728,Nala235698,Nala245029,Nala1923369,Nala1115292,Nala233025,Nala259637,Nala1935334,Nala1937985,Nala1949907,Nala1925974,Nala1925980,Nala727065,Nala996770,Nala994128,Nala791632,Nala996794,Nala308986,Nala740021,Nala1984294,Nala778627,Nala778626,Nala739085,Nala1103388,Nala367337,Nala367334,Nala331374,Nala1962870,Nala1019565,Nala727003,Nala367349,Nala989560,Nala328801,Nala328800,Nala989558,Nala257990,Nala798844,Nala255317,Nala1029578,Nala1030561,Nala233972,Nala798807,Nala806143,Nala725828,Nala725826,Nala351217,Nala701896,Nala1955454,Nala255358,Nala257925,Nala735194,Nala206344,Nala245928,Nala255454,Nala1029678,Nala1992576,Nala735344,Nala1042669,Nala1980587,Nala231464,Nala328705,Nala735391,Nala243428,Nala1030642,Nala304744,Nala798910,Nala750926,Nala713968,Nala821630,Nala1967531,Nala328738,Nala328739,Nala749916,Nala713990,Nala314167,Nala735315,Nala1980541,Nala1980542,Nala2029518,Nala2017514,Nala725912,Nala818049,Nala713925,Nala365762,Nala280392,Nala206414,Nala206413,Nala1931508,Nala1029306,Nala1955253,Nala1970881,Nala314407,Nala314406,Nala292545,Nala749629,Nala750611,Nala1955286,Nala749691,Nala1921899,Nala713617,Nala314477,Nala314476,Nala314451,Nala1007958,Nala1955225,Nala1093892,Nala1093893,Nala2042639,Nala2017664,Nala1066206,Nala1945844,Nala1933855,Nala1081850,Nala1017252,Nala206527,Nala1921821,Nala1921823,Nala1992188,Nala1029246,Nala1103893,Nala1056863,Nala206559,Nala304930,Nala735105,Nala1967377,Nala228029,Nala1933994,Nala1933992,Nala326344,Nala2005748,Nala326393,Nala713767,Nala265052,Nala326373,Nala326374,Nala1955342,Nala701797,Nala992832,Nala1955359,Nala326371,Nala326372,Nala265038,Nala711123,Nala341979,Nala1982964,Nala1982963,Nala1101154,Nala1921994,Nala204039,Nala204049,Nala798673,Nala2039198,Nala1933932,Nala206680,Nala1103784,Nala1040345,Nala725428,Nala701477,Nala1945675,Nala1933689,Nala1933688,Nala1040369,Nala1052346,Nala221570,Nala245521,Nala1933666,Nala233514,Nala1933662,Nala233515,Nala1969696,Nala1029996,Nala1921678,Nala1945627,Nala1040315,Nala208576,Nala257598,Nala1027300,Nala1029978,Nala316453,Nala713407,Nala713408,Nala1029914,Nala270520,Nala1015324,Nala1943058,Nala1029925,Nala1957657,Nala1970621,Nala713421,Nala270493,Nala270492,Nala749373,Nala1091894,Nala1091882,Nala749378,Nala788992,Nala749358,Nala208530,Nala1078872,Nala990090,Nala749390,Nala1039283,Nala1052257,Nala233688,Nala1040454,Nala750516,Nala1967123,Nala1945794,Nala1970793,Nala1101710,Nala1933795,Nala1933793,Nala1040475,Nala1040479,Nala1982796,Nala1027467,Nala749557,Nala1027413,Nala1957732,Nala713522,Nala1957764,Nala701570,Nala365399,Nala1101789,Nala1111122,Nala1111125,Nala749485,Nala1921735,Nala1052363,Nala365352,Nala1933701,Nala1040380,Nala1052356,Nala821256,Nala245776,Nala776805,Nala1933454,Nala1029797,Nala776807,Nala218152,Nala257742,Nala752862,Nala1029758,Nala1994438,Nala1970474,Nala703811,Nala255185,Nala255182,Nala267140,Nala326028,Nala715824,Nala1957410,Nala341602,Nala703881,Nala762182,Nala279090,Nala798156,Nala328698,Nala351056,Nala351055,Nala811763,Nala255091,Nala282688,Nala750113,Nala713169,Nala233722,Nala1054691,Nala1054697,Nala208774,Nala208772,Nala786109,Nala749186,Nala776725,Nala776724,Nala257887,Nala727974,Nala1078834,Nala231236,Nala1078815,Nala1945545,Nala740949,Nala725326,Nala788922,Nala1017882,Nala231216,Nala231217,Nala206247,Nala231220,Nala245865,Nala1015278,Nala280248,Nala1003289,Nala749322,Nala713392,Nala353515,Nala703943,Nala2003577,Nala1957539,Nala294809,Nala2015527,Nala2039544,Nala774264,Nala233837,Nala1088116,Nala1052151,Nala750224,Nala245802,Nala750283,Nala762260,Nala208833,Nala1027185,Nala1125568,Nala1038491,Nala1038492,Nala1051462,Nala756184,Nala771788,Nala323145,Nala1038471,Nala795712,Nala1002440,Nala335158,Nala815055,Nala719192,Nala1927346,Nala710744,Nala254817,Nala227204,Nala217820,Nala239260,Nala215291,Nala254863,Nala239246,Nala337824,Nala229871,Nala1090987,Nala998398,Nala817512,Nala323038,Nala323039,Nala1038578,Nala986331,Nala1038530,Nala1038531,Nala2027738,Nala719276,Nala359036,Nala359035,Nala335028,Nala756247,Nala756248,Nala998381,Nala323091,Nala323093,Nala1927473,Nala722830,Nala372093,Nala720221,Nala217952,Nala239379,Nala266986,Nala215395,Nala252357,Nala227399,Nala203378,Nala710813,Nala215392,Nala1134254,Nala254956,Nala227356,Nala227359,Nala795555,Nala1038291,Nala1038290,Nala1014256,Nala1124739,Nala1077831,Nala1038241,Nala1053817,Nala1014209,Nala360385,Nala360386,Nala360388,Nala288437,Nala1028860,Nala2039828,Nala998241,Nala746574,Nala2039860,Nala1014211,Nala215435,Nala215451,Nala227437,Nala1978724,Nala710558,Nala1075191,Nala240482,Nala252477,Nala1927130,Nala1026392,Nala986158,Nala1014375,Nala2027930,Nala1124618,Nala2013321,Nala1991883,Nala720016,Nala215621,Nala720043,Nala1964279,Nala732064,Nala986197,Nala710622,Nala710617,Nala1929877,Nala1978806,Nala215575,Nala710631,Nala1952238,Nala719016,Nala1016912,Nala276533,Nala1122004,Nala311328,Nala239587,Nala795589,Nala252537,Nala266471,Nala986040,Nala819821,Nala1048267,Nala1036299,Nala1942590,Nala352908,Nala1048218,Nala1966553,Nala724975,Nala362341,Nala313366,Nala986098,Nala2013485,Nala1122703,Nala734369,Nala278473,Nala773914,Nala773919,Nala1000204,Nala2037496,Nala2037495,Nala712953,Nala709335,Nala217456,Nala1942557,Nala217491,Nala1942558,Nala1942545,Nala1085198,Nala712901,Nala795421,Nala795422,Nala819705,Nala254586,Nala988567,Nala291592,Nala339845,Nala242596,Nala1119042,Nala1048342,Nala1991633,Nala1964019,Nala1966675,Nala2025530,Nala1964031,Nala1048300,Nala1038971,Nala1063922,Nala1964056,Nala1051923,Nala1000344,Nala1952016,Nala1002901,Nala1942690,Nala303919,Nala1942679,Nala1134693,Nala1942658,Nala1929683,Nala1942634,Nala710185,Nala746134,Nala1110521,Nala264043,Nala349510,Nala349511,Nala239078,Nala301545,Nala252042,Nala748779,Nala313530,Nala227075,Nala313580,Nala785701,Nala264003,Nala313594,Nala313593,Nala746160,Nala1024083,Nala1942343,Nala1024013,Nala1038651,Nala748727,Nala724770,Nala710128,Nala710129,Nala712787,Nala712785,Nala724792,Nala1978323,Nala1000067,Nala1000068,Nala710164,Nala349565,Nala710170,Nala709189,Nala1966384,Nala217627,Nala1956931,Nala712722,Nala1920918,Nala1002650,Nala736709,Nala1920904,Nala771062,Nala227030,Nala229687,Nala797685,Nala217699,Nala203066,Nala205671,Nala1920983,Nala313611,Nala746263,Nala1036192,Nala734284,Nala761884,Nala1085104,Nala264145,Nala785897,Nala325447,Nala264121,Nala240170,Nala264111,Nala337410,Nala266761,Nala337409,Nala1036189,Nala264109,Nala1966450,Nala205829,Nala1966473,Nala264199,Nala991997,Nala1002732,Nala1097098,Nala1002767,Nala254769,Nala254772,Nala240102,Nala1097045,Nala278709,Nala1061070,Nala266709,Nala203163,Nala1930409,Nala1120576,Nala1071062,Nala1097665,Nala1097658,Nala2023252,Nala213547,Nala213545,Nala213567,Nala1046050,Nala1119547,Nala778339,Nala1937627,Nala1022058,Nala2035251,Nala2035252,Nala1034035,Nala1925617,Nala274408,Nala274407,Nala1048616,Nala1036641,Nala1048642,Nala249430,Nala249436,Nala1022023,Nala286440,Nala237439,Nala1107607,Nala742374,Nala1009047,Nala803908,Nala1024637,Nala1000604,Nala720964,Nala815982,Nala1998505,Nala249495,Nala2013935,Nala1950572,Nala2001921,Nala1000614,Nala369237,Nala825163,Nala1095109,Nala1095108,Nala237617,Nala1046188,Nala1010188,Nala213674,Nala766474,Nala1071116,Nala1925762,Nala1046120,Nala1107451,Nala262551,Nala1009134,Nala1022121,Nala274501,Nala249566,Nala249568,Nala298544,Nala1009166,Nala1923062,Nala274574,Nala803866,Nala803861,Nala262573,Nala730419,Nala1998610,Nala286515,Nala791181,Nala1097467,Nala1119375,Nala1132352,Nala213781,Nala250724,Nala996499,Nala793769,Nala249745,Nala1937405,Nala742152,Nala742154,Nala237748,Nala1048478,Nala223119,Nala249727,Nala237715,Nala1048414,Nala1950369,Nala223071,Nala732789,Nala259016,Nala730121,Nala1036402,Nala729142,Nala984407,Nala984405,Nala1988990,Nala262620,Nala237652,Nala211064,Nala211053,Nala1000456,Nala1974389,Nala1939974,Nala744780,Nala223039,Nala260091,Nala345688,Nala259094,Nala355015,Nala357613,Nala331036,Nala262687,Nala357636,Nala1119241,Nala719913,Nala1097511,Nala223224,Nala262829,Nala223244,Nala1048594,Nala1925537,Nala296194,Nala1012595,Nala1024584,Nala1048539,Nala1036577,Nala213873,Nala1024531,Nala1048508,Nala272106,Nala274761,Nala720892,Nala996327,Nala259111,Nala996326,Nala211165,Nala296122,Nala235146,Nala729270,Nala717298,Nala1974488,Nala223137,Nala742232,Nala719826,Nala1950464,Nala986976,Nala286091,Nala298088,Nala793571,Nala203738,Nala1083476,Nala1986143,Nala1940810,Nala1046488,Nala2033090,Nala1083434,Nala719581,Nala1962126,Nala239648,Nala1964798,Nala1034485,Nala732576,Nala1940757,Nala732580,Nala227628,Nala215639,Nala720597,Nala227637,Nala1009413,Nala249063,Nala249066,Nala249065,Nala237067,Nala250006,Nala311685,Nala1964727,Nala1964725,Nala321004,Nala719510,Nala250015,Nala250014,Nala237050,Nala1010411,Nala2035731,Nala984191,Nala2033124,Nala335479,Nala1130291,Nala250199,Nala1083584,Nala240804,Nala240815,Nala227841,Nala996160,Nala215803,Nala1940917,Nala1046593,Nala754069,Nala766047,Nala227790,Nala1976872,Nala1964880,Nala1964881,Nala213135,Nala213132,Nala213133,Nala213131,Nala227777,Nala1925273,Nala705065,Nala1119917,Nala1009593,Nala1022559,Nala729065,Nala756643,Nala1940857,Nala1046548,Nala1986252,Nala729053,Nala1010525,Nala311536,Nala237181,Nala250128,Nala720613,Nala1964863,Nala986731,Nala1949255,Nala1949256,Nala2021226,Nala2021215,Nala333123,Nala1129157,Nala986694,Nala239932,Nala213302,Nala240928,Nala768312,Nala744365,Nala215971,Nala298287,Nala771905,Nala1036874,Nala250214,Nala1964533,Nala240860,Nala1000891,Nala707347,Nala1952574,Nala998636,Nala1976553,Nala998633,Nala1964560,Nala240843,Nala1964574,Nala215892,Nala1022227,Nala817906,Nala237282,Nala276868,Nala249271,Nala1940570,Nala707305,Nala274397,Nala756454,Nala1085962,Nala369022,Nala1117022,Nala1105041,Nala252987,Nala1940677,Nala276948,Nala1952680,Nala720447,Nala1927677,Nala249321,Nala249325,Nala264933,Nala239989,Nala1022332,Nala239962,Nala239969,Nala274373,Nala274367,Nala249391,Nala321115,Nala719417,Nala1000988,Nala1000972,Nala719412,Nala222418,Nala728941,Nala2033445,Nala222402,Nala1008638,Nala1983515,Nala726343,Nala753922,Nala1922509,Nala209426,Nala246474,Nala319932,Nala258403,Nala1922594,Nala210495,Nala210490,Nala234435,Nala1069598,Nala1070585,Nala810211,Nala258398,Nala305359,Nala258392,Nala258391,Nala1033569,Nala246386,Nala1008554,Nala2021537,Nala1033514,Nala271391,Nala726406,Nala726402,Nala738402,Nala1008707,Nala1995637,Nala714464,Nala366171,Nala1956062,Nala319802,Nala246596,Nala800716,Nala258555,Nala702404,Nala1080032,Nala246546,Nala246547,Nala307880,Nala763391,Nala344816,Nala344815,Nala258481,Nala258484,Nala1043037,Nala800734,Nala800736,Nala751333,Nala1045638,Nala1033662,Nala1006046,Nala2006017,Nala1948954,Nala1924973,Nala220006,Nala1924943,Nala207000,Nala283644,Nala258692,Nala1096980,Nala222691,Nala1946317,Nala1948972,Nala1922349,Nala1934326,Nala704718,Nala1934323,Nala726097,Nala726095,Nala751060,Nala330554,Nala330550,Nala789685,Nala342514,Nala751090,Nala1072917,Nala714026,Nala765608,Nala366599,Nala993323,Nala1958277,Nala1047940,Nala716699,Nala728679,Nala728678,Nala366564,Nala1958294,Nala741670,Nala258731,Nala222776,Nala232115,Nala728815,Nala234744,Nala1922405,Nala741854,Nala728859,Nala1008501,Nala281108,Nala258794,Nala220143,Nala305429,Nala234785,Nala219193,Nala1082441,Nala305432,Nala800546,Nala1033498,Nala751156,Nala751149,Nala751146,Nala293092,Nala330471,Nala751182,Nala1104236,Nala751192,Nala763169,Nala1033416,Nala2045853,Nala995863,Nala1008412,Nala751132,Nala753791,Nala1008492,Nala1106811,Nala212610,Nala1948716,Nala1006414,Nala1006405,Nala212629,Nala368484,Nala704572,Nala210035,Nala790468,Nala1092349,Nala344504,Nala1079359,Nala1094975,Nala332542,Nala2021924,Nala1031350,Nala728452,Nala728451,Nala1057994,Nala716491,Nala2018372,Nala1057927,Nala1018395,Nala1971032,Nala1069914,Nala1045966,Nala1958085,Nala2043394,Nala2043395,Nala704612,Nala1018515,Nala1018516,Nala704646,Nala716610,Nala704653,Nala1958212,Nala1958223,Nala995709,Nala283099,Nala246105,Nala1126147,Nala248736,Nala1936865,Nala1092473,Nala1971183,Nala246069,Nala246079,Nala246061,Nala283064,Nala234057,Nala283075,Nala283072,Nala1922196,Nala1973763,Nala1055425,Nala741570,Nala765501,Nala1008885,Nala718945,Nala354059,Nala342083,Nala704327,Nala210263,Nala246232,Nala789290,Nala789287,Nala1948533,Nala261843,Nala248859,Nala1080132,Nala319709,Nala224883,Nala779877,Nala779875,Nala1055165,Nala319753,Nala246149,Nala1057763,Nala330112,Nala2018521,Nala706895,Nala297705,Nala297708,Nala297707,Nala743837,Nala779803,Nala1045777,Nala1070707,Nala2043503,Nala248929,Nala824084,Nala1936611,Nala209314,Nala209313,Nala210324,Nala1961612,Nala1008997,Nala704436,Nala258335,Nala1128564,Nala246320,Nala222384,Nala1948640,Nala273913,Nala1067284,Nala1008907,Nala234312,Nala728383,Nala1043289,Nala1104665,Nala1936598,Nala319667,Nala319666,Nala319683,Nala2031602,Nala1936589,Nala1018244,Nala2031664,Nala824108,Nala824109,Nala354043,Nala354044,Nala354045,Nala1018284,Nala1985531,Nala743999,Nala716388,Nala1930184,Nala712597,Nala1991129,Nala254016,Nala242017,Nala1991157,Nala1930138,Nala748585,Nala1991132,Nala1991133,Nala1956772,Nala278023,Nala724543,Nala327585,Nala327584,Nala327589,Nala327591,Nala327590,Nala1966133,Nala2018779,Nala1079781,Nala2031797,Nala1978093,Nala220658,Nala220656,Nala1932734,Nala1102781,Nala229175,Nala710055,Nala710063,Nala710062,Nala1028359,Nala710095,Nala748653,Nala734028,Nala1018974,Nala809903,Nala809904,Nala232781,Nala232798,Nala1942240,Nala758026,Nala724635,Nala710022,Nala2006830,Nala1991206,Nala822924,Nala242166,Nala748612,Nala1018936,Nala364460,Nala2006854,Nala700608,Nala712606,Nala1956835,Nala266098,Nala2006891,Nala2006894,Nala2006893,Nala2006896,Nala2006895,Nala1041273,Nala1016292,Nala219780,Nala2031883,Nala220717,Nala785546,Nala364493,Nala220709,Nala1079858,Nala1079856,Nala291082,Nala1956589,Nala254244,Nala1993543,Nala1018628,Nala1944576,Nala266209,Nala1932551,Nala726928,Nala2006929,Nala700309,Nala726910,Nala364763,Nala1956537,Nala364755,Nala364756,Nala339747,Nala712347,Nala2018926,Nala281867,Nala281868,Nala350189,Nala819276,Nala702918,Nala714924,Nala726909,Nala362132,Nala2004365,Nala256814,Nala1006591,Nala799820,Nala799823,Nala799824,Nala217202,Nala1114548,Nala1043548,Nala205220,Nala1942062,Nala1942063,Nala1954085,Nala242376,Nala1978057,Nala230369,Nala254332,Nala327613,Nala1932676,Nala327611,Nala1944659,Nala327609,Nala217399,Nala230355,Nala1956621,Nala724400,Nala809730,Nala278366,Nala809729,Nala1018703,Nala254388,Nala339676,Nala339677,Nala1942073,Nala281980,Nala1065064,Nala797363,Nala1028052,Nala242316,Nala991492,Nala205363,Nala1065006,Nala773328,Nala1067609,Nala1028038,Nala205350,Nala217314,Nala205349,Nala258853,Nala258859,Nala234887,Nala1041679,Nala714776,Nala295811,Nala234867,Nala1041699,Nala1932347,Nala232216,Nala232215,Nala1956380,Nala712167,Nala712166,Nala305734,Nala1041628,Nala1053602,Nala736116,Nala281213,Nala724169,Nala991475,Nala1028685,Nala1922989,Nala1038001,Nala763723,Nala702716,Nala271894,Nala232281,Nala232280,Nala232283,Nala271879,Nala232278,Nala232279,Nala219285,Nala738707,Nala303135,Nala305793,Nala2028546,Nala340148,Nala340110,Nala1968297,Nala724099,Nala1090532,Nala222822,Nala1124578,Nala1053779,Nala1053762,Nala700272,Nala736224,Nala748204,Nala799819,Nala219395,Nala712261,Nala271901,Nala219314,Nala1026124,Nala1100412,Nala1932423,Nala219336,Nala246930,Nala222985,Nala702840,Nala702842,Nala268380,Nala305624,Nala1956403,Nala1041723,Nala244360,Nala1002137,Nala700229,Nala1004787,Nala303000,Nala305681,Nala342685,Nala702807,Nala366602,Nala268291,Nala354647,Nala1100451,Nala209960,Nala763767,Nala340053,Nala1100484,Nala773102,Nala1124478,Nala268411,Nala726529,Nala232477,Nala1041421,Nala726511,Nala1004467,Nala702588,Nala220485,Nala991201,Nala991202,Nala1956149,Nala993885,Nala1114958,Nala232491,Nala2026115,Nala822441,Nala822426,Nala1053372,Nala1934701,Nala1065349,Nala1968082,Nala281389,Nala352399,Nala1028570,Nala712010,Nala244561,Nala726647,Nala256544,Nala1956241,Nala281521,Nala1004580,Nala1102801,Nala736007,Nala1004529,Nala315204,Nala714624,Nala1971827,Nala1004550,Nala1956209,Nala1004531,Nala342883,Nala809312,Nala219516,Nala1922830,Nala799538,Nala219537,Nala1922801,Nala336424,Nala336423,Nala1037175,Nala1037173,Nala782483,Nala782485,Nala1999064,Nala1999067,Nala1025154,Nala1049103,Nala818927,Nala1049128,Nala1989664,Nala745460,Nala1037119,Nala1039778,Nala2028970,Nala745464,Nala1999032,Nala1015739,Nala1951025,Nala2041973,Nala2038379,Nala204511,Nala2038363,Nala708486,Nala1086069,Nala1941683,Nala794372,Nala1088687,Nala241516,Nala1088656,Nala1941669,Nala1926044,Nala216582,Nala1074232,Nala997091,Nala1123528,Nala312378,Nala275017,Nala1049253,Nala757560,Nala1001244,Nala1975158,Nala1999156,Nala1987173,Nala1052802,Nala1039838,Nala1027860,Nala1001265,Nala1003828,Nala241609,Nala818919,Nala818901,Nala1938194,Nala1074179,Nala214098,Nala253651,Nala1074184,Nala251001,Nala1938152,Nala241665,Nala241646,Nala757280,Nala1039597,Nala804118,Nala804115,Nala796892,Nala745284,Nala263170,Nala1040596,Nala1040548,Nala1052522,Nala346082,Nala721230,Nala216807,Nala721220,Nala735871,Nala322076,Nala289799,Nala361678,Nala361677,Nala361679,Nala804149,Nala745253,Nala204800,Nala759866,Nala334096,Nala214116,Nala204788,Nala204787,Nala735818,Nala214109,Nala214108,Nala214107,Nala711845,Nala1965433,Nala721210,Nala324710,Nala1064492,Nala238181,Nala277729,Nala324744,Nala324748,Nala312570,Nala263268,Nala263264,Nala1040688,Nala999400,Nala1003662,Nala1027658,Nala735989,Nala1015639,Nala204965,Nala2026680,Nala818683,Nala757342,Nala759982,Nala760972,Nala253817,Nala214245,Nala735911,Nala1928530,Nala204861,Nala216844,Nala290838,Nala290836,Nala290841,Nala290840,Nala2036069,Nala263200,Nala711910,Nala309014,Nala1064581,Nala214265,Nala309015,Nala265141,Nala241154,Nala241155,Nala1941297,Nala265102,Nala279744,Nala1098528,Nala990954,Nala2026744,Nala723680,Nala361015,Nala265185,Nala1049508,Nala708097,Nala760621,Nala760620,Nala289107,Nala1965294,Nala292754,Nala1990213,Nala1025508,Nala2036131,Nala361036,Nala361038,Nala348061,Nala1955868,Nala711640,Nala231773,Nala231747,Nala204112,Nala314701,Nala314518,Nala241279,Nala1086688,Nala241280,Nala1035065,Nala1108380,Nala2012207,Nala745190,Nala253212,Nala228295,Nala228294,Nala326511,Nala1967991,Nala721115,Nala280848,Nala708181,Nala721176,Nala987272,Nala1980914,Nala1049615,Nala1931937,Nala1931910,Nala990800,Nala735701,Nala1931909,Nala990818,Nala218805,Nala267841,Nala228235,Nala228227,Nala267824,Nala794091,Nala216263,Nala231864,Nala782050,Nala796690,Nala218884,Nala735485,Nala289350,Nala989796,Nala735496,Nala326848,Nala735471,Nala989770,Nala989771,Nala735479,Nala989768,Nala1941059,Nala228398,Nala1049366,Nala1088940,Nala2000381,Nala1049308,Nala1955678,Nala2038963,Nala1050328,Nala2000367,Nala1001348,Nala711446,Nala2036335,Nala808976,Nala1027947,Nala1003925,Nala1027904,Nala1027912,Nala1027915,Nala253322,Nala228315,Nala314955,Nala255936,Nala796345,Nala228330,Nala2000418,Nala312107,Nala1941190,Nala363708,Nala363705,Nala1086415,Nala326783,Nala1990192,Nala1135744,Nala1979748,Nala363764,Nala338776,Nala987052,Nala1025438,Nala1977116,Nala2036470,Nala2012491,Nala1050401,Nala1001416,Nala1931716,Nala216432,Nala228413,Nala1955734,Nala241460,Nala241463,Nala241436,Nala1928138,Nala216455,Nala228459,Nala319083,Nala790055,Nala1118289,Nala1948315,Nala251822,Nala214863,Nala251808,Nala251809,Nala251807,Nala356080,Nala1035341,Nala1035344,Nala1086927,Nala779697,Nala1050999,Nala1062928,Nala728031,Nala224153,Nala224159,Nala985991,Nala236120,Nala1948252,Nala1047302,Nala224167,Nala1035335,Nala767676,Nala1924268,Nala236115,Nala767662,Nala1037947,Nala1049921,Nala706666,Nala248196,Nala728009,Nala2012630,Nala202930,Nala202943,Nala202952,Nala802496,Nala224315,Nala1108720,Nala1924470,Nala753179,Nala285292,Nala790150,Nala263904,Nala1072442,Nala224323,Nala226923,Nala202994,Nala251894,Nala309605,Nala309606,Nala309607,Nala309610,Nala1035434,Nala767737,Nala263868,Nala997896,Nala248233,Nala767723,Nala322625,Nala275829,Nala297211,Nala1011483,Nala212280,Nala1948338,Nala1924367,Nala285264,Nala718765,Nala997811,Nala704142,Nala346616,Nala319039,Nala1047171,Nala2024766,Nala356266,Nala1047135,Nala1086730,Nala1011160,Nala743485,Nala1098706,Nala2022137,Nala1047143,Nala743498,Nala212415,Nala212410,Nala1133620,Nala1023139,Nala1133627,Nala1023143,Nala1049765,Nala212429,Nala307309,Nala224393,Nala263994,Nala358907,Nala718460,Nala236372,Nala743460,Nala332303,Nala995138,Nala236358,Nala334957,Nala1037707,Nala212391,Nala1108716,Nala236325,Nala1938657,Nala1961075,Nala212389,Nala248315,Nala1975601,Nala802433,Nala344311,Nala368168,Nala2024831,Nala212502,Nala1133588,Nala1133589,Nala2022237,Nala718610,Nala1084217,Nala1133561,Nala706619,Nala212594,Nala792575,Nala792574,Nala1997169,Nala236535,Nala248510,Nala248512,Nala780539,Nala995087,Nala995091,Nala212529,Nala1936174,Nala1936157,Nala1001860,Nala1924170,Nala1037874,Nala285494,Nala997686,Nala1025809,Nala307251,Nala718547,Nala346861,Nala1948176,Nala358227,Nala2022351,Nala361841,Nala361849,Nala1096783,Nala1096785,Nala290994,Nala792208,Nala371295,Nala1084772,Nala731205,Nala241977,Nala1060746,Nala253955,Nala731211,Nala1060758,Nala718275,Nala1035755,Nala202333,Nala733888,Nala1926437,Nala263351,Nala361906,Nala361907,Nala348967,Nala312960,Nala708871,Nala324998,Nala733802,Nala1008106,Nala1963413,Nala985537,Nala310143,Nala275470,Nala202534,Nala299479,Nala1033286,Nala1057261,Nala1008290,Nala706370,Nala214498,Nala214497,Nala214496,Nala1021287,Nala1033262,Nala733978,Nala238430,Nala1047842,Nala1987554,Nala287430,Nala1045214,Nala1059849,Nala1987573,Nala202472,Nala1035895,Nala706311,Nala1021213,Nala1047820,Nala1963502,Nala251485,Nala718303,Nala310233,Nala1023806,Nala310234,Nala745928,Nala310232,Nala263439,Nala1975527,Nala251435,Nala251446,Nala1963548,Nala263417,Nala792047,Nala2010551,Nala2010552,Nala1096584,Nala816521,Nala1941916,Nala755005,Nala733687,Nala1035599,Nala1035598,Nala1047599,Nala733636,Nala706002,Nala287508,Nala287510,Nala987911,Nala987913,Nala1941866,Nala999962,Nala202564,Nala1926205,Nala1951281,Nala1951282,Nala1023557,Nala985348,Nala263582,Nala263584,Nala310530,Nala310549,Nala1938299,Nala251570,Nala1965827,Nala251583,Nala1094087,Nala1033081,Nala2020092,Nala769768,Nala997244,Nala997245,Nala285068,Nala285074,Nala770733,Nala1118356,Nala202758,Nala745722,Nala1938353,Nala733736,Nala214670,Nala769730,Nala745763,Nala285004,Nala1975334,Nala251602,Nala224003,Nala708707,Nala708706,Nala1035605,Nala236088,Nala1977909,Nala721719,Nala1977929,Nala2034730,Nala309475,Nala263667,Nala721729,Nala309487,	7.29E-09
Cellular component	plastid	GO:0009536	6	4.80E-10	1.108137519	2535	12456	15669	85317	Nala1933214,Nala703674,Nala1947849,Nala1947848,Nala1947847,Nala701007,Nala208141,Nala223754,Nala1935847,Nala1010953,Nala713034,Nala1972887,Nala1957266,Nala259782,Nala260774,Nala2032173,Nala223787,Nala703605,Nala1081258,Nala245109,Nala208177,Nala259723,Nala823550,Nala764585,Nala282078,Nala1105888,Nala221090,Nala245065,Nala294080,Nala776585,Nala1009893,Nala1020217,Nala1020221,Nala296615,Nala1009883,Nala1957171,Nala1970152,Nala1020232,Nala1969174,Nala740541,Nala739561,Nala1105814,Nala764551,Nala740710,Nala208226,Nala1957329,Nala727758,Nala1923995,Nala1957347,Nala1957343,Nala727746,Nala2020239,Nala740758,Nala740757,Nala740755,Nala740754,Nala1103031,Nala1130641,Nala1933397,Nala245240,Nala260845,Nala1945347,Nala1130696,Nala1933355,Nala235888,Nala245200,Nala1945334,Nala343525,Nala318568,Nala318567,Nala331512,Nala245173,Nala257141,Nala2022903,Nala749012,Nala776637,Nala1970244,Nala1032320,Nala284754,Nala2044300,Nala1019306,Nala750044,Nala2007369,Nala2007368,Nala1970288,Nala272915,Nala235971,Nala259944,Nala284904,Nala233328,Nala2007388,Nala259916,Nala1022700,Nala223994,Nala211960,Nala739404,Nala1959662,Nala1093063,Nala211959,Nala727409,Nala1957013,Nala1009709,Nala223952,Nala257364,Nala1117563,Nala1117588,Nala1081025,Nala1081027,Nala259993,Nala1044079,Nala1129594,Nala752372,Nala1020069,Nala328237,Nala1044015,Nala1007071,Nala776371,Nala788352,Nala1007061,Nala739390,Nala367865,Nala270266,Nala776320,Nala328278,Nala328277,Nala1019081,Nala776332,Nala1019083,Nala245276,Nala245279,Nala764371,Nala223901,Nala1034627,Nala992004,Nala1960591,Nala1007035,Nala764329,Nala778904,Nala715395,Nala233432,Nala1935757,Nala727541,Nala269448,Nala1081141,Nala318704,Nala270411,Nala1933149,Nala1095752,Nala1068142,Nala233467,Nala1019185,Nala367731,Nala1970083,Nala1105535,Nala1083715,Nala788420,Nala788444,Nala1058752,Nala1007119,Nala823268,Nala1058702,Nala994525,Nala1034748,Nala328193,Nala328195,Nala1034752,Nala208400,Nala1022788,Nala1957074,Nala1996684,Nala282365,Nala1957087,Nala2007588,Nala1020745,Nala729801,Nala703200,Nala213925,Nala825696,Nala223332,Nala235312,Nala776171,Nala249911,Nala1947404,Nala211339,Nala213997,Nala321850,Nala1972392,Nala2007619,Nala259259,Nala306223,Nala1091004,Nala1091002,Nala1091001,Nala2007611,Nala2007612,Nala813724,Nala813726,Nala296232,Nala2032600,Nala249890,Nala223259,Nala752156,Nala729762,Nala729758,Nala1029032,Nala729780,Nala1972338,Nala1986979,Nala1032691,Nala1974980,Nala1030044,Nala729798,Nala729794,Nala343214,Nala1986980,Nala739142,Nala729789,Nala2030006,Nala801777,Nala742765,Nala1923548,Nala1005211,Nala1020860,Nala1020861,Nala717952,Nala1959526,Nala211410,Nala1960510,Nala1960515,Nala742939,Nala1032802,Nala1972504,Nala367039,Nala1115492,Nala1935586,Nala235447,Nala776293,Nala211456,Nala1935540,Nala791869,Nala791868,Nala247350,Nala1054142,Nala1078127,Nala984971,Nala1947484,Nala739204,Nala343130,Nala729871,Nala1042115,Nala2005153,Nala357770,Nala2020775,Nala727242,Nala730853,Nala1042143,Nala1019799,Nala2005123,Nala813677,Nala1005141,Nala1017129,Nala2007794,Nala331106,Nala1020785,Nala1020789,Nala2029131,Nala298963,Nala298964,Nala994347,Nala801665,Nala1103546,Nala742888,Nala2020796,Nala2042179,Nala211516,Nala1950825,Nala1925805,Nala1019512,Nala729611,Nala1959203,Nala259533,Nala235556,Nala1923239,Nala1093456,Nala1949809,Nala2020829,Nala1127403,Nala2020825,Nala1068488,Nala1081450,Nala1947177,Nala994259,Nala1996105,Nala730588,Nala260458,Nala766579,Nala235476,Nala306489,Nala1935141,Nala2020832,Nala2020835,Nala1044419,Nala729507,Nala729506,Nala1949795,Nala1019444,Nala1019437,Nala1986721,Nala1962781,Nala1020422,Nala717574,Nala1019483,Nala729584,Nala223628,Nala211646,Nala729718,Nala343298,Nala729707,Nala717728,Nala235698,Nala245029,Nala1923369,Nala1115292,Nala233025,Nala259637,Nala1935334,Nala1937985,Nala1949907,Nala1925974,Nala1925980,Nala727065,Nala996770,Nala994128,Nala791632,Nala996794,Nala259595,Nala308986,Nala740021,Nala1984294,Nala778627,Nala778626,Nala754698,Nala739085,Nala1103388,Nala367337,Nala367334,Nala331374,Nala1068521,Nala1962870,Nala1019565,Nala727003,Nala367349,Nala989560,Nala328801,Nala328800,Nala989558,Nala257990,Nala798844,Nala270953,Nala255317,Nala1029578,Nala1030561,Nala233972,Nala798807,Nala735283,Nala786826,Nala806143,Nala725828,Nala725826,Nala351217,Nala701896,Nala1955454,Nala255358,Nala255352,Nala750812,Nala750817,Nala796165,Nala257925,Nala257928,Nala735194,Nala206344,Nala245928,Nala208973,Nala255454,Nala1029678,Nala1992576,Nala735344,Nala1042669,Nala1980587,Nala231464,Nala328705,Nala735391,Nala243428,Nala1030642,Nala304744,Nala798910,Nala750926,Nala713968,Nala821630,Nala1967531,Nala328738,Nala328739,Nala749916,Nala713990,Nala314167,Nala723362,Nala267468,Nala1017615,Nala1017614,Nala1017616,Nala735315,Nala1980541,Nala1980542,Nala2029518,Nala326170,Nala2017514,Nala725912,Nala818049,Nala713925,Nala365762,Nala280392,Nala206414,Nala206413,Nala1931508,Nala1029306,Nala1955253,Nala1943262,Nala1970881,Nala314407,Nala314406,Nala292545,Nala749629,Nala750611,Nala1955286,Nala749691,Nala1017346,Nala1921899,Nala713617,Nala314477,Nala314476,Nala314451,Nala821505,Nala1007958,Nala1955225,Nala1093892,Nala1093893,Nala2042639,Nala2017664,Nala1066206,Nala1945844,Nala1933855,Nala1081850,Nala1017252,Nala206527,Nala1921821,Nala1921823,Nala1992188,Nala1029246,Nala1103893,Nala1056863,Nala206559,Nala304930,Nala735105,Nala1967377,Nala228029,Nala1933994,Nala750773,Nala1933992,Nala326344,Nala1955316,Nala2005748,Nala326393,Nala713767,Nala265052,Nala326373,Nala326374,Nala1955342,Nala701797,Nala992832,Nala1955359,Nala326371,Nala326372,Nala265038,Nala711123,Nala341979,Nala1982964,Nala1982963,Nala280659,Nala1101154,Nala1054394,Nala1921994,Nala204039,Nala735067,Nala204049,Nala798673,Nala2039198,Nala1933932,Nala774682,Nala206680,Nala1103784,Nala1040345,Nala725428,Nala701477,Nala1945675,Nala1933689,Nala1933688,Nala1040369,Nala1052346,Nala221570,Nala245521,Nala1933666,Nala233514,Nala1933662,Nala233515,Nala1969696,Nala1029996,Nala1921678,Nala1945627,Nala1040315,Nala208576,Nala257598,Nala1017947,Nala1027300,Nala245591,Nala1029978,Nala316453,Nala713407,Nala713408,Nala1029914,Nala270520,Nala1015324,Nala1943058,Nala1029925,Nala1957657,Nala1970621,Nala233586,Nala713421,Nala270493,Nala270492,Nala749373,Nala1091894,Nala1091882,Nala749378,Nala788992,Nala749358,Nala208530,Nala1078872,Nala990090,Nala749394,Nala749390,Nala1039283,Nala1052257,Nala206054,Nala257646,Nala233688,Nala1040454,Nala750516,Nala1967123,Nala1945794,Nala1970793,Nala1101710,Nala1933795,Nala1933793,Nala1040475,Nala1040479,Nala1982796,Nala1027467,Nala233619,Nala749557,Nala1027416,Nala1027413,Nala1957732,Nala713522,Nala1955106,Nala1957764,Nala701570,Nala257656,Nala713550,Nala808224,Nala365399,Nala1101789,Nala1111122,Nala1111125,Nala749485,Nala1921735,Nala1052363,Nala365352,Nala1933701,Nala1040380,Nala1052356,Nala821256,Nala245776,Nala776805,Nala1933454,Nala1029797,Nala1015124,Nala776807,Nala218152,Nala257742,Nala752862,Nala1029758,Nala1994438,Nala1970474,Nala713268,Nala703811,Nala255185,Nala255182,Nala267140,Nala326028,Nala715824,Nala243165,Nala1957410,Nala341602,Nala703881,Nala762182,Nala279090,Nala798156,Nala328698,Nala351056,Nala351055,Nala811763,Nala351007,Nala255091,Nala282688,Nala750113,Nala713169,Nala233722,Nala1054691,Nala1054697,Nala208774,Nala208772,Nala1091623,Nala786109,Nala749186,Nala776725,Nala776724,Nala208711,Nala257887,Nala727974,Nala1078834,Nala257872,Nala231236,Nala1078815,Nala1945545,Nala740949,Nala725326,Nala788922,Nala1017882,Nala231216,Nala231217,Nala206247,Nala231220,Nala245865,Nala1015278,Nala280248,Nala1003289,Nala749322,Nala713392,Nala1017837,Nala353515,Nala703943,Nala2003577,Nala1957539,Nala294809,Nala2015527,Nala2039544,Nala774264,Nala341561,Nala233837,Nala1088116,Nala1052151,Nala750224,Nala245802,Nala750283,Nala762260,Nala208833,Nala1027185,Nala1125568,Nala1038491,Nala1038492,Nala1051462,Nala756184,Nala771788,Nala278890,Nala323145,Nala1038471,Nala795712,Nala1002450,Nala1002440,Nala335158,Nala815055,Nala719192,Nala1927346,Nala710744,Nala254817,Nala227204,Nala217820,Nala239260,Nala215291,Nala254863,Nala239246,Nala337824,Nala229871,Nala227243,Nala1090987,Nala998398,Nala817512,Nala301674,Nala323038,Nala1026593,Nala323039,Nala1038578,Nala240382,Nala323001,Nala323002,Nala986331,Nala1038530,Nala1038531,Nala2027738,Nala719276,Nala359036,Nala359035,Nala335028,Nala756247,Nala756248,Nala998381,Nala2027741,Nala323091,Nala323093,Nala1927473,Nala722830,Nala372093,Nala720221,Nala217952,Nala239379,Nala1109274,Nala266986,Nala215395,Nala252357,Nala240343,Nala227399,Nala203378,Nala710813,Nala215392,Nala1134254,Nala254956,Nala227356,Nala227359,Nala795555,Nala1038291,Nala1038290,Nala1014256,Nala1124739,Nala1077831,Nala1038241,Nala1053817,Nala1014209,Nala360385,Nala360386,Nala360388,Nala288437,Nala1028860,Nala2039828,Nala998241,Nala746574,Nala1964168,Nala2039860,Nala1014211,Nala1004805,Nala2013280,Nala215435,Nala215451,Nala227437,Nala1930713,Nala1978724,Nala710558,Nala1075191,Nala240482,Nala252477,Nala252434,Nala1927130,Nala1927136,Nala1026392,Nala986158,Nala1014375,Nala2027930,Nala1124618,Nala2013321,Nala1991883,Nala720016,Nala215621,Nala720043,Nala1964279,Nala732064,Nala986197,Nala710622,Nala239531,Nala710617,Nala1929877,Nala1978806,Nala1966839,Nala215575,Nala710631,Nala1952238,Nala719016,Nala1016912,Nala276533,Nala1122004,Nala311328,Nala239587,Nala795589,Nala252537,Nala266471,Nala986040,Nala819821,Nala1048267,Nala266410,Nala1036299,Nala1942590,Nala352908,Nala1048218,Nala1966553,Nala724975,Nala362341,Nala313366,Nala986098,Nala2013485,Nala1122703,Nala734369,Nala734331,Nala278473,Nala773914,Nala773919,Nala1000204,Nala2037496,Nala2037495,Nala712953,Nala1966533,Nala709335,Nala217456,Nala1942557,Nala217491,Nala1942558,Nala1942545,Nala1085198,Nala712901,Nala795421,Nala795422,Nala819705,Nala254586,Nala1085342,Nala988567,Nala291592,Nala339845,Nala242596,Nala1119042,Nala1048342,Nala1991633,Nala1964019,Nala1966675,Nala2025530,Nala1964031,Nala1048300,Nala1038971,Nala1063922,Nala1964056,Nala1051923,Nala1000344,Nala1966640,Nala709469,Nala1952016,Nala1002901,Nala1942690,Nala303919,Nala1942679,Nala1134693,Nala1942658,Nala229517,Nala1929683,Nala1942634,Nala710185,Nala746134,Nala1110521,Nala264043,Nala349510,Nala349511,Nala239078,Nala301545,Nala252042,Nala748779,Nala771139,Nala771138,Nala313530,Nala227075,Nala313580,Nala785701,Nala264003,Nala313594,Nala313593,Nala746160,Nala254669,Nala1024083,Nala227081,Nala1942343,Nala1024013,Nala1038651,Nala1014681,Nala748727,Nala724770,Nala710128,Nala710129,Nala712787,Nala712785,Nala724792,Nala1978323,Nala1000067,Nala1000068,Nala710164,Nala349565,Nala710170,Nala709189,Nala1966384,Nala217627,Nala1956931,Nala712722,Nala1920918,Nala1002650,Nala736709,Nala1920904,Nala771062,Nala227030,Nala229687,Nala797685,Nala217699,Nala203066,Nala205671,Nala1920983,Nala313611,Nala746263,Nala1036192,Nala734284,Nala771238,Nala761884,Nala771240,Nala1085104,Nala264145,Nala785897,Nala2001786,Nala325447,Nala264121,Nala240170,Nala264111,Nala337410,Nala266761,Nala337409,Nala1036189,Nala264109,Nala1966450,Nala205829,Nala1966473,Nala264199,Nala991997,Nala1002732,Nala712845,Nala1097098,Nala1002767,Nala254769,Nala254772,Nala240102,Nala1097045,Nala278709,Nala1061070,Nala266709,Nala215131,Nala203163,Nala1930409,Nala1120576,Nala1071062,Nala1097665,Nala1097658,Nala2023252,Nala213547,Nala213545,Nala213567,Nala1046050,Nala1119547,Nala778339,Nala1937627,Nala1022058,Nala2035251,Nala2035252,Nala1034035,Nala1925617,Nala274408,Nala274407,Nala1048616,Nala1036641,Nala1048642,Nala249430,Nala249436,Nala1022023,Nala286440,Nala237439,Nala1107607,Nala742374,Nala1009047,Nala249423,Nala803908,Nala1024637,Nala1000604,Nala720964,Nala717317,Nala262482,Nala815982,Nala1998505,Nala249495,Nala2013935,Nala1950572,Nala720973,Nala2001921,Nala1000614,Nala369237,Nala825163,Nala1095109,Nala1095108,Nala237617,Nala1046188,Nala1010188,Nala213674,Nala766474,Nala1009192,Nala1071116,Nala1925762,Nala1046120,Nala1107451,Nala262551,Nala1009134,Nala1022121,Nala274501,Nala249566,Nala249568,Nala1947034,Nala298544,Nala1009166,Nala1923062,Nala274574,Nala803866,Nala803861,Nala262573,Nala730419,Nala1998610,Nala286515,Nala791181,Nala1097467,Nala1119375,Nala1132352,Nala213781,Nala250724,Nala996499,Nala793769,Nala249745,Nala1937405,Nala742152,Nala742154,Nala237748,Nala1048478,Nala223119,Nala249727,Nala237715,Nala1048414,Nala1950369,Nala223071,Nala732789,Nala259016,Nala730121,Nala1036402,Nala729142,Nala984407,Nala984405,Nala1988990,Nala262620,Nala237652,Nala211064,Nala211053,Nala1000456,Nala1974389,Nala1939974,Nala744780,Nala262602,Nala223039,Nala260091,Nala345688,Nala259094,Nala355015,Nala719758,Nala357613,Nala331036,Nala262687,Nala357636,Nala213830,Nala1119241,Nala719913,Nala791281,Nala1097511,Nala223224,Nala262829,Nala223244,Nala1048594,Nala1925537,Nala296194,Nala1012595,Nala1024584,Nala1048539,Nala1036577,Nala213873,Nala1024531,Nala1048508,Nala272106,Nala274761,Nala720892,Nala781848,Nala996327,Nala259111,Nala996326,Nala262751,Nala211165,Nala296122,Nala235146,Nala729270,Nala717298,Nala1974488,Nala223137,Nala742232,Nala262725,Nala719826,Nala707888,Nala1950464,Nala986976,Nala286091,Nala298088,Nala793571,Nala203738,Nala1083476,Nala1986143,Nala1940810,Nala1046488,Nala2033090,Nala1083434,Nala1949151,Nala719581,Nala1962126,Nala239648,Nala1964798,Nala1034485,Nala732576,Nala1940757,Nala732580,Nala744552,Nala227628,Nala203651,Nala215639,Nala1927766,Nala720597,Nala227637,Nala1009413,Nala249063,Nala249066,Nala249065,Nala252683,Nala237067,Nala250006,Nala311685,Nala1964727,Nala1964725,Nala321004,Nala719510,Nala250015,Nala250014,Nala237050,Nala1010411,Nala2035731,Nala984191,Nala2033124,Nala335479,Nala1130291,Nala250199,Nala1083584,Nala240804,Nala240815,Nala227841,Nala996160,Nala215803,Nala1940917,Nala1046593,Nala754069,Nala766047,Nala227790,Nala1976872,Nala1964880,Nala1964881,Nala213135,Nala213132,Nala213133,Nala213131,Nala227777,Nala1925273,Nala705065,Nala1119917,Nala998747,Nala1009593,Nala1022559,Nala729065,Nala1998208,Nala756643,Nala1940857,Nala1046548,Nala1986252,Nala729053,Nala1010525,Nala311536,Nala237181,Nala250128,Nala720613,Nala1964863,Nala986731,Nala1949255,Nala1949256,Nala2021226,Nala2021215,Nala333123,Nala1129157,Nala986694,Nala239932,Nala213302,Nala240928,Nala768312,Nala744365,Nala215971,Nala215918,Nala298287,Nala771905,Nala1036874,Nala250214,Nala1964533,Nala240860,Nala1000891,Nala707347,Nala1952574,Nala998636,Nala1976553,Nala998633,Nala1964560,Nala240843,Nala1964574,Nala215892,Nala1022227,Nala817906,Nala237282,Nala276868,Nala249271,Nala709985,Nala1940570,Nala707305,Nala274397,Nala756454,Nala1085962,Nala369022,Nala1117022,Nala1105041,Nala252987,Nala1940677,Nala276948,Nala1952680,Nala720447,Nala1927677,Nala249321,Nala249325,Nala264933,Nala239989,Nala1022332,Nala1940610,Nala1974027,Nala239962,Nala239969,Nala227995,Nala1010375,Nala274373,Nala274367,Nala249391,Nala321115,Nala719417,Nala249351,Nala1000988,Nala1000972,Nala719412,Nala222418,Nala728941,Nala2033445,Nala222402,Nala1008638,Nala714337,Nala1983515,Nala726343,Nala753922,Nala1922509,Nala1983532,Nala209426,Nala246474,Nala319932,Nala258403,Nala1922594,Nala210495,Nala210490,Nala234435,Nala1069598,Nala1070585,Nala810211,Nala258398,Nala305359,Nala329306,Nala258392,Nala258391,Nala1033569,Nala246386,Nala1008554,Nala751247,Nala2021537,Nala1033514,Nala271391,Nala726406,Nala726402,Nala738402,Nala1008707,Nala1995637,Nala714464,Nala726446,Nala726471,Nala1968029,Nala366171,Nala1956062,Nala319802,Nala246596,Nala800716,Nala258555,Nala234588,Nala702404,Nala1080032,Nala246546,Nala246547,Nala307880,Nala763391,Nala368844,Nala344816,Nala344815,Nala258481,Nala258484,Nala1043037,Nala800734,Nala800736,Nala751333,Nala1045638,Nala1033662,Nala1006046,Nala2006017,Nala1948954,Nala1924973,Nala220006,Nala222609,Nala1924943,Nala207000,Nala283644,Nala258692,Nala219093,Nala1096980,Nala222691,Nala1946317,Nala1948972,Nala207098,Nala1934327,Nala1922349,Nala1934326,Nala704718,Nala1934323,Nala726097,Nala726095,Nala751060,Nala330554,Nala330550,Nala789685,Nala777649,Nala342514,Nala1045318,Nala751090,Nala1072944,Nala1072917,Nala714026,Nala765608,Nala366599,Nala993323,Nala1958277,Nala1047940,Nala716699,Nala728679,Nala728678,Nala366564,Nala1958294,Nala741670,Nala258731,Nala222776,Nala1958418,Nala232115,Nala728815,Nala234744,Nala995915,Nala1922405,Nala741854,Nala728859,Nala1008501,Nala281108,Nala258794,Nala220143,Nala305429,Nala234785,Nala219193,Nala1082441,Nala305432,Nala800543,Nala800545,Nala800546,Nala1033498,Nala751156,Nala751149,Nala751146,Nala293092,Nala777777,Nala330471,Nala1021479,Nala751182,Nala1104236,Nala751192,Nala763169,Nala1033416,Nala2045853,Nala995863,Nala1008412,Nala751132,Nala753791,Nala1008492,Nala1106811,Nala212610,Nala1948716,Nala1006414,Nala1006405,Nala212629,Nala1006447,Nala368484,Nala704572,Nala210035,Nala790468,Nala1936740,Nala1092349,Nala344504,Nala1079359,Nala319516,Nala1094975,Nala332542,Nala2021924,Nala1031350,Nala728452,Nala728451,Nala1057994,Nala716491,Nala2018372,Nala1057927,Nala1018395,Nala1971040,Nala1971032,Nala1069914,Nala1045966,Nala1958085,Nala2043394,Nala2043395,Nala704612,Nala1018515,Nala1018516,Nala704646,Nala716610,Nala704653,Nala1958212,Nala1958223,Nala995709,Nala283099,Nala246105,Nala1126147,Nala248736,Nala1936865,Nala1092473,Nala1971183,Nala246070,Nala246069,Nala246079,Nala246061,Nala283064,Nala234057,Nala283075,Nala283072,Nala320413,Nala1922196,Nala1973763,Nala1055425,Nala1985760,Nala728569,Nala741570,Nala765501,Nala1021859,Nala236819,Nala1008881,Nala1008885,Nala718945,Nala354059,Nala342083,Nala704327,Nala210263,Nala246232,Nala789290,Nala789287,Nala1948533,Nala261843,Nala248859,Nala1080132,Nala319709,Nala224883,Nala319765,Nala319762,Nala319763,Nala779877,Nala779875,Nala319761,Nala1055165,Nala319753,Nala246149,Nala1057763,Nala330112,Nala2018521,Nala706895,Nala297705,Nala297708,Nala297707,Nala743837,Nala779803,Nala1045777,Nala330142,Nala1070707,Nala2043503,Nala248929,Nala824084,Nala1936611,Nala209314,Nala209313,Nala210324,Nala1961612,Nala1008997,Nala704436,Nala258335,Nala1128564,Nala246320,Nala222384,Nala1948640,Nala273913,Nala1067284,Nala1008907,Nala1948610,Nala234312,Nala728383,Nala1043289,Nala1104665,Nala1936598,Nala319667,Nala319666,Nala319683,Nala2031602,Nala1936589,Nala305097,Nala1018244,Nala2031664,Nala824108,Nala824109,Nala354043,Nala354044,Nala354045,Nala1018284,Nala1985531,Nala743999,Nala716388,Nala991884,Nala205096,Nala1930184,Nala712597,Nala1991129,Nala254016,Nala242017,Nala1991157,Nala1930138,Nala748585,Nala1991132,Nala1991133,Nala1981721,Nala1956772,Nala278023,Nala724543,Nala327585,Nala327584,Nala327589,Nala327591,Nala327590,Nala1966133,Nala2018779,Nala1079781,Nala2031797,Nala1978093,Nala220658,Nala220656,Nala1932734,Nala1102781,Nala229175,Nala710055,Nala710063,Nala710062,Nala242150,Nala1028359,Nala710095,Nala748653,Nala734028,Nala1018974,Nala809903,Nala809904,Nala232781,Nala232798,Nala1942240,Nala758026,Nala724635,Nala710022,Nala2006830,Nala1991206,Nala822924,Nala242166,Nala748612,Nala1018936,Nala2006823,Nala364460,Nala2006854,Nala700608,Nala712606,Nala1956835,Nala266098,Nala2006891,Nala2006894,Nala2006893,Nala2006896,Nala2006895,Nala1041273,Nala1016292,Nala219780,Nala2031883,Nala220717,Nala785546,Nala364493,Nala220709,Nala1079858,Nala1079856,Nala291082,Nala1956589,Nala712372,Nala254244,Nala1993543,Nala712359,Nala1018628,Nala1944576,Nala738986,Nala266209,Nala1932551,Nala726928,Nala2006929,Nala700309,Nala726910,Nala364763,Nala1956537,Nala364755,Nala364756,Nala339747,Nala712347,Nala2018926,Nala712333,Nala281867,Nala281868,Nala350189,Nala819276,Nala702918,Nala714924,Nala726909,Nala362132,Nala2004365,Nala256814,Nala1006591,Nala799820,Nala799823,Nala799824,Nala217202,Nala1114548,Nala1043548,Nala205220,Nala1942062,Nala1942063,Nala1954085,Nala242376,Nala1978057,Nala230369,Nala254332,Nala327613,Nala1932676,Nala327611,Nala1944659,Nala327609,Nala217399,Nala230355,Nala1043700,Nala1956621,Nala724400,Nala809730,Nala278366,Nala809729,Nala1018703,Nala254388,Nala339676,Nala339677,Nala1942073,Nala281980,Nala1065064,Nala797363,Nala207926,Nala1028052,Nala242316,Nala991492,Nala205363,Nala1065006,Nala773328,Nala1067609,Nala1028038,Nala205350,Nala1043663,Nala217314,Nala205349,Nala258853,Nala258859,Nala234887,Nala1041679,Nala714776,Nala295811,Nala234867,Nala1041699,Nala1932347,Nala232216,Nala1100516,Nala232215,Nala1956380,Nala712167,Nala219205,Nala712166,Nala305734,Nala1041628,Nala1053602,Nala736116,Nala281213,Nala724169,Nala991475,Nala1028685,Nala1922989,Nala1038001,Nala763723,Nala702716,Nala271894,Nala232281,Nala232280,Nala232283,Nala342743,Nala271879,Nala315122,Nala232278,Nala232279,Nala219285,Nala1956339,Nala738707,Nala303135,Nala305793,Nala258869,Nala2028546,Nala340148,Nala340110,Nala1968297,Nala209833,Nala724099,Nala736039,Nala736038,Nala1090532,Nala222822,Nala1124578,Nala1053779,Nala1053762,Nala700272,Nala736224,Nala748204,Nala799819,Nala219395,Nala712261,Nala271901,Nala219327,Nala219314,Nala1026124,Nala1100412,Nala1932423,Nala219336,Nala246930,Nala222985,Nala702840,Nala702842,Nala268380,Nala305624,Nala1956403,Nala1041723,Nala244360,Nala1002137,Nala700229,Nala1004787,Nala303000,Nala305681,Nala303075,Nala342685,Nala702807,Nala366602,Nala268291,Nala354647,Nala1100451,Nala209960,Nala763767,Nala340053,Nala1100484,Nala773102,Nala1124478,Nala268411,Nala726529,Nala232477,Nala1041421,Nala726511,Nala1004467,Nala702588,Nala220485,Nala991201,Nala991202,Nala1956149,Nala993885,Nala1114958,Nala232491,Nala2026115,Nala822441,Nala822426,Nala1053372,Nala1934701,Nala1065349,Nala751434,Nala281379,Nala1968082,Nala281389,Nala352399,Nala1112378,Nala1028570,Nala712010,Nala244561,Nala726647,Nala256544,Nala1956241,Nala281521,Nala1004580,Nala712032,Nala1102801,Nala736007,Nala751622,Nala1004529,Nala315204,Nala714624,Nala1971827,Nala1004550,Nala1956209,Nala1004531,Nala342883,Nala809312,Nala219516,Nala1922830,Nala799538,Nala219537,Nala1922801,Nala336424,Nala336423,Nala1037175,Nala1037173,Nala782483,Nala782485,Nala1999064,Nala1999067,Nala1025154,Nala1049103,Nala818927,Nala1049128,Nala1989664,Nala745460,Nala1037119,Nala1039778,Nala2028914,Nala2028970,Nala745464,Nala1052701,Nala1999032,Nala1015739,Nala1951025,Nala2041973,Nala2038379,Nala204511,Nala2038363,Nala708486,Nala1074083,Nala1086069,Nala1088679,Nala1941683,Nala794372,Nala1088687,Nala241516,Nala1088656,Nala1941669,Nala1926044,Nala216582,Nala1074232,Nala997091,Nala1123528,Nala312378,Nala275017,Nala251060,Nala1049253,Nala757560,Nala1001244,Nala1037213,Nala1975158,Nala1999156,Nala1987173,Nala1052802,Nala1039838,Nala1027860,Nala1001265,Nala1003828,Nala241609,Nala818919,Nala818901,Nala1938194,Nala1074179,Nala214098,Nala253651,Nala1074184,Nala251001,Nala1938152,Nala241665,Nala1938144,Nala241646,Nala757280,Nala1039597,Nala804118,Nala804115,Nala796892,Nala745284,Nala299191,Nala263170,Nala1040596,Nala1040548,Nala1052522,Nala346082,Nala721230,Nala216807,Nala721220,Nala735871,Nala322076,Nala289799,Nala361678,Nala361677,Nala361679,Nala804149,Nala745253,Nala204800,Nala759866,Nala334096,Nala214116,Nala204788,Nala204787,Nala735818,Nala214109,Nala214108,Nala214107,Nala711845,Nala1965433,Nala721210,Nala324710,Nala1064492,Nala238184,Nala238181,Nala253783,Nala277729,Nala324744,Nala324748,Nala312570,Nala796952,Nala263268,Nala263264,Nala1040688,Nala999400,Nala1003662,Nala1027658,Nala735989,Nala1015639,Nala1039641,Nala204965,Nala2026680,Nala818683,Nala757342,Nala745378,Nala818658,Nala759982,Nala760972,Nala253817,Nala214245,Nala735911,Nala1965524,Nala1928530,Nala204861,Nala216844,Nala290838,Nala290836,Nala290841,Nala290840,Nala2036069,Nala263200,Nala711910,Nala309014,Nala1064581,Nala214265,Nala309015,Nala265141,Nala241154,Nala241155,Nala1941297,Nala1074550,Nala265102,Nala279744,Nala1098528,Nala990954,Nala277198,Nala2026744,Nala723680,Nala361015,Nala735639,Nala265185,Nala1037539,Nala1049508,Nala708097,Nala760621,Nala1989249,Nala760620,Nala289107,Nala1965294,Nala292754,Nala1990213,Nala1025508,Nala2036131,Nala361036,Nala361038,Nala348061,Nala1955868,Nala1953215,Nala711640,Nala231773,Nala231747,Nala204112,Nala314701,Nala314518,Nala241279,Nala1086688,Nala241280,Nala253261,Nala1035065,Nala1108380,Nala289288,Nala2012207,Nala241266,Nala745190,Nala253212,Nala228295,Nala228294,Nala326511,Nala1967991,Nala721115,Nala280848,Nala708181,Nala277270,Nala721176,Nala987272,Nala735798,Nala1980914,Nala1049615,Nala1931937,Nala1001620,Nala1931910,Nala990800,Nala735701,Nala1931909,Nala990818,Nala218805,Nala267841,Nala228235,Nala228227,Nala267824,Nala794091,Nala216263,Nala231864,Nala782050,Nala796690,Nala218884,Nala735485,Nala289350,Nala989796,Nala735496,Nala326848,Nala735471,Nala989770,Nala989771,Nala735479,Nala989768,Nala1941059,Nala228398,Nala1050337,Nala1049366,Nala255992,Nala1088940,Nala1025353,Nala2000381,Nala1049308,Nala1955678,Nala2038963,Nala1050328,Nala2000367,Nala1001348,Nala711446,Nala2036335,Nala808976,Nala1027947,Nala231915,Nala1003925,Nala1027904,Nala1027912,Nala1027915,Nala253322,Nala253304,Nala228315,Nala314955,Nala255936,Nala796345,Nala228330,Nala2000418,Nala312107,Nala1941190,Nala253496,Nala253495,Nala351736,Nala351734,Nala363708,Nala363705,Nala1086415,Nala326783,Nala1990192,Nala2024405,Nala1135744,Nala1979748,Nala1992728,Nala363764,Nala338776,Nala987052,Nala1025438,Nala1977116,Nala2036470,Nala2012491,Nala1050401,Nala1001416,Nala1931716,Nala216432,Nala228413,Nala1955734,Nala241460,Nala241463,Nala241436,Nala1928138,Nala1086394,Nala216455,Nala228459,Nala319083,Nala790055,Nala1118289,Nala1948315,Nala251822,Nala214863,Nala1047399,Nala251808,Nala251809,Nala251807,Nala356080,Nala1035341,Nala1035344,Nala214855,Nala1086927,Nala779697,Nala1050999,Nala1062928,Nala728035,Nala728031,Nala1023320,Nala224153,Nala224159,Nala985991,Nala236120,Nala1948252,Nala1047302,Nala224167,Nala1035335,Nala767676,Nala1924268,Nala236115,Nala767662,Nala1037947,Nala1049921,Nala706666,Nala248196,Nala728009,Nala1948297,Nala1948296,Nala2012630,Nala202930,Nala202943,Nala202952,Nala802496,Nala224315,Nala1108720,Nala1924470,Nala753179,Nala285292,Nala790150,Nala263904,Nala1072442,Nala224323,Nala226923,Nala202994,Nala251894,Nala309605,Nala309606,Nala309607,Nala309610,Nala1035434,Nala779767,Nala779762,Nala779763,Nala779768,Nala767737,Nala263868,Nala297207,Nala297209,Nala297208,Nala997896,Nala248233,Nala767723,Nala322625,Nala275829,Nala297211,Nala1011483,Nala212280,Nala1948338,Nala1924367,Nala285264,Nala743705,Nala718765,Nala997811,Nala704142,Nala346616,Nala319039,Nala1047171,Nala2024766,Nala356266,Nala1047135,Nala1086730,Nala1011160,Nala248411,Nala743485,Nala1098706,Nala2022137,Nala1047143,Nala743498,Nala212415,Nala212410,Nala1133620,Nala1023139,Nala1133627,Nala1023143,Nala1049765,Nala212429,Nala224404,Nala307309,Nala224393,Nala236392,Nala263994,Nala358907,Nala718460,Nala1936056,Nala236372,Nala263978,Nala743460,Nala332303,Nala995138,Nala236358,Nala334957,Nala1037707,Nala212391,Nala1108716,Nala236325,Nala1938657,Nala1961075,Nala212389,Nala248315,Nala1975601,Nala802433,Nala344311,Nala368168,Nala2024831,Nala212502,Nala706606,Nala2036886,Nala1133588,Nala1133589,Nala2022237,Nala718610,Nala1084217,Nala1133561,Nala706619,Nala212594,Nala792575,Nala792574,Nala1997169,Nala236535,Nala248510,Nala248512,Nala780539,Nala995087,Nala995091,Nala212529,Nala1023269,Nala224523,Nala1936174,Nala1936157,Nala1001860,Nala1924170,Nala1037874,Nala285494,Nala997686,Nala248429,Nala1025809,Nala307251,Nala718547,Nala346861,Nala1948176,Nala358227,Nala2022351,Nala361841,Nala361849,Nala1096783,Nala1096785,Nala290994,Nala792208,Nala371295,Nala1084772,Nala731205,Nala241977,Nala1060746,Nala733860,Nala253955,Nala731211,Nala238300,Nala253934,Nala1060758,Nala718275,Nala216972,Nala1035755,Nala202333,Nala733888,Nala1926437,Nala263351,Nala361906,Nala361907,Nala263344,Nala348967,Nala312960,Nala708871,Nala324998,Nala733802,Nala1008106,Nala1963413,Nala985537,Nala310143,Nala2010479,Nala263490,Nala275470,Nala202534,Nala743361,Nala299479,Nala1033286,Nala1057261,Nala1021267,Nala1008290,Nala706370,Nala214498,Nala214497,Nala214496,Nala1021287,Nala745946,Nala1033262,Nala733978,Nala238430,Nala1047842,Nala1987554,Nala287430,Nala1045214,Nala1059849,Nala1987573,Nala202472,Nala1035895,Nala706311,Nala1021213,Nala1047820,Nala1963502,Nala251485,Nala718303,Nala310233,Nala1023806,Nala310234,Nala745928,Nala310232,Nala263439,Nala706346,Nala1975527,Nala251435,Nala745902,Nala251448,Nala251446,Nala1963548,Nala263417,Nala792047,Nala2010551,Nala2010552,Nala816545,Nala1096584,Nala816521,Nala718065,Nala1941916,Nala755005,Nala733687,Nala1035599,Nala1035598,Nala1047599,Nala733636,Nala706002,Nala287508,Nala287510,Nala987911,Nala987913,Nala1941866,Nala999962,Nala202564,Nala1926205,Nala1951281,Nala1951282,Nala1023557,Nala334518,Nala985348,Nala263582,Nala263584,Nala310530,Nala310549,Nala1938299,Nala251570,Nala1965827,Nala251583,Nala1094087,Nala287691,Nala1033081,Nala2020092,Nala769768,Nala997244,Nala997245,Nala285068,Nala285074,Nala770733,Nala1118356,Nala202758,Nala745722,Nala1938353,Nala733736,Nala214670,Nala769730,Nala745763,Nala285004,Nala1975334,Nala251602,Nala224003,Nala708707,Nala708706,Nala1035605,Nala236088,Nala1977909,Nala263686,Nala721719,Nala1977929,Nala2034730,Nala309475,Nala263667,Nala721729,Nala309487,	6.00E-09
Cellular component	intracellular anatomical structure	GO:0005622	3	1.29E-09	1.017826392	13573	72610	15669	85317	Nala1009938,Nala739607,Nala2007170,Nala1010927,Nala1933220,Nala1022912,Nala1947869,Nala223747,Nala994919,Nala2020131,Nala1923892,Nala1921234,Nala740608,Nala1957205,Nala1957204,Nala1933214,Nala1957200,Nala1959862,Nala1933210,Nala727608,Nala208118,Nala703674,Nala1933209,Nala1022930,Nala1959875,Nala211784,Nala1034919,Nala2010795,Nala1046907,Nala1947849,Nala1947848,Nala2007146,Nala1947847,Nala1984835,Nala701007,Nala223769,Nala208141,Nala727628,Nala701013,Nala701012,Nala701011,Nala223754,Nala1970217,Nala739646,Nala1009971,Nala1935847,Nala1947821,Nala1009969,Nala1009965,Nala1010953,Nala1009968,Nala739661,Nala1947819,Nala1970207,Nala727644,Nala727685,Nala713034,Nala713041,Nala2032147,Nala1935827,Nala1010934,Nala2020151,Nala284731,Nala1972887,Nala713028,Nala1970223,Nala296715,Nala1957266,Nala713023,Nala713032,Nala715694,Nala713030,Nala2007199,Nala284732,Nala1022907,Nala259782,Nala208198,Nala1081286,Nala233156,Nala257129,Nala208190,Nala1081282,Nala260774,Nala233161,Nala233162,Nala233160,Nala2032196,Nala260766,Nala245146,Nala1933287,Nala1933290,Nala221185,Nala233140,Nala1959804,Nala1081277,Nala233146,Nala2032173,Nala245120,Nala1081273,Nala1093249,Nala1945250,Nala259745,Nala1095899,Nala247758,Nala223787,Nala703605,Nala1081258,Nala1081251,Nala221113,Nala247764,Nala245109,Nala208170,Nala208177,Nala1959835,Nala259723,Nala259727,Nala247737,Nala260714,Nala208187,Nala715606,Nala703624,Nala703625,Nala1933231,Nala223799,Nala994906,Nala318624,Nala328009,Nala1020299,Nala823550,Nala1019298,Nala257093,Nala1095848,Nala1129816,Nala1105865,Nala1044284,Nala341006,Nala764585,Nala245078,Nala318651,Nala282078,Nala269035,Nala1083850,Nala1105888,Nala294058,Nala1020251,Nala221090,Nala2022809,Nala2022808,Nala1020260,Nala1115213,Nala269014,Nala269013,Nala1020261,Nala221072,Nala245065,Nala294075,Nala343621,Nala294080,Nala776585,Nala1044235,Nala1007237,Nala1010886,Nala1009893,Nala739569,Nala1046841,Nala1019216,Nala1020217,Nala1935805,Nala2007207,Nala1019215,Nala1010881,Nala2007209,Nala1935809,Nala1020221,Nala296612,Nala296613,Nala1009886,Nala296615,Nala1046833,Nala992220,Nala1009883,Nala739586,Nala1957171,Nala296611,Nala788503,Nala1970152,Nala2010838,Nala1020232,Nala211700,Nala1970157,Nala1020237,Nala764506,Nala1009866,Nala727590,Nala1969174,Nala1010854,Nala1020243,Nala740541,Nala788521,Nala739561,Nala1970176,Nala343689,Nala1105814,Nala2007241,Nala764561,Nala1019258,Nala343690,Nala269097,Nala764551,Nala1007271,Nala764559,Nala1982145,Nala1970191,Nala1982176,Nala1019232,Nala740578,Nala740575,Nala992284,Nala740582,Nala764537,Nala2007238,Nala1019223,Nala259821,Nala715755,Nala1933344,Nala235857,Nala247832,Nala740712,Nala740710,Nala208226,Nala1127082,Nala1957329,Nala233201,Nala260809,Nala1947979,Nala740724,Nala223855,Nala223857,Nala701112,Nala1921361,Nala727762,Nala208252,Nala284809,Nala727758,Nala1947966,Nala1947960,Nala1923995,Nala1957347,Nala713107,Nala1970302,Nala1933313,Nala1957343,Nala1970306,Nala1947956,Nala994829,Nala727746,Nala223879,Nala2020239,Nala701132,Nala1933307,Nala739769,Nala713139,Nala737102,Nala235813,Nala1970332,Nala994838,Nala740758,Nala725117,Nala740757,Nala740755,Nala1019412,Nala740754,Nala701164,Nala1982308,Nala223815,Nala223816,Nala737118,Nala1970320,Nala727769,Nala1935957,Nala727763,Nala208210,Nala1935945,Nala725137,Nala1982334,Nala208220,Nala1947918,Nala208211,Nala257245,Nala257249,Nala1103031,Nala259890,Nala233281,Nala1115011,Nala257221,Nala259885,Nala1130641,Nala269201,Nala233256,Nala1960908,Nala233261,Nala1945382,Nala233262,Nala1933397,Nala245240,Nala703739,Nala1933393,Nala245211,Nala221240,Nala260855,Nala272828,Nala1945358,Nala223894,Nala260845,Nala260844,Nala1921386,Nala703753,Nala1921389,Nala703755,Nala715734,Nala1081343,Nala1081340,Nala1972935,Nala1945347,Nala1921392,Nala1921373,Nala703740,Nala1130696,Nala1933357,Nala1933355,Nala235888,Nala1933360,Nala245200,Nala727701,Nala1945334,Nala343525,Nala269185,Nala823427,Nala823429,Nala318554,Nala1081339,Nala811431,Nala750071,Nala992181,Nala269173,Nala331524,Nala318568,Nala823416,Nala318567,Nala798044,Nala1994281,Nala1994282,Nala1994283,Nala786061,Nala331512,Nala798035,Nala749081,Nala1105761,Nala1032359,Nala776670,Nala233199,Nala1020376,Nala1044347,Nala245173,Nala318596,Nala1032355,Nala1068324,Nala1020391,Nala257141,Nala269121,Nala269120,Nala245157,Nala2022903,Nala1105790,Nala1071941,Nala750094,Nala269118,Nala1103146,Nala749012,Nala2010977,Nala776637,Nala1044300,Nala211807,Nala740677,Nala1970244,Nala1046951,Nala740684,Nala1019326,Nala1032320,Nala284754,Nala740687,Nala740686,Nala1034982,Nala1923925,Nala1009993,Nala740659,Nala2046954,Nala2044300,Nala749002,Nala749001,Nala1923917,Nala1019306,Nala713076,Nala1044318,Nala823474,Nala1046978,Nala823477,Nala823479,Nala1020369,Nala740669,Nala2046967,Nala284782,Nala750044,Nala750046,Nala2007370,Nala764685,Nala1022953,Nala2007369,Nala2007368,Nala749048,Nala1994275,Nala343575,Nala1970288,Nala1046912,Nala1007393,Nala823458,Nala1994280,Nala750021,Nala811463,Nala740695,Nala1046944,Nala823443,Nala1022975,Nala823447,Nala282147,Nala740698,Nala750010,Nala749047,Nala1034966,Nala1022984,Nala1020328,Nala823430,Nala737060,Nala272915,Nala235971,Nala1959616,Nala1921009,Nala259944,Nala259949,Nala233318,Nala284904,Nala245308,Nala223979,Nala1923657,Nala233328,Nala223971,Nala1093098,Nala1972615,Nala284927,Nala2007385,Nala235959,Nala260914,Nala2007388,Nala1093084,Nala1923632,Nala703426,Nala2032336,Nala2032337,Nala296916,Nala259916,Nala1972609,Nala1022700,Nala1935614,Nala223994,Nala1009739,Nala1009736,Nala259900,Nala211960,Nala739404,Nala235932,Nala1959662,Nala284942,Nala994716,Nala284946,Nala1093063,Nala306824,Nala715428,Nala235941,Nala715425,Nala296934,Nala1010719,Nala208318,Nala211959,Nala727409,Nala727401,Nala1972650,Nala223969,Nala1010709,Nala1957013,Nala1960668,Nala221305,Nala703484,Nala223962,Nala1009701,Nala208341,Nala235924,Nala235928,Nala1984627,Nala994749,Nala223954,Nala1009709,Nala223952,Nala331817,Nala257364,Nala1117563,Nala1933068,Nala1117562,Nala270330,Nala318837,Nala1921090,Nala1945042,Nala221392,Nala1945036,Nala1945031,Nala1117588,Nala1081025,Nala1081027,Nala1921070,Nala1921071,Nala1945023,Nala259991,Nala259993,Nala1093000,Nala257334,Nala270304,Nala776396,Nala269302,Nala1095655,Nala233366,Nala1933021,Nala259967,Nala1935666,Nala1071664,Nala318853,Nala233342,Nala1044079,Nala1935656,Nala1056057,Nala1129594,Nala221379,Nala776356,Nala992050,Nala776359,Nala328247,Nala1032034,Nala992069,Nala752372,Nala270289,Nala1020069,Nala328237,Nala1044015,Nala270286,Nala992070,Nala1007071,Nala776371,Nala764359,Nala269289,Nala269286,Nala788352,Nala269290,Nala788357,Nala740371,Nala1007061,Nala788355,Nala739390,Nala739392,Nala776388,Nala776389,Nala367865,Nala270266,Nala992092,Nala788366,Nala1019024,Nala1117648,Nala1117642,Nala1020015,Nala1130622,Nala1034669,Nala776320,Nala1020023,Nala328278,Nala328277,Nala1046634,Nala788303,Nala788302,Nala764393,Nala257281,Nala1019081,Nala776332,Nala1019083,Nala1115000,Nala1022696,Nala1115002,Nala328274,Nala245274,Nala245276,Nala245279,Nala788315,Nala825906,Nala1019071,Nala1007091,Nala764371,Nala788328,Nala788327,Nala788326,Nala365271,Nala1972556,Nala1972553,Nala1046605,Nala223901,Nala703384,Nala994642,Nala1034627,Nala1996538,Nala715353,Nala739344,Nala365293,Nala730972,Nala727362,Nala1996505,Nala730971,Nala730970,Nala742953,Nala742957,Nala1960583,Nala223918,Nala992004,Nala1009623,Nala791931,Nala1984548,Nala1960591,Nala365290,Nala752340,Nala739369,Nala1007035,Nala740354,Nala764329,Nala1010687,Nala1019017,Nala778904,Nala739388,Nala715395,Nala739382,Nala992031,Nala1009671,Nala752325,Nala739347,Nala742995,Nala1009681,Nala740339,Nala727398,Nala1009660,Nala1007004,Nala739363,Nala1933109,Nala233432,Nala233438,Nala221440,Nala233449,Nala1972707,Nala1935757,Nala1129496,Nala703556,Nala233413,Nala233419,Nala233418,Nala703542,Nala703549,Nala233423,Nala715525,Nala221450,Nala1935738,Nala727504,Nala727541,Nala715559,Nala739529,Nala282409,Nala1957121,Nala740513,Nala1009848,Nala703564,Nala1009846,Nala1009840,Nala1009843,Nala739536,Nala1959786,Nala1960775,Nala1935713,Nala994608,Nala208438,Nala1923721,Nala1970114,Nala1957134,Nala1010829,Nala1960787,Nala727554,Nala208460,Nala739512,Nala715566,Nala715571,Nala727543,Nala703594,Nala257485,Nala270452,Nala1933178,Nala1130436,Nala1129414,Nala1081172,Nala1945153,Nala1095790,Nala269448,Nala257462,Nala269442,Nala1933168,Nala245472,Nala1081141,Nala1933162,Nala1130416,Nala318704,Nala1947793,Nala270418,Nala270411,Nala1933149,Nala221482,Nala1945128,Nala1947788,Nala1093114,Nala1945124,Nala269416,Nala270403,Nala1933141,Nala1056154,Nala316105,Nala1093103,Nala1947775,Nala316100,Nala1959719,Nala269403,Nala233457,Nala233458,Nala1095752,Nala245435,Nala1129489,Nala1068142,Nala1959728,Nala233467,Nala1068148,Nala1933112,Nala1935781,Nala1970095,Nala1019185,Nala764491,Nala367731,Nala1095738,Nala825844,Nala331777,Nala1056126,Nala316152,Nala1970083,Nala1970082,Nala1007185,Nala764474,Nala764470,Nala1007193,Nala764473,Nala1095724,Nala343784,Nala353107,Nala316112,Nala813830,Nala752473,Nala1058794,Nala1945099,Nala269382,Nala1105535,Nala1058742,Nala1034773,Nala1083715,Nala316197,Nala813811,Nala788420,Nala1034786,Nala316163,Nala813809,Nala813807,Nala1046786,Nala1933097,Nala1933096,Nala270351,Nala257374,Nala269353,Nala1020162,Nala764492,Nala788444,Nala1058752,Nala801829,Nala1019187,Nala1034738,Nala1007119,Nala811289,Nala1010767,Nala1010765,Nala1957039,Nala1009776,Nala715479,Nala715478,Nala823268,Nala1046729,Nala1058702,Nala727454,Nala776400,Nala994525,Nala1034748,Nala1022762,Nala1972666,Nala994520,Nala1046716,Nala1020104,Nala1020107,Nala2044523,Nala811284,Nala740444,Nala282340,Nala727483,Nala2044532,Nala1020112,Nala739426,Nala715499,Nala328193,Nala1957061,Nala1020116,Nala328195,Nala1034752,Nala208400,Nala208401,Nala208405,Nala208402,Nala811255,Nala811253,Nala1972680,Nala1010734,Nala727471,Nala739437,Nala994541,Nala296991,Nala1022788,Nala1020127,Nala1957074,Nala1020128,Nala727467,Nala1996684,Nala282362,Nala2020586,Nala994558,Nala282365,Nala1957087,Nala740473,Nala740471,Nala764440,Nala811251,Nala1022719,Nala727493,Nala1034703,Nala1957092,Nala1010793,Nala1034717,Nala811225,Nala1022738,Nala2007588,Nala1007129,Nala1970060,Nala1009781,Nala1007124,Nala1019107,Nala825851,Nala740466,Nala740465,Nala705835,Nala213945,Nala213943,Nala213942,Nala1019732,Nala730801,Nala213933,Nala1019724,Nala1019726,Nala1020745,Nala213937,Nala1007737,Nala213968,Nala1020754,Nala237903,Nala213950,Nala717822,Nala1019704,Nala729805,Nala729801,Nala730832,Nala730831,Nala823075,Nala1005135,Nala742810,Nala742815,Nala703200,Nala717850,Nala1019769,Nala1017106,Nala742825,Nala1019760,Nala2044568,Nala1019761,Nala729826,Nala1017101,Nala1017103,Nala370775,Nala1007778,Nala705895,Nala729861,Nala213922,Nala213925,Nala729853,Nala703223,Nala1005104,Nala715208,Nala823044,Nala2044580,Nala825696,Nala742801,Nala1972407,Nala705894,Nala259304,Nala250969,Nala1935495,Nala247312,Nala262958,Nala1947462,Nala1947461,Nala1935484,Nala296296,Nala223332,Nala249989,Nala223337,Nala1947450,Nala235312,Nala250943,Nala249952,Nala1947448,Nala250954,Nala262923,Nala249965,Nala250928,Nala237953,Nala1935443,Nala791787,Nala791784,Nala249933,Nala1091041,Nala235302,Nala1935441,Nala791795,Nala262906,Nala1935437,Nala1947417,Nala262901,Nala249945,Nala776171,Nala249948,Nala249917,Nala705816,Nala705815,Nala211343,Nala211345,Nala249911,Nala1947404,Nala1078069,Nala1923436,Nala211339,Nala213997,Nala250910,Nala223315,Nala321850,Nala1972392,Nala1078033,Nala308876,Nala298860,Nala740155,Nala1101013,Nala739174,Nala739170,Nala825729,Nala740159,Nala2007619,Nala1996374,Nala259257,Nala1081694,Nala259259,Nala306223,Nala306221,Nala791754,Nala764111,Nala308892,Nala1091004,Nala1091002,Nala1091001,Nala715194,Nala715193,Nala2007611,Nala825717,Nala357813,Nala2007612,Nala740169,Nala727169,Nala262896,Nala813724,Nala813726,Nala1101039,Nala298882,Nala333813,Nala235281,Nala742794,Nala1078019,Nala740136,Nala754773,Nala262884,Nala727194,Nala1042094,Nala296232,Nala260227,Nala1947396,Nala321895,Nala1947395,Nala1947394,Nala1947393,Nala2032600,Nala259227,Nala1029068,Nala1042045,Nala250881,Nala249890,Nala249896,Nala235261,Nala791714,Nala296253,Nala296255,Nala262864,Nala1030066,Nala223259,Nala262851,Nala259200,Nala1947370,Nala1030072,Nala1030076,Nala262859,Nala1030078,Nala752156,Nala1042058,Nala791731,Nala250873,Nala223276,Nala250872,Nala370860,Nala730752,Nala370861,Nala729762,Nala730754,Nala1030019,Nala730759,Nala1020691,Nala1017032,Nala729758,Nala729757,Nala729751,Nala1029032,Nala1068641,Nala1005040,Nala823141,Nala825796,Nala742749,Nala1019683,Nala2017013,Nala705795,Nala355237,Nala318263,Nala703157,Nala1005037,Nala729783,Nala729780,Nala1972338,Nala1007695,Nala331231,Nala1017019,Nala715141,Nala825788,Nala1986979,Nala1032691,Nala729772,Nala367220,Nala1042011,Nala1974980,Nala2032616,Nala1030040,Nala1017002,Nala318266,Nala1030044,Nala370874,Nala260299,Nala739127,Nala715161,Nala825767,Nala742774,Nala729798,Nala1032644,Nala729794,Nala727131,Nala729790,Nala2030014,Nala298836,Nala994441,Nala343214,Nala1986984,Nala370819,Nala1986980,Nala2032672,Nala1044619,Nala1020666,Nala739142,Nala1959390,Nala1984326,Nala729789,Nala2044606,Nala729787,Nala2030006,Nala1029001,Nala754745,Nala1044642,Nala801777,Nala742758,Nala370846,Nala259292,Nala730786,Nala2020670,Nala2029008,Nala2020671,Nala1017051,Nala2029006,Nala754734,Nala739115,Nala730784,Nala742765,Nala1103663,Nala703191,Nala1017044,Nala705952,Nala705956,Nala1923548,Nala1005211,Nala1947505,Nala1947502,Nala2017086,Nala1007869,Nala1923538,Nala1020860,Nala1020861,Nala1007863,Nala1935510,Nala1019843,Nala1020865,Nala1935519,Nala703313,Nala1020870,Nala2029059,Nala1019834,Nala1019835,Nala717952,Nala1032850,Nala1007848,Nala1959526,Nala211410,Nala1960510,Nala2032695,Nala1960515,Nala729923,Nala367071,Nala742939,Nala2042011,Nala1972511,Nala715313,Nala1005254,Nala729958,Nala1032802,Nala1972504,Nala1005245,Nala1017220,Nala1019884,Nala1032812,Nala367039,Nala1959556,Nala1007893,Nala1019872,Nala1005226,Nala1005229,Nala742926,Nala715324,Nala2030073,Nala1020843,Nala742925,Nala703353,Nala223469,Nala235464,Nala1115492,Nala1935586,Nala235447,Nala705912,Nala235416,Nala1935567,Nala1019817,Nala223422,Nala1947543,Nala1019809,Nala1935555,Nala776293,Nala1007815,Nala235405,Nala211456,Nala1935540,Nala1947518,Nala813623,Nala791869,Nala791868,Nala739299,Nala298980,Nala298985,Nala994367,Nala1115535,Nala813616,Nala1078160,Nala766895,Nala321725,Nala284365,Nala813601,Nala284360,Nala1127547,Nala739270,Nala1078145,Nala766872,Nala1103589,Nala776272,Nala984991,Nala791825,Nala1042169,Nala247350,Nala2007763,Nala1054142,Nala247358,Nala1078127,Nala752299,Nala274966,Nala1042157,Nala1127559,Nala1127557,Nala223372,Nala984971,Nala2020735,Nala1947495,Nala262973,Nala259324,Nala235356,Nala249990,Nala296388,Nala1947484,Nala1115597,Nala235367,Nala2020719,Nala223396,Nala223397,Nala296390,Nala1078109,Nala727220,Nala2020784,Nala730877,Nala1017160,Nala1029143,Nala778812,Nala739204,Nala2032768,Nala1029146,Nala823030,Nala778813,Nala715244,Nala742854,Nala1017156,Nala343130,Nala996942,Nala729871,Nala825684,Nala730883,Nala739216,Nala1042115,Nala1042117,Nala742866,Nala2005153,Nala823019,Nala357770,Nala2020775,Nala729867,Nala333787,Nala811040,Nala742862,Nala286937,Nala321795,Nala727242,Nala703279,Nala730853,Nala367110,Nala1042143,Nala1005157,Nala1019799,Nala742835,Nala2005123,Nala727239,Nala1056786,Nala703284,Nala286949,Nala286948,Nala727230,Nala813677,Nala2042124,Nala1005141,Nala1972449,Nala1042134,Nala791813,Nala1017129,Nala2007794,Nala331106,Nala703270,Nala331102,Nala1019784,Nala1972475,Nala1029106,Nala727267,Nala1115506,Nala1115505,Nala752221,Nala1029100,Nala2005191,Nala1972477,Nala739257,Nala331172,Nala370703,Nala742895,Nala1017191,Nala996980,Nala801692,Nala1020785,Nala740243,Nala1044739,Nala331160,Nala2030134,Nala1020789,Nala1017188,Nala766857,Nala994337,Nala298967,Nala2029131,Nala994330,Nala343103,Nala742877,Nala298963,Nala1042108,Nala298964,Nala1032771,Nala286989,Nala331155,Nala259394,Nala1972484,Nala286990,Nala994347,Nala286991,Nala727274,Nala298977,Nala754853,Nala2005171,Nala801665,Nala1103546,Nala739246,Nala742888,Nala739245,Nala715294,Nala370717,Nala2020796,Nala801669,Nala223508,Nala2042179,Nala2042178,Nala1020507,Nala211516,Nala1949838,Nala1949839,Nala2042195,Nala1950825,Nala1949840,Nala211536,Nala2017194,Nala705632,Nala2044792,Nala1925805,Nala1925808,Nala1019537,Nala1950847,Nala1950859,Nala729621,Nala996911,Nala1974834,Nala1950866,Nala211501,Nala1019512,Nala729611,Nala1959207,Nala1959203,Nala717622,Nala1962855,Nala1974828,Nala1947233,Nala1947231,Nala272514,Nala259533,Nala235583,Nala235589,Nala984931,Nala235556,Nala1935231,Nala1935227,Nala247539,Nala1947201,Nala1923239,Nala223593,Nala247548,Nala259507,Nala1935204,Nala1923215,Nala1923214,Nala1081499,Nala791556,Nala791551,Nala318405,Nala1068499,Nala1937844,Nala1093456,Nala211578,Nala1949809,Nala1947198,Nala2020829,Nala1986796,Nala1127403,Nala742570,Nala2020825,Nala742590,Nala1068488,Nala284470,Nala1081450,Nala742586,Nala1947177,Nala994259,Nala259487,Nala1996105,Nala791524,Nala730575,Nala742557,Nala318416,Nala1960184,Nala984883,Nala1093415,Nala730588,Nala1935185,Nala730586,Nala1935188,Nala2044820,Nala1972170,Nala1056496,Nala260466,Nala1960198,Nala259466,Nala994276,Nala994275,Nala1935168,Nala2017207,Nala260458,Nala296480,Nala318496,Nala1935166,Nala1972192,Nala766579,Nala259441,Nala235476,Nala235475,Nala994294,Nala1115487,Nala1068417,Nala247454,Nala2020840,Nala984840,Nala331430,Nala1115473,Nala306489,Nala259438,Nala1935141,Nala1935143,Nala2020832,Nala1127453,Nala1127454,Nala2020835,Nala1127451,Nala813588,Nala996812,Nala1032437,Nala1007479,Nala2029237,Nala2042212,Nala2032885,Nala1020455,Nala331497,Nala813577,Nala813579,Nala343498,Nala1020460,Nala1044419,Nala2020898,Nala729507,Nala729506,Nala1949795,Nala1019444,Nala729543,Nala813569,Nala2044896,Nala355484,Nala1019437,Nala1962768,Nala1962767,Nala1962769,Nala2020885,Nala729536,Nala1986732,Nala1032453,Nala2020871,Nala705569,Nala2032856,Nala996841,Nala1020482,Nala1007444,Nala1019428,Nala1019426,Nala2020876,Nala2017231,Nala1019423,Nala729524,Nala1986721,Nala729564,Nala754525,Nala801555,Nala1020418,Nala2017289,Nala1019494,Nala729559,Nala1986756,Nala1962781,Nala1019491,Nala730560,Nala1020422,Nala717574,Nala1972103,Nala717575,Nala825512,Nala1019483,Nala729584,Nala996879,Nala742519,Nala825500,Nala801533,Nala1986771,Nala742517,Nala1019473,Nala825507,Nala996886,Nala1974780,Nala1972126,Nala2017279,Nala705711,Nala223628,Nala211646,Nala2042294,Nala1950927,Nala1925955,Nala1925956,Nala235627,Nala1950938,Nala1950943,Nala1962926,Nala1962925,Nala1044603,Nala1020635,Nala1949962,Nala208020,Nala1020640,Nala235607,Nala208015,Nala1937917,Nala717708,Nala223630,Nala729720,Nala1005010,Nala1937900,Nala729718,Nala211606,Nala729715,Nala730718,Nala1019654,Nala343298,Nala729707,Nala717728,Nala705751,Nala211623,Nala1962962,Nala717742,Nala1960311,Nala1020601,Nala235698,Nala235697,Nala272638,Nala272636,Nala984815,Nala245029,Nala1923369,Nala235679,Nala1115292,Nala233027,Nala235687,Nala233025,Nala259637,Nala233029,Nala1935334,Nala1947319,Nala221058,Nala1923347,Nala1937985,Nala208026,Nala1947306,Nala2020900,Nala776042,Nala233000,Nala1949907,Nala788024,Nala1935318,Nala1923321,Nala1925986,Nala1925987,Nala259603,Nala235637,Nala791689,Nala235639,Nala1935308,Nala1950909,Nala208062,Nala1925974,Nala1949920,Nala1923318,Nala223678,Nala791691,Nala1925980,Nala727069,Nala994119,Nala727065,Nala321975,Nala321976,Nala996770,Nala791629,Nala791628,Nala739049,Nala740032,Nala715085,Nala321979,Nala752013,Nala994128,Nala306348,Nala306349,Nala272589,Nala791632,Nala296575,Nala778675,Nala1081549,Nala727086,Nala778671,Nala727081,Nala996794,Nala791645,Nala1996227,Nala308971,Nala370921,Nala259595,Nala994149,Nala1996230,Nala308986,Nala306322,Nala742687,Nala740021,Nala370919,Nala1103347,Nala2020912,Nala740026,Nala778610,Nala1947276,Nala1044583,Nala2032967,Nala984744,Nala345907,Nala247592,Nala345905,Nala740074,Nala1984294,Nala1115334,Nala727098,Nala727093,Nala1130993,Nala778627,Nala778626,Nala1996268,Nala1081507,Nala994173,Nala1068531,Nala235599,Nala1103373,Nala333976,Nala1947249,Nala1947248,Nala754698,Nala984719,Nala791617,Nala778647,Nala2019969,Nala1935265,Nala739085,Nala1103388,Nala1103389,Nala1129996,Nala1127333,Nala1947235,Nala1947234,Nala705679,Nala367337,Nala367334,Nala742610,Nala331374,Nala331379,Nala1950894,Nala730648,Nala2029343,Nala1068521,Nala1950892,Nala1950893,Nala1020581,Nala1105901,Nala1962875,Nala1962870,Nala1019565,Nala1974875,Nala1972210,Nala996713,Nala727003,Nala703039,Nala729660,Nala717680,Nala715014,Nala1960224,Nala2042358,Nala729656,Nala1962882,Nala996724,Nala367341,Nala2032976,Nala1007560,Nala367349,Nala715013,Nala1032588,Nala1972236,Nala742654,Nala1960246,Nala1974885,Nala729674,Nala729671,Nala1020542,Nala1020543,Nala717694,Nala729668,Nala727046,Nala727047,Nala1972253,Nala727045,Nala331391,Nala1959281,Nala996767,Nala2044984,Nala1019590,Nala367308,Nala742645,Nala1044517,Nala727029,Nala989560,Nala1029548,Nala328801,Nala328800,Nala1042523,Nala1017557,Nala735252,Nala989558,Nala723253,Nala280309,Nala808709,Nala760203,Nala989550,Nala257990,Nala270961,Nala990566,Nala808713,Nala990569,Nala749897,Nala989544,Nala737887,Nala1029562,Nala798844,Nala231357,Nala270953,Nala255317,Nala1017538,Nala341800,Nala280324,Nala280323,Nala1029578,Nala270946,Nala231360,Nala270945,Nala341812,Nala711290,Nala723268,Nala989525,Nala1030561,Nala270938,Nala747273,Nala233994,Nala218361,Nala989518,Nala280343,Nala723299,Nala206380,Nala269931,Nala2042388,Nala231344,Nala218347,Nala257958,Nala218352,Nala304858,Nala233972,Nala1931467,Nala304852,Nala280361,Nala798807,Nala233978,Nala233979,Nala206385,Nala760222,Nala1029537,Nala750898,Nala218365,Nala218367,Nala257934,Nala1029533,Nala735282,Nala218370,Nala735285,Nala735283,Nala245960,Nala786826,Nala713856,Nala806131,Nala326224,Nala750806,Nala725839,Nala725837,Nala725834,Nala818120,Nala806143,Nala725828,Nala749816,Nala725826,Nala1955430,Nala365853,Nala711210,Nala365854,Nala255392,Nala711209,Nala351217,Nala711206,Nala711203,Nala701896,Nala1980417,Nala326266,Nala326269,Nala1955454,Nala255379,Nala1017518,Nala1017517,Nala341825,Nala1980412,Nala749841,Nala723210,Nala723211,Nala326254,Nala326258,Nala326256,Nala341834,Nala341835,Nala725865,Nala723241,Nala267344,Nala1955477,Nala990532,Nala711262,Nala711261,Nala255358,Nala255352,Nala749825,Nala749824,Nala1005506,Nala1005503,Nala750812,Nala750817,Nala255364,Nala749830,Nala1967468,Nala363247,Nala326287,Nala326285,Nala326289,Nala326290,Nala326274,Nala796165,Nala701822,Nala713806,Nala701835,Nala1054493,Nala1054496,Nala701842,Nala818148,Nala713821,Nala725804,Nala218318,Nala257925,Nala257928,Nala280267,Nala1030492,Nala221963,Nala206326,Nala221958,Nala2042465,Nala233960,Nala280271,Nala218303,Nala221954,Nala735194,Nala257907,Nala206341,Nala206344,Nala245927,Nala245928,Nala233947,Nala1017489,Nala2042489,Nala1078426,Nala221974,Nala1931405,Nala1042442,Nala221913,Nala233926,Nala1125411,Nala784109,Nala1029483,Nala1029490,Nala206300,Nala208966,Nala208964,Nala208973,Nala1125431,Nala1125430,Nala723384,Nala774972,Nala774977,Nala735369,Nala255454,Nala723378,Nala304727,Nala1029678,Nala304723,Nala1992576,Nala316706,Nala280435,Nala1017660,Nala989421,Nala760316,Nala1980562,Nala798964,Nala796301,Nala750986,Nala735344,Nala1027029,Nala796307,Nala1005672,Nala750983,Nala1980592,Nala1042669,Nala750989,Nala747324,Nala749984,Nala1992554,Nala255448,Nala1980587,Nala255441,Nala749995,Nala243467,Nala218474,Nala759382,Nala255413,Nala1003068,Nala1029635,Nala1029639,Nala990489,Nala231464,Nala328710,Nala316749,Nala316744,Nala328705,Nala231432,Nala280481,Nala735391,Nala316712,Nala1943561,Nala243428,Nala1030642,Nala747380,Nala304744,Nala798910,Nala280493,Nala255405,Nala231448,Nala218490,Nala1017689,Nala1015028,Nala1943552,Nala1017686,Nala750920,Nala341743,Nala304794,Nala713970,Nala750927,Nala750926,Nala725951,Nala713968,Nala749939,Nala1967527,Nala821630,Nala725947,Nala725943,Nala304778,Nala304775,Nala750906,Nala1967539,Nala750905,Nala749904,Nala341769,Nala1967531,Nala1967533,Nala328738,Nala989496,Nala328736,Nala328739,Nala267499,Nala713984,Nala806001,Nala749916,Nala713990,Nala725969,Nala723303,Nala1967547,Nala316762,Nala338130,Nala326144,Nala326142,Nala341706,Nala723339,Nala1980533,Nala314152,Nala1967558,Nala749965,Nala1980525,Nala328799,Nala326141,Nala723329,Nala989465,Nala314167,Nala735306,Nala723362,Nala267468,Nala762926,Nala990414,Nala750944,Nala280405,Nala1017615,Nala1017614,Nala1017616,Nala316798,Nala280409,Nala762917,Nala989451,Nala1017609,Nala735315,Nala735314,Nala255488,Nala723346,Nala255481,Nala1980541,Nala749955,Nala1980542,Nala2029518,Nala806090,Nala806099,Nala2017522,Nala701918,Nala701913,Nala1101386,Nala1125338,Nala713915,Nala326170,Nala701925,Nala363143,Nala2017514,Nala701933,Nala338133,Nala713932,Nala365757,Nala701949,Nala725912,Nala701944,Nala818049,Nala1125384,Nala351118,Nala713925,Nala1955505,Nala713923,Nala341798,Nala818037,Nala353773,Nala725900,Nala351114,Nala713956,Nala365762,Nala351135,Nala218439,Nala990391,Nala2029599,Nala1931566,Nala990397,Nala1127925,Nala206444,Nala280393,Nala231423,Nala1127916,Nala280392,Nala1127910,Nala747295,Nala1127949,Nala1054596,Nala1029589,Nala1029584,Nala1127966,Nala1931512,Nala1127953,Nala784222,Nala784221,Nala206414,Nala206413,Nala1931508,Nala1931503,Nala1127981,Nala1127982,Nala1054561,Nala1054550,Nala1054551,Nala725681,Nala1029306,Nala1056926,Nala749652,Nala711036,Nala1955253,Nala1955261,Nala774618,Nala992978,Nala989313,Nala1970880,Nala1056910,Nala1943262,Nala1970886,Nala1970881,Nala750632,Nala1970882,Nala1955273,Nala735022,Nala723009,Nala314407,Nala314406,Nala992989,Nala267548,Nala1029328,Nala292545,Nala711055,Nala1994841,Nala711062,Nala749629,Nala1020997,Nala243571,Nala1982893,Nala1032988,Nala292559,Nala1030324,Nala750611,Nala1931256,Nala1955286,Nala1955287,Nala1955289,Nala1955293,Nala255567,Nala243580,Nala749691,Nala750688,Nala1992244,Nala759016,Nala1992249,Nala280586,Nala314430,Nala1020938,Nala1017356,Nala231588,Nala1005366,Nala1017346,Nala314448,Nala735063,Nala280596,Nala218594,Nala749674,Nala292586,Nala735026,Nala1019999,Nala231559,Nala314415,Nala735031,Nala749666,Nala749664,Nala749669,Nala990384,Nala723073,Nala1931219,Nala1921899,Nala1933870,Nala735038,Nala314427,Nala1017324,Nala1017327,Nala314428,Nala749679,Nala713617,Nala701629,Nala1970815,Nala314477,Nala314476,Nala1007907,Nala1969820,Nala701646,Nala701645,Nala701644,Nala314451,Nala821505,Nala1970821,Nala808541,Nala1020928,Nala1007958,Nala808513,Nala1019931,Nala1970858,Nala1970859,Nala725637,Nala725636,Nala701664,Nala280509,Nala992941,Nala1955225,Nala1994834,Nala1957885,Nala1970849,Nala1970847,Nala2017611,Nala1970846,Nala701674,Nala711018,Nala725659,Nala326493,Nala725657,Nala725651,Nala989330,Nala992966,Nala990301,Nala267572,Nala725648,Nala279553,Nala1943274,Nala1127885,Nala2029628,Nala1091248,Nala1093892,Nala1093893,Nala2042639,Nala2029605,Nala2029600,Nala206519,Nala1127892,Nala1066249,Nala1054268,Nala1042270,Nala363447,Nala363449,Nala1066265,Nala2017664,Nala821546,Nala2017661,Nala821549,Nala989290,Nala2017674,Nala774572,Nala1066206,Nala1945844,Nala750595,Nala798531,Nala798530,Nala1933855,Nala2027044,Nala1081850,Nala255505,Nala231548,Nala1017262,Nala1017263,Nala1093822,Nala1017260,Nala798565,Nala798567,Nala990299,Nala750587,Nala2039015,Nala1054240,Nala2039012,Nala2039013,Nala1945820,Nala1017252,Nala2027024,Nala1933830,Nala231526,Nala1056896,Nala1054235,Nala1933828,Nala1113205,Nala1032875,Nala1933824,Nala1044861,Nala774537,Nala1044865,Nala206527,Nala2042655,Nala786513,Nala1029231,Nala774544,Nala1044855,Nala1056832,Nala786526,Nala1992183,Nala1992184,Nala1921821,Nala1921823,Nala2042671,Nala1992188,Nala1029246,Nala1103893,Nala1056863,Nala774564,Nala774561,Nala206559,Nala206550,Nala206553,Nala241056,Nala749770,Nala267686,Nala304950,Nala735123,Nala750761,Nala1955377,Nala1029423,Nala723136,Nala1980336,Nala1967359,Nala747105,Nala267679,Nala216087,Nala749777,Nala1005436,Nala241034,Nala241033,Nala711179,Nala304930,Nala735105,Nala1042426,Nala749749,Nala1042429,Nala1967377,Nala2039098,Nala228090,Nala735114,Nala1994978,Nala711164,Nala711166,Nala253026,Nala341932,Nala341934,Nala341935,Nala1943356,Nala1943358,Nala1030441,Nala749756,Nala304993,Nala228043,Nala228040,Nala231697,Nala316977,Nala204082,Nala1931359,Nala216043,Nala1931354,Nala228029,Nala228027,Nala747156,Nala723165,Nala1945994,Nala1943332,Nala304979,Nala216079,Nala304978,Nala750787,Nala759118,Nala990253,Nala1029401,Nala255633,Nala1943324,Nala1029413,Nala747143,Nala747144,Nala228054,Nala1103708,Nala1933994,Nala750773,Nala1933992,Nala735160,Nala1980383,Nala1980384,Nala735164,Nala228047,Nala216074,Nala216072,Nala713737,Nala326344,Nala989274,Nala713726,Nala989271,Nala1125053,Nala326329,Nala1955316,Nala713752,Nala1969958,Nala989258,Nala1113097,Nala701772,Nala2005748,Nala711110,Nala1955331,Nala749728,Nala341949,Nala1967317,Nala326393,Nala1994949,Nala749723,Nala1005403,Nala1955349,Nala711109,Nala713767,Nala265052,Nala326373,Nala750712,Nala326374,Nala1955342,Nala280632,Nala750717,Nala701797,Nala989222,Nala253080,Nala992832,Nala737728,Nala1955359,Nala713795,Nala749708,Nala326371,Nala326372,Nala253058,Nala725773,Nala725775,Nala265038,Nala241085,Nala711123,Nala713791,Nala1955373,Nala1970989,Nala341979,Nala279677,Nala1982964,Nala1982963,Nala253062,Nala253061,Nala280659,Nala1921920,Nala1103799,Nala206609,Nala1933909,Nala206601,Nala796083,Nala821462,Nala206628,Nala1101154,Nala1101153,Nala1957901,Nala2040106,Nala206633,Nala2027135,Nala1113165,Nala1113161,Nala808483,Nala772085,Nala363323,Nala713714,Nala1113185,Nala1101199,Nala1125160,Nala1970902,Nala2017796,Nala1054394,Nala701733,Nala1125156,Nala1030379,Nala1933984,Nala1029386,Nala1066328,Nala747070,Nala216018,Nala1943300,Nala1054343,Nala1056998,Nala1921994,Nala231664,Nala204039,Nala231668,Nala1056993,Nala204034,Nala1017388,Nala1115726,Nala228021,Nala735067,Nala231632,Nala2027152,Nala2003190,Nala231636,Nala735072,Nala231635,Nala228016,Nala228012,Nala784038,Nala1093932,Nala204049,Nala990185,Nala1933958,Nala798673,Nala2027149,Nala750690,Nala750699,Nala735087,Nala1017361,Nala1017366,Nala231619,Nala2039198,Nala1933932,Nala1029351,Nala231620,Nala231623,Nala218623,Nala1115738,Nala1054328,Nala798643,Nala206670,Nala1029364,Nala1115756,Nala774682,Nala206680,Nala798635,Nala798638,Nala204017,Nala1044997,Nala1103784,Nala204010,Nala750404,Nala1040342,Nala257527,Nala1003396,Nala1040345,Nala1052327,Nala1052310,Nala701482,Nala233562,Nala257512,Nala1101826,Nala713442,Nala725428,Nala701478,Nala701477,Nala1945675,Nala1967006,Nala1054972,Nala1933689,Nala1933688,Nala1003371,Nala1933686,Nala257502,Nala713477,Nala257504,Nala233535,Nala1039364,Nala1040369,Nala233539,Nala221581,Nala1027391,Nala1091915,Nala1052346,Nala1027392,Nala1039381,Nala1003362,Nala1003363,Nala221570,Nala245521,Nala282514,Nala245524,Nala1982642,Nala1054947,Nala1933666,Nala1970698,Nala233514,Nala1933662,Nala233515,Nala1042966,Nala749447,Nala282523,Nala1969696,Nala1945641,Nala1945642,Nala1029996,Nala750430,Nala1921678,Nala1027338,Nala1970685,Nala713487,Nala1027334,Nala713486,Nala208554,Nala282535,Nala992798,Nala1111205,Nala1955077,Nala1945627,Nala1042972,Nala1040315,Nala1101884,Nala208576,Nala1967069,Nala1945613,Nala725486,Nala1030938,Nala304432,Nala808312,Nala269584,Nala2005822,Nala316410,Nala989155,Nala304447,Nala1957601,Nala257598,Nala304440,Nala270569,Nala1017947,Nala316429,Nala1042916,Nala1943095,Nala1027300,Nala1943091,Nala245591,Nala1042944,Nala341405,Nala989134,Nala1029976,Nala1029978,Nala1005946,Nala257575,Nala1027319,Nala1027315,Nala1042934,Nala269545,Nala713410,Nala811929,Nala701425,Nala1029908,Nala316453,Nala713407,Nala713408,Nala1029914,Nala1970601,Nala269532,Nala270520,Nala269530,Nala270522,Nala713400,Nala1015324,Nala2017852,Nala1943058,Nala701431,Nala1943056,Nala269529,Nala1029925,Nala713439,Nala1957657,Nala701448,Nala233582,Nala1970621,Nala713423,Nala270500,Nala233586,Nala713421,Nala1017968,Nala992725,Nala245566,Nala1943034,Nala2003243,Nala2017897,Nala798382,Nala1135257,Nala2030840,Nala821330,Nala270499,Nala270493,Nala270492,Nala270495,Nala341427,Nala798339,Nala270484,Nala2030892,Nala2030893,Nala811984,Nala2027221,Nala749373,Nala1091894,Nala786315,Nala788975,Nala1125860,Nala1921630,Nala1933615,Nala1091882,Nala749378,Nala1933606,Nala750344,Nala788992,Nala788996,Nala749347,Nala2015284,Nala208525,Nala990068,Nala749358,Nala208530,Nala1135237,Nala1078872,Nala1040261,Nala776962,Nala1078880,Nala1078881,Nala1064214,Nala1064212,Nala1066871,Nala1066870,Nala990090,Nala749394,Nala750380,Nala749390,Nala774317,Nala774316,Nala1039283,Nala1052253,Nala1040275,Nala1091828,Nala1091827,Nala1091825,Nala1091824,Nala1052259,Nala1052257,Nala1076410,Nala725561,Nala257640,Nala206054,Nala257646,Nala1957797,Nala1994743,Nala1039465,Nala218040,Nala245650,Nala206045,Nala206047,Nala725558,Nala749527,Nala725552,Nala725554,Nala725551,Nala1027494,Nala233682,Nala269610,Nala233681,Nala218025,Nala218026,Nala1994752,Nala713565,Nala233688,Nala1040454,Nala750516,Nala1967123,Nala206059,Nala1945794,Nala725582,Nala725583,Nala269601,Nala257620,Nala1970793,Nala750500,Nala233655,Nala1994721,Nala1101710,Nala206085,Nala231003,Nala1933795,Nala1933793,Nala1040474,Nala1040475,Nala231009,Nala1040479,Nala1943117,Nala1982762,Nala306933,Nala1933788,Nala306932,Nala318910,Nala1982796,Nala750550,Nala725591,Nala245621,Nala725585,Nala1945750,Nala725587,Nala1933769,Nala1967184,Nala218012,Nala1933765,Nala233614,Nala1027467,Nala233617,Nala1040446,Nala233619,Nala749545,Nala1933754,Nala1921778,Nala1027478,Nala749557,Nala1967189,Nala1039458,Nala245601,Nala1052412,Nala989041,Nala306975,Nala270691,Nala1003424,Nala306988,Nala306989,Nala306986,Nala1027417,Nala1027416,Nala306985,Nala1027413,Nala270680,Nala270684,Nala701514,Nala255065,Nala231070,Nala231071,Nala1003414,Nala1957732,Nala270677,Nala1003418,Nala1003419,Nala304309,Nala1003401,Nala1003400,Nala1003403,Nala257697,Nala270665,Nala343951,Nala255049,Nala255046,Nala1003407,Nala1003406,Nala989009,Nala701532,Nala255041,Nala1003475,Nala231050,Nala231051,Nala267003,Nala231056,Nala811803,Nala1003474,Nala725518,Nala318993,Nala2005988,Nala713528,Nala1955108,Nala231067,Nala270641,Nala1955105,Nala713522,Nala1955106,Nala231068,Nala1957764,Nala1957763,Nala218074,Nala2005991,Nala2005994,Nala2005995,Nala725503,Nala701570,Nala233690,Nala1955119,Nala257662,Nala1955116,Nala270633,Nala231035,Nala1931194,Nala2005961,Nala992602,Nala257656,Nala713550,Nala318984,Nala808273,Nala316380,Nala1111181,Nala304397,Nala316390,Nala2030971,Nala808288,Nala2039306,Nala353330,Nala2030970,Nala316389,Nala2030969,Nala365339,Nala823890,Nala2015325,Nala821221,Nala823874,Nala316367,Nala316368,Nala2027373,Nala1135198,Nala808229,Nala1088393,Nala808244,Nala808242,Nala2003387,Nala808213,Nala808209,Nala2015365,Nala2030994,Nala808224,Nala1135187,Nala270583,Nala2015374,Nala1076377,Nala749492,Nala1933748,Nala798421,Nala1933745,Nala365399,Nala992570,Nala1980059,Nala1101789,Nala1967089,Nala1111122,Nala1933727,Nala1111125,Nala1992023,Nala208649,Nala749483,Nala749481,Nala1921730,Nala749485,Nala1921733,Nala1921735,Nala750456,Nala1111119,Nala1091986,Nala1052363,Nala365352,Nala1933701,Nala1040380,Nala1039390,Nala821293,Nala1039388,Nala1064342,Nala821289,Nala1078998,Nala1111139,Nala1052350,Nala341397,Nala1040377,Nala821274,Nala1088324,Nala821278,Nala1039394,Nala1052356,Nala1052383,Nala808298,Nala2040382,Nala1040396,Nala750499,Nala821256,Nala762470,Nala727860,Nala1921485,Nala764805,Nala233793,Nala257761,Nala1933462,Nala282728,Nala245772,Nala1039108,Nala245776,Nala1039106,Nala740830,Nala206183,Nala294710,Nala206186,Nala776805,Nala257755,Nala1933454,Nala218149,Nala715862,Nala1029797,Nala1015124,Nala776807,Nala218152,Nala218153,Nala245786,Nala1030799,Nala294725,Nala294722,Nala1921467,Nala1027140,Nala1933448,Nala257740,Nala1933446,Nala257742,Nala231113,Nala231112,Nala713234,Nala1040121,Nala294729,Nala257747,Nala294728,Nala727875,Nala282747,Nala1030793,Nala282748,Nala701260,Nala1003128,Nala1933439,Nala294733,Nala294732,Nala218166,Nala1921459,Nala1970423,Nala1027159,Nala270702,Nala257738,Nala1957473,Nala282752,Nala206199,Nala727867,Nala1054751,Nala245768,Nala1029744,Nala750204,Nala257721,Nala750201,Nala257724,Nala752862,Nala713254,Nala739892,Nala750208,Nala316614,Nala739890,Nala992539,Nala749204,Nala764847,Nala245731,Nala740875,Nala245733,Nala1015178,Nala221764,Nala992545,Nala1029758,Nala1921433,Nala294755,Nala992547,Nala1994438,Nala218104,Nala1029752,Nala740881,Nala740880,Nala1003191,Nala294751,Nala206132,Nala245745,Nala1027102,Nala1933408,Nala725264,Nala1921421,Nala1054729,Nala1003173,Nala1970474,Nala713277,Nala739871,Nala245710,Nala221789,Nala701287,Nala713268,Nala233746,Nala1970463,Nala233743,Nala294771,Nala245723,Nala740862,Nala328649,Nala1005731,Nala703811,Nala703812,Nala328645,Nala1017713,Nala328639,Nala316670,Nala316668,Nala255185,Nala255182,Nala267140,Nala715801,Nala255169,Nala255168,Nala353631,Nala2003445,Nala2003444,Nala326028,Nala326026,Nala1017756,Nala314039,Nala314032,Nala255131,Nala231180,Nala715824,Nala326014,Nala727808,Nala243161,Nala255148,Nala243165,Nala314045,Nala1017741,Nala257782,Nala1957410,Nala314019,Nala341602,Nala245797,Nala727831,Nala703881,Nala1005748,Nala231166,Nala328652,Nala715842,Nala255129,Nala1017726,Nala255121,Nala1111066,Nala762192,Nala2039437,Nala2039438,Nala762188,Nala762182,Nala762185,Nala774186,Nala279098,Nala279093,Nala279090,Nala749191,Nala750171,Nala798156,Nala798159,Nala328698,Nala351056,Nala351055,Nala762158,Nala811763,Nala353640,Nala279061,Nala1040091,Nala326099,Nala2039466,Nala1123075,Nala1076038,Nala351007,Nala1076032,Nala811744,Nala267070,Nala255091,Nala1076041,Nala255082,Nala750121,Nala1052042,Nala713186,Nala737156,Nala282688,Nala282690,Nala776769,Nala1039084,Nala750113,Nala713169,Nala233722,Nala1040059,Nala233725,Nala713171,Nala713172,Nala1039074,Nala1054691,Nala749138,Nala282698,Nala1076029,Nala725145,Nala1054697,Nala1091645,Nala1994327,Nala752764,Nala740774,Nala206106,Nala1970384,Nala1003082,Nala749117,Nala208774,Nala208772,Nala208778,Nala740785,Nala1091623,Nala786109,Nala750164,Nala1027046,Nala363057,Nala1042689,Nala749186,Nala749189,Nala776725,Nala776724,Nala1040015,Nala1039032,Nala208711,Nala1994363,Nala750141,Nala1052021,Nala750140,Nala776732,Nala1994369,Nala351087,Nala750131,Nala1052012,Nala1994371,Nala776748,Nala776749,Nala749160,Nala1040033,Nala776746,Nala1040037,Nala1039052,Nala737184,Nala749158,Nala1052015,Nala294823,Nala257880,Nala231251,Nala257887,Nala1003273,Nala1040221,Nala1015258,Nala1970538,Nala740956,Nala1052207,Nala727974,Nala1015253,Nala1052203,Nala267209,Nala1078834,Nala1052202,Nala701362,Nala1027253,Nala269853,Nala257872,Nala257877,Nala739973,Nala294839,Nala739983,Nala1970526,Nala1945556,Nala725305,Nala727961,Nala727962,Nala1054887,Nala1052222,Nala725342,Nala725341,Nala269843,Nala231230,Nala1970558,Nala1957578,Nala233893,Nala231236,Nala1970551,Nala713362,Nala1945549,Nala294840,Nala764900,Nala1078815,Nala1945545,Nala1052226,Nala1003245,Nala1969573,Nala992401,Nala740949,Nala231242,Nala752910,Nala713344,Nala1957592,Nala1015228,Nala1957590,Nala245881,Nala725326,Nala788922,Nala740944,Nala1017882,Nala1054873,Nala725323,Nala701374,Nala701394,Nala737349,Nala1042840,Nala231216,Nala231217,Nala233879,Nala221880,Nala1945524,Nala764967,Nala245855,Nala206247,Nala1054810,Nala245869,Nala1921552,Nala1029878,Nala270808,Nala1921555,Nala218221,Nala231220,Nala218226,Nala1945519,Nala1042835,Nala749337,Nala749335,Nala245863,Nala725344,Nala206258,Nala245865,Nala245867,Nala1113504,Nala750303,Nala1066826,Nala1970595,Nala1015278,Nala280248,Nala750309,Nala1113505,Nala1982574,Nala1003289,Nala992445,Nala1933517,Nala749322,Nala280254,Nala233866,Nala1027235,Nala1015268,Nala737342,Nala713392,Nala1029827,Nala1017837,Nala341505,Nala1029828,Nala1005843,Nala1029833,Nala1005840,Nala1029835,Nala1054806,Nala267265,Nala703958,Nala316519,Nala1017810,Nala316516,Nala316517,Nala353515,Nala703943,Nala703944,Nala316526,Nala316521,Nala316524,Nala255284,Nala255280,Nala1003236,Nala740918,Nala740917,Nala740916,Nala1005892,Nala1017874,Nala752904,Nala727932,Nala255251,Nala1015210,Nala2003577,Nala2003575,Nala1003226,Nala2003573,Nala1017863,Nala1945599,Nala1945595,Nala294804,Nala1945594,Nala703995,Nala1957539,Nala294800,Nala294809,Nala2015527,Nala294806,Nala328550,Nala255236,Nala243250,Nala316553,Nala740908,Nala740907,Nala231283,Nala1029815,Nala269875,Nala231284,Nala269873,Nala231289,Nala270863,Nala231288,Nala1933596,Nala316569,Nala1017845,Nala727947,Nala701339,Nala1125583,Nala2039544,Nala762289,Nala208815,Nala2039528,Nala328583,Nala774259,Nala774262,Nala774264,Nala353531,Nala353535,Nala798240,Nala341561,Nala1088135,Nala2039568,Nala1970494,Nala737274,Nala233837,Nala257806,Nala1088116,Nala257808,Nala764889,Nala725277,Nala245813,Nala725273,Nala749261,Nala725276,Nala725270,Nala1052151,Nala1101549,Nala776886,Nala750236,Nala774228,Nala764871,Nala764879,Nala208877,Nala764877,Nala786208,Nala725268,Nala280163,Nala821073,Nala750224,Nala788870,Nala233813,Nala206226,Nala221858,Nala233829,Nala245800,Nala245802,Nala280180,Nala992379,Nala1027162,Nala750283,Nala762260,Nala280189,Nala233807,Nala208833,Nala208831,Nala1052146,Nala808053,Nala750264,Nala1027185,Nala749275,Nala1994488,Nala1125568,Nala1027193,Nala208843,Nala750254,Nala764890,Nala1054796,Nala1112953,Nala288261,Nala1100969,Nala288264,Nala323113,Nala323112,Nala1038491,Nala1038492,Nala781147,Nala1051462,Nala1051460,Nala264289,Nala1100977,Nala1087431,Nala1124921,Nala756184,Nala1112944,Nala744183,Nala744185,Nala756173,Nala817654,Nala1110301,Nala1110300,Nala349773,Nala276243,Nala817626,Nala771788,Nala1038454,Nala252266,Nala1124975,Nala278890,Nala1038455,Nala781105,Nala1112987,Nala1112983,Nala323145,Nala278888,Nala252274,Nala252273,Nala986479,Nala252271,Nala1051452,Nala1110356,Nala986469,Nala1038471,Nala252241,Nala781120,Nala986468,Nala1038479,Nala1051455,Nala252256,Nala781132,Nala719161,Nala795710,Nala205919,Nala795712,Nala1038410,Nala1964363,Nala720140,Nala746778,Nala291840,Nala1002450,Nala815082,Nala1964374,Nala734777,Nala1002440,Nala1038430,Nala746751,Nala1051411,Nala335158,Nala758739,Nala335150,Nala758730,Nala795724,Nala746765,Nala815049,Nala362768,Nala815055,Nala720187,Nala1002497,Nala1002499,Nala719192,Nala720180,Nala350781,Nala1112900,Nala1124914,Nala1100947,Nala1002480,Nala1124916,Nala746796,Nala276290,Nala1002477,Nala288255,Nala744151,Nala205904,Nala1014450,Nala215202,Nala217868,Nala215201,Nala1927346,Nala734719,Nala710744,Nala710742,Nala217860,Nala217861,Nala1978932,Nala229841,Nala229849,Nala1927355,Nala242836,Nala254817,Nala205887,Nala230856,Nala230858,Nala1966958,Nala205882,Nala217888,Nala215224,Nala215222,Nala2040693,Nala719101,Nala217886,Nala227204,Nala227201,Nala203238,Nala1966964,Nala709788,Nala707125,Nala707124,Nala217871,Nala203248,Nala229850,Nala734758,Nala217828,Nala710789,Nala217820,Nala1966987,Nala720103,Nala1927310,Nala707128,Nala217814,Nala710774,Nala1978965,Nala2040646,Nala707134,Nala205841,Nala1976337,Nala998419,Nala998414,Nala734732,Nala734730,Nala2039696,Nala746727,Nala720119,Nala793091,Nala239256,Nala264211,Nala227269,Nala254885,Nala313826,Nala227265,Nala1087385,Nala239260,Nala986445,Nala215291,Nala986441,Nala240248,Nala240258,Nala215277,Nala264200,Nala227258,Nala805720,Nala252231,Nala227253,Nala266855,Nala278837,Nala252206,Nala254863,Nala254861,Nala240236,Nala266845,Nala239246,Nala266842,Nala1954916,Nala313816,Nala986418,Nala313814,Nala313812,Nala239251,Nala709718,Nala266830,Nala227221,Nala203270,Nala1954934,Nala230893,Nala217894,Nala230897,Nala227214,Nala337824,Nala229871,Nala266826,Nala1090984,Nala230868,Nala230867,Nala227243,Nala1942993,Nala1090987,Nala710713,Nala227240,Nala254839,Nala230871,Nala230870,Nala230873,Nala230875,Nala230874,Nala230877,Nala230876,Nala229892,Nala1927365,Nala998398,Nala793242,Nala1100856,Nala986394,Nala264386,Nala817512,Nala301674,Nala323038,Nala1026593,Nala323039,Nala1100887,Nala1100883,Nala252380,Nala1038578,Nala1038576,Nala1038582,Nala1051573,Nala240384,Nala240382,Nala313689,Nala313688,Nala986340,Nala240391,Nala323001,Nala323002,Nala252379,Nala252374,Nala781255,Nala1051567,Nala986331,Nala1109242,Nala335062,Nala998311,Nala1927508,Nala998314,Nala998313,Nala1038530,Nala1038531,Nala2039710,Nala288309,Nala288308,Nala288307,Nala2027738,Nala1038534,Nala744235,Nala311089,Nala756217,Nala288311,Nala732265,Nala719276,Nala362674,Nala359036,Nala720258,Nala359035,Nala335044,Nala1964499,Nala720255,Nala720292,Nala734891,Nala734896,Nala1038553,Nala744216,Nala359048,Nala744211,Nala288329,Nala1988477,Nala1988478,Nala1002555,Nala1988472,Nala719294,Nala203401,Nala335028,Nala203407,Nala1100801,Nala1026512,Nala2013126,Nala998366,Nala1026525,Nala756259,Nala720297,Nala1038500,Nala756247,Nala756248,Nala732280,Nala998381,Nala756252,Nala1038515,Nala2027741,Nala2027742,Nala768220,Nala732290,Nala323091,Nala323093,Nala215321,Nala734839,Nala205997,Nala746812,Nala1940435,Nala1927473,Nala205990,Nala203331,Nala203332,Nala205996,Nala734847,Nala734848,Nala722830,Nala707213,Nala707214,Nala734814,Nala734813,Nala734812,Nala734816,Nala215349,Nala719218,Nala720209,Nala203350,Nala203351,Nala720200,Nala734825,Nala707228,Nala710875,Nala372093,Nala254913,Nala1939420,Nala254911,Nala2039767,Nala1964438,Nala227312,Nala1964432,Nala709895,Nala1927426,Nala1952469,Nala217945,Nala217946,Nala734870,Nala719244,Nala1939409,Nala707268,Nala707269,Nala707266,Nala720221,Nala2025185,Nala734882,Nala719230,Nala719235,Nala746867,Nala230934,Nala720214,Nala230933,Nala230935,Nala359076,Nala359077,Nala230937,Nala229914,Nala217965,Nala758826,Nala1002523,Nala758829,Nala2040770,Nala734854,Nala1002528,Nala2037153,Nala998300,Nala734860,Nala734863,Nala719259,Nala217952,Nala719258,Nala229937,Nala720234,Nala205984,Nala239379,Nala227386,Nala1109274,Nala240369,Nala1109254,Nala264323,Nala266986,Nala240374,Nala215395,Nala252357,Nala301701,Nala301702,Nala239359,Nala240343,Nala710800,Nala252328,Nala254983,Nala986306,Nala710807,Nala710808,Nala301712,Nala301714,Nala227399,Nala278941,Nala988954,Nala1940483,Nala1075485,Nala215363,Nala1134264,Nala278931,Nala313743,Nala252300,Nala313742,Nala252301,Nala227345,Nala988944,Nala313747,Nala278930,Nala313740,Nala203378,Nala710813,Nala215351,Nala215359,Nala254975,Nala252314,Nala254974,Nala215360,Nala313725,Nala215392,Nala203398,Nala242964,Nala1134254,Nala1939466,Nala254956,Nala227356,Nala227353,Nala227351,Nala227359,Nala795555,Nala998279,Nala998281,Nala998280,Nala359301,Nala986282,Nala998287,Nala1026289,Nala998292,Nala998290,Nala1014272,Nala1051224,Nala986270,Nala998299,Nala1065897,Nala323332,Nala1065892,Nala311342,Nala986266,Nala311341,Nala986261,Nala1038291,Nala1038290,Nala1002270,Nala1014256,Nala1065883,Nala1038287,Nala1038284,Nala1988187,Nala1053854,Nala1124739,Nala771542,Nala1041872,Nala323399,Nala1038217,Nala1077831,Nala1026240,Nala771553,Nala1065823,Nala771558,Nala986230,Nala1065857,Nala323361,Nala1065844,Nala2015813,Nala1065842,Nala1065841,Nala1038245,Nala1038241,Nala252495,Nala1038246,Nala1053817,Nala1014209,Nala360385,Nala360386,Nala1028850,Nala360388,Nala1041830,Nala288437,Nala1028869,Nala1002216,Nala1028860,Nala2039828,Nala1026202,Nala746540,Nala746545,Nala1028874,Nala1065819,Nala2039813,Nala203513,Nala817493,Nala372378,Nala1964161,Nala722573,Nala2025239,Nala288464,Nala734596,Nala288462,Nala998241,Nala746574,Nala1988136,Nala1964169,Nala1964168,Nala1002255,Nala1028822,Nala2039860,Nala746584,Nala1002240,Nala805471,Nala998270,Nala1014211,Nala998272,Nala998271,Nala1041805,Nala1004801,Nala710501,Nala215447,Nala215446,Nala227423,Nala1004805,Nala2013280,Nala1930749,Nala215431,Nala215430,Nala215439,Nala215435,Nala203469,Nala203463,Nala227414,Nala215463,Nala710526,Nala215451,Nala1930720,Nala227432,Nala1942701,Nala227437,Nala1930713,Nala1952104,Nala1978730,Nala203415,Nala1004849,Nala1930719,Nala1978724,Nala1930702,Nala1929718,Nala203423,Nala1966751,Nala709557,Nala1952128,Nala1004822,Nala709588,Nala709569,Nala710558,Nala1075191,Nala709575,Nala1004814,Nala240486,Nala1939170,Nala240482,Nala1087148,Nala1927192,Nala1124776,Nala276433,Nala252477,Nala252471,Nala276417,Nala1087121,Nala240475,Nala264421,Nala1942780,Nala1942782,Nala215487,Nala783481,Nala1940114,Nala1077789,Nala1051144,Nala1930789,Nala1939124,Nala252434,Nala783498,Nala240421,Nala1930773,Nala1110191,Nala1110196,Nala988804,Nala1927130,Nala1927136,Nala215498,Nala1051164,Nala1929777,Nala252419,Nala252415,Nala1942741,Nala795670,Nala744084,Nala1026392,Nala998159,Nala986165,Nala986166,Nala744097,Nala349871,Nala795668,Nala744088,Nala986158,Nala744060,Nala998178,Nala795698,Nala360204,Nala360205,Nala1038395,Nala337843,Nala998195,Nala819941,Nala1051366,Nala1014375,Nala2027930,Nala1124618,Nala795631,Nala323275,Nala2039904,Nala1038344,Nala988773,Nala819903,Nala349847,Nala795654,Nala1063315,Nala1038353,Nala744099,Nala744098,Nala986105,Nala349858,Nala1038366,Nala335222,Nala1002347,Nala1930910,Nala1978895,Nala1929929,Nala203613,Nala1041954,Nala707063,Nala2013321,Nala2001348,Nala720024,Nala1028987,Nala1004999,Nala1991883,Nala1026329,Nala719035,Nala719034,Nala771633,Nala720016,Nala1014316,Nala707055,Nala1964254,Nala746668,Nala215621,Nala1002322,Nala1002326,Nala215627,Nala734655,Nala1041973,Nala1041972,Nala746639,Nala720043,Nala1964268,Nala1964269,Nala215610,Nala1065929,Nala719050,Nala1065928,Nala1002315,Nala1016959,Nala771650,Nala719059,Nala719058,Nala335269,Nala734670,Nala707073,Nala1016954,Nala1004979,Nala1964279,Nala1028931,Nala2025356,Nala362883,Nala360224,Nala1041910,Nala1041916,Nala720068,Nala732064,Nala756016,Nala1976269,Nala1014358,Nala986197,Nala720059,Nala1041909,Nala1002365,Nala1026307,Nala719098,Nala1002351,Nala998153,Nala998151,Nala1041925,Nala2013351,Nala986175,Nala1041929,Nala240522,Nala709635,Nala710622,Nala239531,Nala227540,Nala1942853,Nala1016902,Nala203576,Nala734603,Nala710617,Nala709624,Nala1929877,Nala1978806,Nala1028903,Nala252514,Nala227533,Nala1966839,Nala1004916,Nala1004919,Nala203586,Nala1028910,Nala1952209,Nala203599,Nala707002,Nala709664,Nala707003,Nala240501,Nala215575,Nala215572,Nala710631,Nala1952211,Nala1122082,Nala1978857,Nala707018,Nala372288,Nala1002304,Nala710663,Nala1016949,Nala227501,Nala1942816,Nala1966861,Nala1952238,Nala734648,Nala1942809,Nala1964212,Nala215544,Nala1952245,Nala227523,Nala710690,Nala215532,Nala710677,Nala719012,Nala215537,Nala719016,Nala1016912,Nala746601,Nala203562,Nala707036,Nala301917,Nala203565,Nala1109029,Nala252589,Nala1075296,Nala988737,Nala252591,Nala240580,Nala350916,Nala276537,Nala276533,Nala1122018,Nala1927290,Nala1075272,Nala1075271,Nala276523,Nala1122004,Nala311322,Nala311328,Nala1109075,Nala311321,Nala240567,Nala239587,Nala1051264,Nala1110043,Nala1051260,Nala795589,Nala1942887,Nala311339,Nala1942883,Nala1090878,Nala325954,Nala1954820,Nala252521,Nala1927238,Nala240551,Nala1954835,Nala252537,Nala709611,Nala1991593,Nala819844,Nala266471,Nala313304,Nala998041,Nala820836,Nala986040,Nala327948,Nala1107116,Nala266463,Nala266460,Nala797967,Nala805207,Nala315977,Nala783338,Nala986030,Nala758345,Nala771369,Nala734383,Nala242482,Nala988683,Nala1073246,Nala988685,Nala301313,Nala771371,Nala266442,Nala986015,Nala819821,Nala1073256,Nala1048263,Nala266434,Nala230482,Nala266430,Nala230483,Nala998078,Nala1048267,Nala1048269,Nala254444,Nala1120136,Nala986000,Nala313343,Nala325327,Nala785958,Nala1120120,Nala242473,Nala313353,Nala1134761,Nala1134760,Nala2001400,Nala230460,Nala266410,Nala230462,Nala301342,Nala230465,Nala230467,Nala313327,Nala1036299,Nala291492,Nala242446,Nala352902,Nala1942590,Nala797943,Nala352908,Nala230475,Nala797945,Nala230477,Nala1048279,Nala785974,Nala337360,Nala325382,Nala325380,Nala313384,Nala1051876,Nala805291,Nala1000279,Nala1048216,Nala1048218,Nala734320,Nala1048219,Nala712992,Nala362312,Nala325368,Nala1991522,Nala362313,Nala1966553,Nala748961,Nala724975,Nala748965,Nala1087806,Nala362341,Nala1087805,Nala736951,Nala820891,Nala1075827,Nala1051899,Nala313366,Nala337335,Nala1048233,Nala337326,Nala748941,Nala986098,Nala352956,Nala710392,Nala2013485,Nala278498,Nala1038855,Nala722368,Nala1122703,Nala710379,Nala734363,Nala734369,Nala710372,Nala1012293,Nala349329,Nala337381,Nala734331,Nala1048208,Nala349322,Nala998018,Nala1026896,Nala349325,Nala1122731,Nala278473,Nala1036215,Nala337375,Nala986068,Nala773916,Nala773914,Nala773919,Nala1051848,Nala1051844,Nala748989,Nala337368,Nala1000200,Nala1000204,Nala1002869,Nala2037496,Nala2037495,Nala1038829,Nala1002852,Nala1026849,Nala1002858,Nala712919,Nala217404,Nala1026851,Nala724925,Nala1038833,Nala1002849,Nala1014814,Nala1026862,Nala1051806,Nala205429,Nala724913,Nala700963,Nala205424,Nala1000247,Nala712965,Nala748914,Nala700977,Nala712958,Nala362352,Nala712953,Nala1014876,Nala1026804,Nala700981,Nala709313,Nala362380,Nala712988,Nala1026814,Nala1038806,Nala712978,Nala712974,Nala362377,Nala748909,Nala1038801,Nala724953,Nala1966533,Nala709335,Nala242427,Nala217464,Nala254408,Nala217468,Nala1119190,Nala988623,Nala1942571,Nala242437,Nala217456,Nala254411,Nala217485,Nala1942557,Nala217491,Nala1942558,Nala242400,Nala242403,Nala230433,Nala1942545,Nala1085198,Nala229452,Nala1002820,Nala301411,Nala1930547,Nala230413,Nala1942525,Nala712901,Nala1099797,Nala783269,Nala1109663,Nala1134624,Nala1073383,Nala795421,Nala795422,Nala820705,Nala819705,Nala1109685,Nala254586,Nala1085342,Nala988567,Nala988566,Nala746477,Nala771490,Nala746494,Nala746495,Nala771492,Nala758457,Nala1073379,Nala266552,Nala771420,Nala771425,Nala291592,Nala1940074,Nala1988096,Nala339845,Nala254575,Nala242596,Nala242569,Nala230580,Nala230589,Nala254543,Nala783422,Nala1119042,Nala315876,Nala254554,Nala1122689,Nala315877,Nala783435,Nala1048340,Nala2001589,Nala1048342,Nala710464,Nala710461,Nala1991633,Nala710463,Nala1964009,Nala1073303,Nala805172,Nala734448,Nala2025540,Nala710453,Nala710455,Nala1024389,Nala734444,Nala1964019,Nala337228,Nala1073315,Nala1966673,Nala1966675,Nala2025533,Nala2025530,Nala1024392,Nala734419,Nala327891,Nala1991612,Nala1000382,Nala734411,Nala805137,Nala352894,Nala352893,Nala1966686,Nala710471,Nala1991620,Nala1000372,Nala1012351,Nala1099908,Nala1991629,Nala1964031,Nala350240,Nala1099903,Nala337204,Nala1036389,Nala1048300,Nala1026995,Nala1038971,Nala364828,Nala1964047,Nala1063927,Nala1063922,Nala1038981,Nala820742,Nala1964056,Nala337265,Nala819761,Nala1048328,Nala1122610,Nala820733,Nala2013581,Nala820737,Nala820739,Nala1048318,Nala1024366,Nala734469,Nala1122606,Nala1122600,Nala313297,Nala1988024,Nala1110623,Nala820725,Nala313299,Nala1000323,Nala205517,Nala1000326,Nala1014957,Nala362277,Nala1014959,Nala362278,Nala1051901,Nala205521,Nala217517,Nala1014934,Nala1024324,Nala1051924,Nala1051923,Nala1966625,Nala1026917,Nala1012338,Nala1000344,Nala1014986,Nala722421,Nala709465,Nala350275,Nala1966640,Nala709469,Nala350277,Nala1952016,Nala362250,Nala1038920,Nala205500,Nala230560,Nala230563,Nala230565,Nala1942699,Nala1002901,Nala1942690,Nala217581,Nala303919,Nala230544,Nala1942679,Nala242539,Nala1134693,Nala1942667,Nala1927027,Nala230527,Nala229520,Nala1942658,Nala1120092,Nala1120091,Nala242514,Nala1927017,Nala1930662,Nala1929680,Nala242510,Nala229517,Nala1929683,Nala1073287,Nala1085268,Nala230501,Nala783381,Nala1942634,Nala1085265,Nala1014900,Nala229536,Nala1085272,Nala205582,Nala1048061,Nala1122514,Nala301563,Nala301564,Nala2013602,Nala710185,Nala1991356,Nala1036075,Nala746134,Nala276033,Nala2001624,Nala278690,Nala264048,Nala1110521,Nala264040,Nala264043,Nala349510,Nala349511,Nala1036086,Nala276025,Nala276026,Nala1073001,Nala266697,Nala239078,Nala301545,Nala771126,Nala276019,Nala1012082,Nala252042,Nala748779,Nala1942396,Nala748790,Nala1942390,Nala722183,Nala1099622,Nala746132,Nala1000090,Nala734144,Nala771139,Nala1000096,Nala1000097,Nala771138,Nala734150,Nala278660,Nala748785,Nala313530,Nala264013,Nala227075,Nala227072,Nala1036031,Nala227069,Nala203098,Nala988425,Nala313580,Nala785701,Nala1942374,Nala785718,Nala785719,Nala746192,Nala288079,Nala2001672,Nala746197,Nala264003,Nala1087638,Nala1087639,Nala1063646,Nala288077,Nala1942369,Nala313594,Nala313593,Nala1942362,Nala1099607,Nala746160,Nala785728,Nala240023,Nala1048040,Nala1110597,Nala1061018,Nala1063677,Nala254669,Nala1122574,Nala2013620,Nala785721,Nala1942357,Nala1048034,Nala1087619,Nala1024083,Nala1110588,Nala301596,Nala227081,Nala1061002,Nala252017,Nala337529,Nala252013,Nala734194,Nala1942343,Nala337520,Nala712769,Nala712765,Nala349585,Nala712761,Nala1024013,Nala1038651,Nala700779,Nala748719,Nala1051633,Nala1051632,Nala1014681,Nala712752,Nala1954336,Nala1954330,Nala748727,Nala1014677,Nala1038668,Nala709111,Nala1036008,Nala1036002,Nala1026694,Nala2047004,Nala724770,Nala710128,Nala2001684,Nala1981968,Nala710129,Nala712787,Nala712785,Nala819678,Nala820658,Nala700794,Nala1024044,Nala712779,Nala1993922,Nala712775,Nala773714,Nala2047011,Nala712771,Nala748706,Nala1036028,Nala2023057,Nala724792,Nala734113,Nala734120,Nala748758,Nala712798,Nala1978323,Nala734123,Nala736789,Nala712796,Nala734121,Nala736783,Nala1000075,Nala349560,Nala748764,Nala1981976,Nala746107,Nala1966356,Nala988495,Nala1000067,Nala1000068,Nala1966370,Nala1109527,Nala264075,Nala710164,Nala349565,Nala349566,Nala264071,Nala710170,Nala252089,Nala1966366,Nala1038637,Nala709189,Nala1038635,Nala252084,Nala1038634,Nala748734,Nala1000054,Nala1966384,Nala1110501,Nala349578,Nala349579,Nala252097,Nala709177,Nala1981992,Nala988474,Nala252090,Nala1014694,Nala1932936,Nala217627,Nala230609,Nala230610,Nala230618,Nala1002618,Nala1932905,Nala1932900,Nala1956931,Nala712722,Nala724707,Nala1920918,Nala724701,Nala1002650,Nala736709,Nala736702,Nala1920904,Nala205604,Nala205605,Nala205607,Nala700743,Nala217606,Nala1014628,Nala217601,Nala1981918,Nala1981917,Nala712730,Nala1981919,Nala1002637,Nala1002636,Nala771062,Nala301600,Nala227030,Nala783041,Nala254644,Nala229687,Nala227022,Nala215052,Nala242664,Nala1944993,Nala240013,Nala797685,Nala217699,Nala1942321,Nala203066,Nala795053,Nala795056,Nala795057,Nala254622,Nala795042,Nala771097,Nala239008,Nala783080,Nala1942307,Nala1944963,Nala215004,Nala254606,Nala1944952,Nala205671,Nala1920981,Nala1920983,Nala229639,Nala313630,Nala242604,Nala215021,Nala227004,Nala785684,Nala229661,Nala771055,Nala1920962,Nala229660,Nala313613,Nala313611,Nala746263,Nala1085128,Nala325412,Nala1036192,Nala734284,Nala276157,Nala1085121,Nala746256,Nala252184,Nala264169,Nala1048172,Nala264164,Nala771238,Nala758237,Nala761881,Nala761882,Nala761884,Nala349405,Nala771241,Nala264155,Nala771240,Nala1085104,Nala771248,Nala1991459,Nala1110439,Nala1110438,Nala748899,Nala264145,Nala771258,Nala734270,Nala785897,Nala988311,Nala2001786,Nala1075760,Nala325458,Nala227192,Nala227190,Nala313461,Nala325447,Nala313480,Nala264121,Nala240175,Nala1087759,Nala240170,Nala337427,Nala239159,Nala264116,Nala264111,Nala1991495,Nala797837,Nala313447,Nala337416,Nala337410,Nala313443,Nala1110463,Nala264103,Nala240156,Nala266764,Nala266761,Nala1048157,Nala252139,Nala1087735,Nala252133,Nala337409,Nala1036189,Nala1942462,Nala264109,Nala1048105,Nala2011147,Nala1966426,Nala1966420,Nala1051757,Nala1038779,Nala1966425,Nala1038776,Nala748835,Nala748834,Nala1036115,Nala748833,Nala734209,Nala761809,Nala734206,Nala1000157,Nala2023124,Nala1014798,Nala325492,Nala1036127,Nala1966450,Nala710249,Nala217804,Nala710248,Nala349485,Nala710240,Nala1966441,Nala1038796,Nala1000133,Nala2023105,Nala205829,Nala748825,Nala758200,Nala1012186,Nala991969,Nala746215,Nala1991447,Nala1051709,Nala1966473,Nala1038741,Nala746225,Nala1000186,Nala991984,Nala264199,Nala1966492,Nala1063716,Nala1991419,Nala1051737,Nala1038758,Nala1026783,Nala991997,Nala1024128,Nala349455,Nala710273,Nala1036103,Nala712806,Nala712805,Nala217744,Nala700816,Nala205759,Nala205751,Nala1002732,Nala217738,Nala1002734,Nala700828,Nala1026731,Nala1014708,Nala215107,Nala215105,Nala700838,Nala700837,Nala700836,Nala203119,Nala1026737,Nala1038715,Nala1002727,Nala1038729,Nala203127,Nala700848,Nala2035160,Nala203124,Nala205786,Nala1002783,Nala712844,Nala712845,Nala205716,Nala709203,Nala1000111,Nala724817,Nala748805,Nala205728,Nala1097098,Nala1002763,Nala1000101,Nala1002767,Nala712866,Nala1000105,Nala1014749,Nala1097092,Nala700875,Nala1014733,Nala215169,Nala215168,Nala215165,Nala1930475,Nala1134460,Nala254769,Nala254764,Nala252103,Nala215173,Nala203175,Nala795141,Nala795143,Nala229797,Nala254772,Nala227131,Nala203184,Nala215160,Nala203187,Nala240102,Nala230781,Nala227174,Nala254744,Nala1097045,Nala278709,Nala227159,Nala301525,Nala301528,Nala301521,Nala230763,Nala313500,Nala1061070,Nala227107,Nala2001830,Nala215111,Nala1930424,Nala217770,Nala215117,Nala217777,Nala203148,Nala783131,Nala266709,Nala783137,Nala1930412,Nala229785,Nala2001807,Nala2001808,Nala227129,Nala215131,Nala1930402,Nala217792,Nala254712,Nala203163,Nala1930409,Nala2025830,Nala357365,Nala1120576,Nala369341,Nala357378,Nala2025829,Nala1071062,Nala369377,Nala369378,Nala1071065,Nala1071064,Nala333370,Nala1095028,Nala2025803,Nala1097670,Nala1058061,Nala359993,Nala1058059,Nala1950619,Nala1097665,Nala1097658,Nala1950630,Nala2001893,Nala1962619,Nala2023252,Nala213547,Nala994078,Nala1061674,Nala213545,Nala1046049,Nala984704,Nala1058023,Nala984703,Nala1935009,Nala237528,Nala1022087,Nala1935000,Nala1058010,Nala1010079,Nala249507,Nala1022091,Nala2025895,Nala213567,Nala2011247,Nala1937648,Nala754393,Nala742393,Nala754392,Nala225545,Nala1073643,Nala1046050,Nala754376,Nala213557,Nala1010059,Nala2025889,Nala1925661,Nala1119547,Nala778339,Nala1937627,Nala778340,Nala781982,Nala781999,Nala1120525,Nala1073634,Nala369390,Nala1036687,Nala1036686,Nala1022058,Nala1058000,Nala1058001,Nala1034037,Nala225507,Nala2035251,Nala1058008,Nala2035252,Nala1034035,Nala1048673,Nala1022060,Nala1925617,Nala1022065,Nala262432,Nala996655,Nala286403,Nala286401,Nala250448,Nala274413,Nala1048629,Nala1024658,Nala1010004,Nala1010005,Nala803935,Nala730369,Nala237489,Nala237483,Nala286411,Nala213491,Nala1022003,Nala717375,Nala274408,Nala1009003,Nala274407,Nala742347,Nala1048616,Nala705390,Nala1036641,Nala803949,Nala781966,Nala756966,Nala732999,Nala754300,Nala1024676,Nala1022017,Nala1048642,Nala754304,Nala984645,Nala249430,Nala286428,Nala249436,Nala781962,Nala768945,Nala1000650,Nala1022025,Nala1061603,Nala1061602,Nala1022023,Nala1986564,Nala1036667,Nala1036669,Nala286440,Nala781904,Nala286447,Nala237439,Nala1107607,Nala213466,Nala742374,Nala286449,Nala781912,Nala321400,Nala1998598,Nala286456,Nala250415,Nala1009047,Nala803901,Nala249424,Nala249423,Nala1009050,Nala742382,Nala1036600,Nala1010038,Nala742384,Nala803908,Nala1012696,Nala1010033,Nala754346,Nala730379,Nala213486,Nala237410,Nala1048603,Nala286460,Nala1048609,Nala766325,Nala1024637,Nala213490,Nala1000696,Nala1000697,Nala237429,Nala286472,Nala249404,Nala321454,Nala1950521,Nala321456,Nala744917,Nala719961,Nala1000609,Nala719954,Nala274499,Nala756908,Nala1000604,Nala274493,Nala705309,Nala719943,Nala357410,Nala274489,Nala357413,Nala274480,Nala719983,Nala1962521,Nala803997,Nala720964,Nala274474,Nala717315,Nala717317,Nala274477,Nala262482,Nala732926,Nala262480,Nala719974,Nala1950550,Nala1962538,Nala815982,Nala730312,Nala705356,Nala705358,Nala1998505,Nala274451,Nala249495,Nala720983,Nala744952,Nala2013935,Nala1950572,Nala720975,Nala720973,Nala1986502,Nala744962,Nala996633,Nala1950587,Nala744939,Nala803954,Nala803956,Nala250462,Nala803951,Nala803958,Nala803957,Nala2001921,Nala730306,Nala250478,Nala744943,Nala803961,Nala2001938,Nala1000614,Nala369233,Nala369237,Nala357246,Nala825163,Nala357260,Nala357252,Nala1949715,Nala1949719,Nala369261,Nala825140,Nala825141,Nala2035317,Nala1000803,Nala1120491,Nala813135,Nala1071175,Nala1046195,Nala705505,Nala705507,Nala2037966,Nala1950741,Nala1949757,Nala1132469,Nala2023317,Nala1132471,Nala1095109,Nala1095108,Nala250609,Nala250604,Nala211007,Nala1107409,Nala211004,Nala249612,Nala1046153,Nala1046158,Nala1046157,Nala213655,Nala213683,Nala1119404,Nala237617,Nala1046188,Nala1010188,Nala213674,Nala766481,Nala1107415,Nala1107416,Nala1046178,Nala1107417,Nala237623,Nala1009195,Nala766474,Nala1009192,Nala1071116,Nala1925762,Nala1925769,Nala1046120,Nala1107448,Nala213625,Nala213622,Nala1085739,Nala1132413,Nala237606,Nala1937731,Nala369271,Nala2035384,Nala213647,Nala213645,Nala1085702,Nala1937723,Nala1034156,Nala1107451,Nala213634,Nala369294,Nala286524,Nala1947073,Nala262551,Nala1009134,Nala742454,Nala1947069,Nala1972022,Nala1998675,Nala729474,Nala262540,Nala1022125,Nala1022121,Nala1935089,Nala742468,Nala250573,Nala1022129,Nala262548,Nala1061736,Nala311903,Nala1024795,Nala754425,Nala742438,Nala1000771,Nala1000774,Nala754419,Nala237589,Nala274501,Nala249566,Nala984515,Nala1960073,Nala1000779,Nala249568,Nala213585,Nala1947034,Nala213586,Nala237555,Nala1947031,Nala323954,Nala996574,Nala1009185,Nala766464,Nala298544,Nala984505,Nala225561,Nala1972080,Nala1960085,Nala1935040,Nala1009166,Nala225552,Nala225553,Nala1923062,Nala1947018,Nala1036720,Nala766458,Nala262504,Nala237539,Nala1923038,Nala1048711,Nala742481,Nala742483,Nala1962639,Nala1962632,Nala1024709,Nala335963,Nala717409,Nala323973,Nala1974633,Nala1974635,Nala335953,Nala335950,Nala729412,Nala705449,Nala1950672,Nala1962657,Nala705452,Nala705451,Nala1000762,Nala1998629,Nala1998628,Nala730432,Nala274574,Nala1962666,Nala742418,Nala1962660,Nala730445,Nala1950696,Nala705469,Nala803866,Nala803861,Nala729429,Nala705476,Nala729424,Nala996514,Nala996513,Nala262573,Nala1998601,Nala1972015,Nala333330,Nala250586,Nala1000744,Nala730419,Nala1998610,Nala996529,Nala286513,Nala717473,Nala803843,Nala250592,Nala250593,Nala984550,Nala286515,Nala1962694,Nala984553,Nala1000739,Nala705498,Nala1119345,Nala1119341,Nala213708,Nala791181,Nala1119330,Nala1097467,Nala1132303,Nala1107391,Nala1132309,Nala1119355,Nala213718,Nala1097449,Nala1107383,Nala1132361,Nala778181,Nala1119375,Nala1097429,Nala1073477,Nala1061498,Nala720809,Nala1132349,Nala815672,Nala719818,Nala815673,Nala1132352,Nala803694,Nala1061489,Nala272086,Nala1024494,Nala213781,Nala250724,Nala996499,Nala793769,Nala237757,Nala262710,Nala742179,Nala1986386,Nala249745,Nala742188,Nala2035461,Nala249748,Nala730177,Nala211146,Nala768788,Nala1937405,Nala730181,Nala742152,Nala742154,Nala284097,Nala754130,Nala237748,Nala730188,Nala1048478,Nala250712,Nala223119,Nala249727,Nala237715,Nala1925407,Nala249708,Nala1048414,Nala237728,Nala1048413,Nala296098,Nala1036441,Nala1048418,Nala1036447,Nala1036442,Nala249706,Nala296096,Nala225711,Nala213761,Nala1061418,Nala778110,Nala793748,Nala1036458,Nala754194,Nala1048430,Nala813079,Nala754178,Nala754182,Nala1950369,Nala729125,Nala262674,Nala259023,Nala223071,Nala250687,Nala717137,Nala1949386,Nala321619,Nala235061,Nala732789,Nala1000434,Nala259016,Nala730121,Nala308643,Nala1950374,Nala1036402,Nala803708,Nala744763,Nala235071,Nala720771,Nala729147,Nala996435,Nala996436,Nala235036,Nala729142,Nala717164,Nala249672,Nala249671,Nala1937369,Nala250663,Nala984407,Nala984405,Nala1988990,Nala1962360,Nala262656,Nala732768,Nala756714,Nala250679,Nala1988987,Nala250673,Nala274620,Nala1000414,Nala781730,Nala705178,Nala284021,Nala717182,Nala211047,Nala235019,Nala274611,Nala1937349,Nala1940992,Nala996468,Nala262620,Nala1000475,Nala1000476,Nala237681,Nala1925361,Nala333623,Nala1962397,Nala223014,Nala1962396,Nala247009,Nala237652,Nala211064,Nala1000464,Nala211066,Nala211061,Nala756760,Nala756765,Nala1940976,Nala1937326,Nala1940972,Nala742112,Nala1925352,Nala211053,Nala729178,Nala729177,Nala1000456,Nala996485,Nala306008,Nala306006,Nala756752,Nala730144,Nala756754,Nala250635,Nala1974389,Nala1939974,Nala744780,Nala262602,Nala223039,Nala1976910,Nala260091,Nala1964931,Nala984492,Nala272061,Nala707756,Nala259088,Nala345688,Nala803755,Nala357661,Nala1976939,Nala984481,Nala259094,Nala259075,Nala1952974,Nala720711,Nala719722,Nala803768,Nala272046,Nala357677,Nala355015,Nala1950324,Nala756701,Nala1949337,Nala756700,Nala719758,Nala719757,Nala719759,Nala803732,Nala1000405,Nala707783,Nala1976943,Nala1976944,Nala318099,Nala260044,Nala719746,Nala720737,Nala260049,Nala1962311,Nala357613,Nala235076,Nala262692,Nala732714,Nala1950340,Nala1950341,Nala717125,Nala1964987,Nala247053,Nala331036,Nala984443,Nala705143,Nala1962322,Nala262687,Nala803722,Nala744707,Nala803720,Nala357636,Nala235094,Nala1107243,Nala1122876,Nala1122873,Nala1122869,Nala213810,Nala357498,Nala1097588,Nala213830,Nala1119241,Nala778298,Nala2023577,Nala1119267,Nala2011581,Nala719913,Nala719916,Nala1949509,Nala213808,Nala719936,Nala791281,Nala719922,Nala984399,Nala984398,Nala754284,Nala1097511,Nala742297,Nala1925573,Nala223224,Nala754279,Nala284198,Nala778265,Nala1061548,Nala211233,Nala296178,Nala262829,Nala1097501,Nala742281,Nala211261,Nala250824,Nala730295,Nala1937524,Nala223244,Nala249835,Nala1048594,Nala237862,Nala1925537,Nala235200,Nala1937511,Nala791256,Nala249846,Nala223238,Nala296194,Nala1012595,Nala781866,Nala1024570,Nala249818,Nala1122835,Nala213863,Nala370498,Nala249829,Nala1109852,Nala1024584,Nala250810,Nala1036562,Nala1048539,Nala213859,Nala1119209,Nala1061537,Nala1024599,Nala223208,Nala781885,Nala1036577,Nala1048550,Nala249809,Nala1061528,Nala1061529,Nala1107218,Nala791218,Nala1048555,Nala213873,Nala793876,Nala1036586,Nala1950489,Nala235173,Nala262790,Nala781829,Nala235176,Nala223190,Nala223191,Nala272116,Nala1024531,Nala744877,Nala274770,Nala1048508,Nala272111,Nala284107,Nala998965,Nala272106,Nala274768,Nala1950497,Nala730244,Nala274761,Nala986954,Nala274764,Nala223173,Nala262788,Nala235192,Nala720892,Nala235190,Nala998977,Nala1012529,Nala781848,Nala259123,Nala729263,Nala235154,Nala729260,Nala1024552,Nala296100,Nala250784,Nala298765,Nala274752,Nala249796,Nala249795,Nala284128,Nala996327,Nala259111,Nala996326,Nala729252,Nala1048514,Nala730223,Nala223199,Nala986933,Nala742209,Nala705295,Nala781853,Nala262768,Nala262751,Nala237797,Nala211165,Nala284147,Nala296128,Nala1937472,Nala235137,Nala296122,Nala296124,Nala729278,Nala235146,Nala211151,Nala729272,Nala730285,Nala729270,Nala717298,Nala754239,Nala1974488,Nala742269,Nala250772,Nala296134,Nala223137,Nala296130,Nala1925467,Nala754224,Nala274718,Nala742237,Nala262736,Nala742232,Nala1000573,Nala284177,Nala1925455,Nala235123,Nala1024522,Nala262725,Nala249768,Nala262727,Nala707854,Nala321579,Nala720820,Nala719836,Nala1120294,Nala815632,Nala707846,Nala719830,Nala719826,Nala321556,Nala321558,Nala984363,Nala357549,Nala732800,Nala321547,Nala272165,Nala803644,Nala803643,Nala286714,Nala998911,Nala705238,Nala998910,Nala705239,Nala719881,Nala732851,Nala719877,Nala719879,Nala744838,Nala984340,Nala1000527,Nala768801,Nala707888,Nala998923,Nala298714,Nala2011632,Nala720852,Nala719869,Nala986993,Nala1000515,Nala1949474,Nala720850,Nala756800,Nala998939,Nala1950464,Nala986987,Nala286748,Nala286745,Nala984323,Nala720884,Nala286750,Nala729212,Nala247190,Nala321581,Nala803601,Nala803604,Nala803603,Nala719889,Nala986976,Nala803600,Nala298734,Nala260149,Nala705251,Nala1949498,Nala803608,Nala2011668,Nala360543,Nala274095,Nala298080,Nala286091,Nala2008026,Nala347591,Nala815475,Nala311584,Nala298085,Nala298088,Nala311583,Nala2008003,Nala2008007,Nala298094,Nala298096,Nala2023694,Nala815449,Nala815452,Nala793574,Nala793571,Nala347545,Nala274035,Nala250068,Nala274039,Nala359525,Nala2021000,Nala360517,Nala250077,Nala250076,Nala815421,Nala1998147,Nala1940834,Nala203738,Nala227704,Nala1986151,Nala1083476,Nala1119971,Nala215711,Nala2021060,Nala1986143,Nala215742,Nala2021055,Nala2021056,Nala744580,Nala744579,Nala1940810,Nala203752,Nala1119993,Nala1986169,Nala1986164,Nala1129313,Nala1927825,Nala1998186,Nala1046488,Nala1927829,Nala2033090,Nala1083433,Nala1083434,Nala1129337,Nala215707,Nala1083418,Nala1046499,Nala781531,Nala1022471,Nala1950125,Nala1022472,Nala239659,Nala240645,Nala240650,Nala215670,Nala1952791,Nala252638,Nala215679,Nala732541,Nala719556,Nala1937145,Nala1949151,Nala1949152,Nala1949153,Nala1010473,Nala1949157,Nala213043,Nala719581,Nala998859,Nala1010469,Nala252603,Nala1962126,Nala1937125,Nala227688,Nala1962128,Nala1940772,Nala1949166,Nala1925156,Nala996207,Nala998861,Nala252619,Nala1937120,Nala239648,Nala1962137,Nala1937115,Nala719568,Nala1964798,Nala707590,Nala227670,Nala1940766,Nala1105401,Nala1949175,Nala720554,Nala1925145,Nala1034485,Nala1962134,Nala996210,Nala311606,Nala732576,Nala1939772,Nala1998107,Nala1940757,Nala744559,Nala1949180,Nala311603,Nala732580,Nala311604,Nala744552,Nala227628,Nala203651,Nala1998113,Nala311618,Nala215639,Nala1940749,Nala1949197,Nala1962152,Nala227613,Nala996239,Nala213002,Nala1927766,Nala1925103,Nala1117420,Nala213007,Nala213005,Nala203673,Nala288654,Nala732563,Nala744547,Nala744540,Nala720597,Nala227637,Nala1009415,Nala237075,Nala1009413,Nala249063,Nala311643,Nala311644,Nala250048,Nala335613,Nala311642,Nala335615,Nala311640,Nala1952716,Nala1009404,Nala237086,Nala308008,Nala249066,Nala249065,Nala1022411,Nala250028,Nala249035,Nala252683,Nala249038,Nala1952735,Nala237067,Nala249053,Nala252698,Nala249043,Nala311637,Nala213066,Nala213067,Nala250006,Nala250002,Nala311685,Nala1964727,Nala249016,Nala1964725,Nala321004,Nala719510,Nala250018,Nala311699,Nala250015,Nala250014,Nala1010434,Nala237050,Nala213061,Nala1937170,Nala720525,Nala1937169,Nala720528,Nala986861,Nala707562,Nala1949127,Nala1949128,Nala998823,Nala1009429,Nala998821,Nala252658,Nala1950110,Nala252657,Nala986859,Nala311677,Nala719527,Nala1964755,Nala1010411,Nala1129272,Nala298187,Nala815364,Nala1130245,Nala2035731,Nala1130255,Nala1117299,Nala791093,Nala1010604,Nala984191,Nala1009616,Nala817979,Nala1009608,Nala2033124,Nala274169,Nala1964900,Nala335479,Nala249199,Nala1130293,Nala1130291,Nala1095583,Nala984160,Nala1964918,Nala1964919,Nala250199,Nala805987,Nala250195,Nala1952938,Nala250194,Nala274141,Nala729087,Nala215848,Nala1107889,Nala203852,Nala766023,Nala1083584,Nala240808,Nala240804,Nala203851,Nala1927976,Nala754036,Nala227818,Nala717096,Nala768681,Nala1939955,Nala203867,Nala227816,Nala240815,Nala2033160,Nala1925320,Nala1998280,Nala778033,Nala996158,Nala215866,Nala227841,Nala298129,Nala996160,Nala744698,Nala2045197,Nala1119878,Nala215857,Nala1940925,Nala1119870,Nala730068,Nala2033143,Nala203888,Nala1132835,Nala227833,Nala1083544,Nala215803,Nala1940917,Nala1046593,Nala1083557,Nala203826,Nala1105261,Nala754069,Nala2045146,Nala793625,Nala766047,Nala815397,Nala2033191,Nala778005,Nala1927914,Nala742093,Nala203849,Nala766036,Nala1058598,Nala815387,Nala815388,Nala1974215,Nala1974216,Nala998712,Nala213142,Nala998716,Nala1022597,Nala227790,Nala252749,Nala252746,Nala1976872,Nala237119,Nala719678,Nala720669,Nala1964880,Nala1964881,Nala768606,Nala1034573,Nala213135,Nala213132,Nala213133,Nala213131,Nala1937260,Nala719672,Nala998722,Nala730000,Nala227775,Nala744648,Nala1964891,Nala1010599,Nala227777,Nala227778,Nala732635,Nala781604,Nala732634,Nala729023,Nala213163,Nala729021,Nala252723,Nala744612,Nala1925273,Nala1988871,Nala705065,Nala240745,Nala1962244,Nala1976888,Nala1119917,Nala705049,Nala998747,Nala1925256,Nala1046572,Nala1009588,Nala998744,Nala1950277,Nala227797,Nala1009593,Nala1998225,Nala754000,Nala1939891,Nala730030,Nala717065,Nala213107,Nala998754,Nala213106,Nala998752,Nala1940878,Nala1950291,Nala1022559,Nala240726,Nala744675,Nala1927896,Nala729030,Nala705079,Nala729065,Nala1022577,Nala1022572,Nala1998208,Nala756643,Nala998774,Nala227765,Nala1940857,Nala1046548,Nala998780,Nala1986252,Nala203791,Nala1927894,Nala203794,Nala215775,Nala286114,Nala729053,Nala998784,Nala215778,Nala215777,Nala998785,Nala227753,Nala768611,Nala705094,Nala705093,Nala1962293,Nala1962296,Nala705099,Nala1058513,Nala1010525,Nala1022512,Nala1009535,Nala249175,Nala250173,Nala311536,Nala262149,Nala311530,Nala237174,Nala1022533,Nala719619,Nala274114,Nala719618,Nala250142,Nala237181,Nala1976800,Nala707624,Nala274101,Nala719604,Nala274105,Nala986778,Nala311514,Nala986775,Nala986772,Nala707658,Nala719643,Nala250128,Nala249133,Nala1964848,Nala719639,Nala225163,Nala1950215,Nala744609,Nala1952870,Nala720613,Nala252795,Nala2011870,Nala986758,Nala1010550,Nala1976856,Nala705019,Nala239792,Nala250109,Nala1009557,Nala250107,Nala720644,Nala311542,Nala249116,Nala1949242,Nala1964863,Nala1949244,Nala720641,Nala707687,Nala237147,Nala237149,Nala719652,Nala252778,Nala311554,Nala252771,Nala720636,Nala986731,Nala1949254,Nala1949255,Nala1949256,Nala1105183,Nala1105181,Nala815249,Nala321177,Nala2021226,Nala2023875,Nala2045224,Nala817889,Nala817888,Nala768392,Nala793384,Nala2021215,Nala815219,Nala345177,Nala2021201,Nala333123,Nala203924,Nala2045239,Nala1129157,Nala815209,Nala2033255,Nala1000926,Nala1000927,Nala781351,Nala1071268,Nala817832,Nala2035883,Nala2035886,Nala1071279,Nala986694,Nala239937,Nala252905,Nala239932,Nala213302,Nala203976,Nala240928,Nala227947,Nala227945,Nala719390,Nala252912,Nala768312,Nala783970,Nala744365,Nala744366,Nala240931,Nala2021296,Nala2021294,Nala1117109,Nala2021298,Nala996033,Nala239917,Nala758988,Nala215986,Nala998697,Nala203995,Nala1105119,Nala783980,Nala744331,Nala215971,Nala2021284,Nala370195,Nala1120743,Nala744348,Nala1120742,Nala783994,Nala783996,Nala240910,Nala2045241,Nala227907,Nala1046247,Nala771944,Nala1105131,Nala1130112,Nala1120762,Nala215918,Nala1105144,Nala815269,Nala227928,Nala298287,Nala203950,Nala1085839,Nala1046252,Nala1061886,Nala771970,Nala215934,Nala215933,Nala1046258,Nala1120781,Nala215939,Nala815267,Nala1034218,Nala237230,Nala1048866,Nala1046206,Nala1024894,Nala237239,Nala986605,Nala1036870,Nala250201,Nala252860,Nala1073827,Nala249213,Nala986604,Nala771905,Nala1964522,Nala1927597,Nala1036874,Nala213256,Nala240893,Nala213254,Nala710975,Nala710974,Nala1010238,Nala1022248,Nala252878,Nala250214,Nala719306,Nala249227,Nala1964533,Nala1036885,Nala998616,Nala213288,Nala288840,Nala734932,Nala240860,Nala1976539,Nala734938,Nala719340,Nala252843,Nala252842,Nala1073802,Nala1000891,Nala707347,Nala237226,Nala1952574,Nala719336,Nala720315,Nala719328,Nala746929,Nala213280,Nala1000899,Nala213281,Nala1034242,Nala1976558,Nala998636,Nala213220,Nala288860,Nala1119824,Nala1119823,Nala239859,Nala1952587,Nala1940518,Nala1976553,Nala998633,Nala1940514,Nala720341,Nala1010288,Nala1964560,Nala1010289,Nala746976,Nala240843,Nala1120808,Nala288877,Nala2011919,Nala2011911,Nala1976544,Nala227852,Nala744329,Nala1964573,Nala1132812,Nala1010275,Nala1964574,Nala1061814,Nala720370,Nala1119846,Nala1061815,Nala734970,Nala719384,Nala1939510,Nala1976578,Nala225223,Nala298203,Nala1964588,Nala225228,Nala996009,Nala213232,Nala215892,Nala758931,Nala998665,Nala734983,Nala227873,Nala1022228,Nala298215,Nala1022227,Nala744308,Nala1976570,Nala1022229,Nala1036867,Nala1036861,Nala1010253,Nala709916,Nala709915,Nala805956,Nala1000844,Nala986688,Nala1000848,Nala709903,Nala2008300,Nala710920,Nala1024832,Nala1036825,Nala710911,Nala249292,Nala986656,Nala805942,Nala805941,Nala2023901,Nala986653,Nala1036823,Nala1000813,Nala710919,Nala709956,Nala1952500,Nala817906,Nala237282,Nala1010201,Nala734918,Nala213298,Nala2021300,Nala1952518,Nala2021301,Nala237285,Nala213293,Nala734925,Nala1009204,Nala276868,Nala249271,Nala333220,Nala746901,Nala793295,Nala237293,Nala335880,Nala709977,Nala710962,Nala1939599,Nala719303,Nala1964503,Nala360809,Nala709985,Nala1940570,Nala707305,Nala1000850,Nala288810,Nala250237,Nala252896,Nala252897,Nala252890,Nala1000855,Nala815117,Nala335689,Nala1130038,Nala321035,Nala308058,Nala345059,Nala2021324,Nala2021398,Nala805760,Nala360625,Nala1130072,Nala1130070,Nala321082,Nala1083365,Nala1083366,Nala793469,Nala333056,Nala274397,Nala1083364,Nala805750,Nala1083375,Nala1071398,Nala213428,Nala213427,Nala768442,Nala1927735,Nala1083355,Nala756454,Nala998568,Nala1927723,Nala1927724,Nala1119646,Nala768425,Nala793422,Nala744456,Nala286395,Nala768417,Nala1022392,Nala1046360,Nala1085962,Nala1034370,Nala768485,Nala357049,Nala815174,Nala369022,Nala1119657,Nala369057,Nala1117022,Nala213408,Nala357065,Nala1105041,Nala276959,Nala1046327,Nala252987,Nala1964646,Nala249331,Nala1988619,Nala1940677,Nala225369,Nala707467,Nala707465,Nala732425,Nala276948,Nala237369,Nala252997,Nala1009371,Nala1009372,Nala1949032,Nala744402,Nala1046341,Nala1010347,Nala719461,Nala1952680,Nala1107704,Nala1107705,Nala250302,Nala1952684,Nala719468,Nala1962005,Nala719459,Nala720447,Nala1962006,Nala264954,Nala1927677,Nala240993,Nala707469,Nala288975,Nala1022388,Nala719455,Nala276922,Nala252977,Nala252978,Nala1976644,Nala1950032,Nala249321,Nala1962018,Nala249325,Nala1940643,Nala1949053,Nala1940640,Nala1010332,Nala1964676,Nala1010331,Nala720432,Nala1964674,Nala213341,Nala1950048,Nala1036957,Nala732451,Nala276911,Nala252942,Nala1073906,Nala744436,Nala1022318,Nala264933,Nala720464,Nala1107713,Nala239989,Nala1073919,Nala1939637,Nala1022329,Nala1962030,Nala744441,Nala1949079,Nala240974,Nala239950,Nala239959,Nala1022335,Nala1022332,Nala1046309,Nala1962048,Nala1046306,Nala1940610,Nala1949084,Nala1036971,Nala1962046,Nala1974027,Nala239962,Nala998549,Nala213355,Nala213352,Nala719493,Nala239969,Nala1950072,Nala1107735,Nala1940608,Nala227995,Nala1962056,Nala1010374,Nala227999,Nala1010375,Nala262395,Nala274375,Nala274373,Nala1024934,Nala274367,Nala805812,Nala805811,Nala323725,Nala1022301,Nala274341,Nala274340,Nala274332,Nala250365,Nala1964607,Nala250360,Nala250363,Nala250362,Nala1010324,Nala288908,Nala1952639,Nala1012978,Nala1009323,Nala249391,Nala1964618,Nala276981,Nala249389,Nala1925085,Nala321115,Nala264990,Nala1976619,Nala274315,Nala276979,Nala249354,Nala719417,Nala249351,Nala1940698,Nala1964627,Nala1000988,Nala1949004,Nala1949009,Nala1000972,Nala1009307,Nala274307,Nala274305,Nala719412,Nala704982,Nala2045442,Nala222418,Nala741927,Nala1946530,Nala728941,Nala1946531,Nala704975,Nala741936,Nala702317,Nala704979,Nala2033445,Nala716956,Nala728936,Nala222402,Nala222405,Nala209462,Nala1934534,Nala714326,Nala714324,Nala222436,Nala726302,Nala1934522,Nala210441,Nala210449,Nala1922531,Nala307900,Nala1958564,Nala2045404,Nala2045403,Nala726327,Nala1008638,Nala714339,Nala714337,Nala1983515,Nala714371,Nala726348,Nala726343,Nala993655,Nala702378,Nala1971556,Nala753922,Nala1922509,Nala210409,Nala210408,Nala210407,Nala1983532,Nala209426,Nala1128455,Nala234496,Nala258449,Nala246474,Nala319932,Nala704924,Nala246447,Nala800800,Nala1946597,Nala704911,Nala319915,Nala246451,Nala800818,Nala800814,Nala234440,Nala728901,Nala246422,Nala222459,Nala234456,Nala258403,Nala1934594,Nala716911,Nala246437,Nala1922594,Nala210495,Nala210490,Nala716945,Nala716948,Nala222476,Nala305316,Nala1070580,Nala234435,Nala1069598,Nala1934570,Nala728918,Nala1070585,Nala319955,Nala728910,Nala246417,Nala246415,Nala1069560,Nala799239,Nala751286,Nala1045585,Nala810211,Nala320983,Nala258398,Nala320986,Nala1069542,Nala368967,Nala810217,Nala763254,Nala763253,Nala775290,Nala295371,Nala751261,Nala1069550,Nala305359,Nala799249,Nala329306,Nala751268,Nala305361,Nala305362,Nala763246,Nala258392,Nala258391,Nala1033569,Nala1021587,Nala789864,Nala246386,Nala1033567,Nala1033565,Nala1069536,Nala1045548,Nala787215,Nala1033575,Nala258352,Nala799215,Nala234386,Nala258358,Nala1069500,Nala812839,Nala329361,Nala1033580,Nala234392,Nala234397,Nala329345,Nala1033590,Nala763285,Nala777842,Nala726252,Nala1033529,Nala751216,Nala1971466,Nala1008566,Nala751213,Nala702291,Nala1008558,Nala726242,Nala1008554,Nala738250,Nala751209,Nala283304,Nala726276,Nala775200,Nala775202,Nala753856,Nala1971488,Nala822283,Nala753852,Nala1021575,Nala753843,Nala1045525,Nala1021578,Nala726256,Nala751250,Nala726290,Nala726291,Nala777808,Nala2021558,Nala283339,Nala726289,Nala751241,Nala726283,Nala2033525,Nala751247,Nala283355,Nala297999,Nala1021520,Nala297996,Nala2021537,Nala1033514,Nala271391,Nala2045561,Nala702444,Nala1008726,Nala702448,Nala1934678,Nala234522,Nala726406,Nala209554,Nala726402,Nala702450,Nala1008711,Nala366197,Nala1971613,Nala738402,Nala1033702,Nala1922675,Nala1008707,Nala210579,Nala209576,Nala222559,Nala702452,Nala210566,Nala714432,Nala210565,Nala1021739,Nala2033544,Nala2033542,Nala222547,Nala1008766,Nala1971668,Nala1995637,Nala1971666,Nala1956029,Nala751412,Nala714464,Nala726446,Nala726441,Nala993515,Nala1995648,Nala1995643,Nala714455,Nala1971651,Nala1956043,Nala210505,Nala726438,Nala726470,Nala726471,Nala1956046,Nala222513,Nala1968029,Nala222510,Nala222509,Nala702497,Nala726462,Nala366171,Nala993535,Nala210521,Nala2033588,Nala2033586,Nala1956062,Nala993539,Nala258571,Nala800709,Nala1116357,Nala1932098,Nala246589,Nala319802,Nala246588,Nala307835,Nala307832,Nala246596,Nala1104379,Nala1104376,Nala800716,Nala258553,Nala258555,Nala234588,Nala246561,Nala1131974,Nala1104384,Nala307819,Nala234599,Nala234597,Nala258549,Nala1104399,Nala1944047,Nala702404,Nala1080032,Nala234565,Nala234568,Nala1092029,Nala222570,Nala1092026,Nala1055071,Nala1092024,Nala246546,Nala246547,Nala1043084,Nala234577,Nala234579,Nala307880,Nala1055067,Nala307844,Nala307840,Nala234548,Nala1055096,Nala246528,Nala1079034,Nala1080027,Nala222582,Nala1934690,Nala1946669,Nala222588,Nala1018096,Nala1069688,Nala356833,Nala800789,Nala1079012,Nala763391,Nala1080006,Nala1018074,Nala1006085,Nala368844,Nala1055050,Nala800767,Nala307897,Nala271478,Nala751389,Nala1104434,Nala789984,Nala344816,Nala344815,Nala258481,Nala258484,Nala812723,Nala1116426,Nala1045662,Nala1045664,Nala344826,Nala1043037,Nala1031047,Nala258467,Nala1043025,Nala800734,Nala800736,Nala1033647,Nala993423,Nala726370,Nala1008683,Nala1008681,Nala753998,Nala751333,Nala1045637,Nala1045638,Nala2021635,Nala1033659,Nala777974,Nala753981,Nala1045623,Nala1045627,Nala2006003,Nala2021623,Nala2021622,Nala726357,Nala809188,Nala751317,Nala751316,Nala2045624,Nala1033662,Nala726386,Nala726385,Nala366255,Nala777992,Nala765949,Nala209507,Nala789971,Nala1031011,Nala741990,Nala1033674,Nala751373,Nala1018052,Nala1018047,Nala1018040,Nala368852,Nala751366,Nala1021637,Nala1006061,Nala1006046,Nala2006017,Nala809159,Nala1006035,Nala209683,Nala1924998,Nala219006,Nala219009,Nala1948954,Nala728700,Nala210667,Nala209685,Nala222641,Nala2043043,Nala1924973,Nala1922310,Nala702103,Nala702107,Nala234621,Nala1958310,Nala1961952,Nala728729,Nala1936956,Nala219033,Nala220012,Nala728724,Nala207051,Nala246612,Nala1936948,Nala222669,Nala220006,Nala222664,Nala2045642,Nala222615,Nala704788,Nala728746,Nala222609,Nala1924943,Nala1948908,Nala753706,Nala210627,Nala1936925,Nala207000,Nala1924936,Nala714124,Nala993408,Nala726105,Nala728765,Nala726102,Nala704799,Nala714116,Nala714120,Nala207009,Nala283644,Nala222622,Nala209663,Nala258692,Nala232063,Nala219093,Nala1131879,Nala219097,Nala1128212,Nala1094366,Nala305539,Nala258685,Nala219079,Nala232078,Nala1128200,Nala220069,Nala219081,Nala1922399,Nala305505,Nala1070370,Nala305501,Nala1934378,Nala232049,Nala232055,Nala220086,Nala1946341,Nala1922375,Nala330529,Nala1096980,Nala232023,Nala222691,Nala1104288,Nala222699,Nala799041,Nala1104285,Nala222697,Nala207072,Nala207075,Nala1961905,Nala232039,Nala207069,Nala207067,Nala1096979,Nala232000,Nala305546,Nala219068,Nala1070338,Nala1936999,Nala1946317,Nala1072993,Nala219070,Nala1948972,Nala207098,Nala1934327,Nala1922349,Nala1934326,Nala704718,Nala1934323,Nala726097,Nala726095,Nala1045353,Nala789663,Nala330567,Nala751060,Nala1096942,Nala1995286,Nala812640,Nala1069331,Nala765690,Nala1033374,Nala330554,Nala1995292,Nala330550,Nala753696,Nala751031,Nala330547,Nala1069301,Nala751039,Nala1072956,Nala1033381,Nala789685,Nala800646,Nala1045367,Nala1008383,Nala1072961,Nala800659,Nala777649,Nala342514,Nala1045318,Nala342515,Nala1131952,Nala1035987,Nala1116308,Nala1021352,Nala1047969,Nala342526,Nala1035997,Nala751090,Nala1072944,Nala1033335,Nala2008747,Nala1033334,Nala330595,Nala777662,Nala751072,Nala751073,Nala775009,Nala775006,Nala366504,Nala1072912,Nala271563,Nala1072917,Nala1059977,Nala1116323,Nala1045327,Nala1934291,Nala800619,Nala800615,Nala702045,Nala2033735,Nala753638,Nala714026,Nala1047931,Nala993308,Nala1971210,Nala765608,Nala366599,Nala1021313,Nala714017,Nala753623,Nala1008312,Nala822044,Nala741659,Nala765605,Nala1971242,Nala993323,Nala1059937,Nala810054,Nala726033,Nala753616,Nala753615,Nala1060921,Nala995982,Nala1958277,Nala1021325,Nala714050,Nala1059930,Nala728688,Nala1047940,Nala777637,Nala714036,Nala210608,Nala716699,Nala209622,Nala728679,Nala728678,Nala702065,Nala751013,Nala751011,Nala366565,Nala366564,Nala1995237,Nala1995238,Nala822012,Nala1023928,Nala741689,Nala765650,Nala1958294,Nala812686,Nala751001,Nala1035916,Nala702079,Nala765649,Nala728699,Nala1035927,Nala1008347,Nala800686,Nala1047914,Nala765630,Nala2018112,Nala1997880,Nala2033746,Nala753647,Nala809032,Nala741675,Nala741677,Nala765629,Nala741670,Nala1983259,Nala1922452,Nala704869,Nala258731,Nala232103,Nala1958400,Nala741808,Nala258739,Nala1946417,Nala219133,Nala222776,Nala246746,Nala207150,Nala704855,Nala1958418,Nala1922448,Nala258724,Nala232115,Nala219118,Nala1116192,Nala1116191,Nala283708,Nala219120,Nala1116190,Nala728815,Nala207147,Nala2043166,Nala714200,Nala234744,Nala716865,Nala728849,Nala222798,Nala728843,Nala2018171,Nala1922427,Nala219136,Nala283721,Nala995915,Nala222736,Nala702249,Nala234721,Nala1971425,Nala726207,Nala2043105,Nala728862,Nala366394,Nala1922405,Nala753822,Nala714214,Nala716873,Nala234738,Nala741854,Nala210749,Nala728859,Nala283748,Nala726231,Nala741828,Nala741829,Nala1008501,Nala753810,Nala714254,Nala741823,Nala741825,Nala209774,Nala1983422,Nala283761,Nala1971437,Nala741839,Nala995950,Nala714233,Nala234718,Nala234719,Nala281108,Nala207127,Nala256153,Nala305400,Nala305412,Nala271770,Nala1946485,Nala256130,Nala258794,Nala1116135,Nala704807,Nala271768,Nala258781,Nala1128105,Nala2043184,Nala1946461,Nala256118,Nala1934475,Nala716801,Nala1116148,Nala219157,Nala219159,Nala704816,Nala256108,Nala787177,Nala220143,Nala305429,Nala234785,Nala258755,Nala232128,Nala232129,Nala787192,Nala219193,Nala728802,Nala728800,Nala232132,Nala1934448,Nala1082441,Nala305432,Nala1934442,Nala220163,Nala281076,Nala1069441,Nala366403,Nala800543,Nala800545,Nala366408,Nala800546,Nala1033482,Nala751180,Nala751181,Nala1033487,Nala281088,Nala1045464,Nala329452,Nala1033498,Nala751156,Nala751152,Nala751157,Nala305471,Nala800524,Nala1070413,Nala751143,Nala329424,Nala366417,Nala751149,Nala751146,Nala366414,Nala293083,Nala366418,Nala293084,Nala256074,Nala1069401,Nala1069406,Nala293092,Nala1045438,Nala330486,Nala330487,Nala777777,Nala268041,Nala1070406,Nala330471,Nala1021479,Nala1106877,Nala1106876,Nala1106875,Nala232081,Nala256053,Nala232086,Nala2008837,Nala232091,Nala751182,Nala330459,Nala790767,Nala789772,Nala1104236,Nala751192,Nala751190,Nala763169,Nala753758,Nala738114,Nala1008443,Nala1021424,Nala714150,Nala2021878,Nala209711,Nala1033416,Nala726123,Nala2045853,Nala1971334,Nala714140,Nala738131,Nala283667,Nala1971363,Nala726156,Nala222719,Nala995863,Nala753738,Nala1045411,Nala741744,Nala741745,Nala789728,Nala789723,Nala726140,Nala765707,Nala1008412,Nala789732,Nala283688,Nala702181,Nala283687,Nala728798,Nala751133,Nala751132,Nala753791,Nala726172,Nala993220,Nala714198,Nala824558,Nala1008492,Nala1983360,Nala726166,Nala1971375,Nala726167,Nala726165,Nala726163,Nala1008472,Nala2006290,Nala753789,Nala2031223,Nala1983359,Nala751112,Nala726193,Nala1106805,Nala1021402,Nala1008459,Nala1971395,Nala993253,Nala751102,Nala738149,Nala1021419,Nala1106811,Nala1006423,Nala212610,Nala1018404,Nala2031278,Nala2031277,Nala1948716,Nala1006414,Nala1924746,Nala1948700,Nala1006405,Nala1924736,Nala1961718,Nala1961719,Nala2031246,Nala1961722,Nala212629,Nala1936708,Nala728506,Nala1997706,Nala1961740,Nala1018435,Nala1006447,Nala995826,Nala368484,Nala1973744,Nala1006441,Nala728526,Nala704572,Nala728513,Nala210030,Nala234000,Nala273600,Nala210035,Nala234008,Nala222010,Nala1126273,Nala224679,Nala1948795,Nala210020,Nala210021,Nala209056,Nala1934153,Nala222003,Nala222005,Nala209061,Nala236648,Nala1946118,Nala1948779,Nala248632,Nala248631,Nala1924795,Nala1934119,Nala212658,Nala248603,Nala1948751,Nala790468,Nala248616,Nala1922110,Nala1079384,Nala210017,Nala212678,Nala212679,Nala212677,Nala212674,Nala212675,Nala236607,Nala1079399,Nala1936740,Nala1948721,Nala1092349,Nala1114327,Nala320513,Nala344504,Nala273556,Nala1102355,Nala1055386,Nala320501,Nala344516,Nala248582,Nala1079359,Nala753445,Nala790444,Nala1934092,Nala319516,Nala1094975,Nala319512,Nala741475,Nala741476,Nala320563,Nala224595,Nala1934086,Nala248567,Nala332542,Nala2006322,Nala248574,Nala1055347,Nala319551,Nala753494,Nala1069983,Nala332525,Nala332524,Nala1948697,Nala236575,Nala1114384,Nala1114387,Nala1043385,Nala1094936,Nala248559,Nala2021925,Nala2021924,Nala319553,Nala1973640,Nala1057977,Nala704468,Nala704469,Nala1043333,Nala741401,Nala728429,Nala995729,Nala1055310,Nala1094921,Nala728422,Nala2031309,Nala741419,Nala1018351,Nala1031350,Nala728452,Nala995748,Nala728451,Nala1971008,Nala1018349,Nala1057994,Nala728447,Nala332564,Nala320573,Nala320574,Nala320572,Nala285504,Nala319599,Nala285508,Nala716491,Nala1102308,Nala1973688,Nala1102307,Nala995761,Nala1102305,Nala741448,Nala1021988,Nala356512,Nala2018372,Nala1057927,Nala1116943,Nala728460,Nala812445,Nala1102316,Nala1102310,Nala1018395,Nala356525,Nala741451,Nala728459,Nala1971040,Nala1018391,Nala728495,Nala1043310,Nala741422,Nala1018384,Nala1018386,Nala1971032,Nala995798,Nala1018381,Nala993130,Nala1971037,Nala1971038,Nala995793,Nala1069914,Nala1069915,Nala1045966,Nala741436,Nala1958085,Nala1069919,Nala1018373,Nala212731,Nala1018524,Nala1948837,Nala1936858,Nala1018522,Nala2043394,Nala2043395,Nala704612,Nala2043399,Nala1922208,Nala236715,Nala1018515,Nala1018516,Nala704646,Nala1043511,Nala728607,Nala1006518,Nala209110,Nala212745,Nala716610,Nala1043507,Nala704667,Nala1973844,Nala1924839,Nala728629,Nala2043348,Nala728626,Nala728625,Nala704653,Nala741619,Nala1997826,Nala1958212,Nala356360,Nala728618,Nala1936804,Nala1018550,Nala728611,Nala368364,Nala1958223,Nala1018549,Nala995709,Nala728649,Nala1018540,Nala368370,Nala1924807,Nala1018536,Nala1018531,Nala283099,Nala234127,Nala1934277,Nala1934276,Nala246101,Nala246105,Nala246104,Nala246108,Nala1114161,Nala1126147,Nala222122,Nala246112,Nala261736,Nala222128,Nala234101,Nala234100,Nala222155,Nala1948899,Nala234116,Nala1934243,Nala261718,Nala1126168,Nala1126167,Nala1126165,Nala1948882,Nala212777,Nala212775,Nala1934242,Nala1946215,Nala248727,Nala1948871,Nala209134,Nala236759,Nala212766,Nala248735,Nala248736,Nala1948861,Nala1922231,Nala212792,Nala1922238,Nala1948854,Nala248719,Nala212780,Nala1934208,Nala1961806,Nala1934202,Nala1934201,Nala1936870,Nala1936862,Nala1936865,Nala1092473,Nala258055,Nala1971183,Nala777562,Nala297657,Nala790538,Nala1080478,Nala246070,Nala802963,Nala1128859,Nala1092465,Nala246069,Nala319405,Nala234093,Nala319402,Nala234090,Nala993036,Nala234096,Nala814945,Nala246079,Nala297667,Nala258033,Nala1997796,Nala297679,Nala297672,Nala271001,Nala741585,Nala814920,Nala1971196,Nala777596,Nala246061,Nala1102257,Nala297688,Nala320448,Nala1079440,Nala1043497,Nala814915,Nala1067452,Nala246022,Nala802924,Nala283064,Nala209095,Nala234057,Nala1114241,Nala993081,Nala246039,Nala222048,Nala283075,Nala1102290,Nala993089,Nala283072,Nala248661,Nala222071,Nala246003,Nala1055493,Nala319427,Nala789526,Nala789527,Nala789528,Nala1079435,Nala320413,Nala1114269,Nala1079430,Nala248676,Nala246013,Nala246017,Nala1055487,Nala1922196,Nala1102294,Nala704586,Nala995604,Nala716572,Nala1973763,Nala704590,Nala812383,Nala728545,Nala1055425,Nala728543,Nala741538,Nala995619,Nala1031477,Nala1018478,Nala728576,Nala1018470,Nala741509,Nala1985760,Nala716589,Nala728569,Nala995634,Nala1006471,Nala1971112,Nala741510,Nala741512,Nala741514,Nala741515,Nala728598,Nala1971149,Nala1971148,Nala995640,Nala753555,Nala995654,Nala995655,Nala1973790,Nala2018498,Nala728580,Nala1971137,Nala332490,Nala741570,Nala258092,Nala1031446,Nala802991,Nala753538,Nala802990,Nala1043431,Nala297631,Nala765516,Nala1971157,Nala332473,Nala332472,Nala741550,Nala741551,Nala765501,Nala366083,Nala824196,Nala212840,Nala212847,Nala706940,Nala236801,Nala236800,Nala1021847,Nala209217,Nala1021857,Nala1021859,Nala236819,Nala718917,Nala1045808,Nala1008881,Nala212813,Nala1008885,Nala718945,Nala1018200,Nala790290,Nala354059,Nala342083,Nala212800,Nala212807,Nala1008866,Nala704327,Nala1006202,Nala1961516,Nala718969,Nala212837,Nala706974,Nala1008852,Nala718962,Nala718961,Nala209285,Nala273849,Nala248888,Nala248887,Nala1948556,Nala210263,Nala209296,Nala258204,Nala246234,Nala246232,Nala246237,Nala234222,Nala234220,Nala789290,Nala246200,Nala789287,Nala222270,Nala1948534,Nala1948533,Nala261843,Nala248868,Nala246207,Nala236892,Nala236896,Nala222264,Nala1948525,Nala1126040,Nala1924548,Nala1080164,Nala789241,Nala261814,Nala248859,Nala209262,Nala1924536,Nala1080132,Nala790236,Nala319709,Nala790232,Nala248820,Nala1126093,Nala1924525,Nala790248,Nala790247,Nala224883,Nala248830,Nala790243,Nala248832,Nala1936509,Nala319771,Nala319772,Nala319770,Nala258177,Nala1043175,Nala2018503,Nala779867,Nala1092106,Nala741246,Nala2018509,Nala246187,Nala1055152,Nala1055153,Nala319765,Nala741244,Nala319762,Nala741245,Nala319763,Nala779877,Nala779875,Nala258164,Nala1079135,Nala728262,Nala1043169,Nala741254,Nala728295,Nala307769,Nala741225,Nala1055170,Nala767850,Nala1104786,Nala1055177,Nala1079108,Nala319761,Nala258145,Nala332716,Nala1114104,Nala261791,Nala320734,Nala741235,Nala1055165,Nala1128742,Nala319753,Nala743893,Nala741233,Nala258136,Nala234164,Nala283170,Nala1043134,Nala1045796,Nala222173,Nala1070750,Nala246149,Nala1070751,Nala741285,Nala741289,Nala330119,Nala1936493,Nala792802,Nala779835,Nala246152,Nala246156,Nala1057763,Nala330112,Nala234140,Nala258110,Nala319790,Nala2018521,Nala741270,Nala248785,Nala248784,Nala246122,Nala222195,Nala248789,Nala248788,Nala1055136,Nala248792,Nala248794,Nala1924496,Nala342152,Nala342151,Nala342153,Nala2018584,Nala704227,Nala731845,Nala1045758,Nala356795,Nala2031551,Nala1018122,Nala706895,Nala1006136,Nala297705,Nala297708,Nala1008795,Nala297707,Nala1018117,Nala1018116,Nala1045749,Nala743837,Nala1006129,Nala1006126,Nala1006120,Nala718891,Nala779803,Nala1104708,Nala1045777,Nala330142,Nala1961434,Nala1031120,Nala2043572,Nala824210,Nala718882,Nala1104716,Nala1104717,Nala718876,Nala1961446,Nala1070707,Nala743813,Nala731887,Nala728235,Nala704269,Nala728231,Nala995529,Nala728230,Nala1973445,Nala271188,Nala2043503,Nala1018167,Nala995537,Nala1018162,Nala1021752,Nala767820,Nala741218,Nala1961463,Nala743874,Nala743873,Nala1961471,Nala1961472,Nala1033740,Nala728244,Nala1033750,Nala1961482,Nala704288,Nala248929,Nala1924634,Nala824084,Nala210314,Nala210315,Nala1045910,Nala1936611,Nala209314,Nala209313,Nala248938,Nala1008957,Nala1057918,Nala212999,Nala1057919,Nala236920,Nala1021965,Nala1924601,Nala210324,Nala1021972,Nala824055,Nala704426,Nala212930,Nala1961612,Nala1008997,Nala1018311,Nala704444,Nala704446,Nala1008980,Nala212954,Nala212951,Nala1961631,Nala716426,Nala704436,Nala814688,Nala716412,Nala1021936,Nala212947,Nala210394,Nala234362,Nala258335,Nala1936699,Nala246344,Nala246346,Nala273952,Nala1128564,Nala1946003,Nala1948661,Nala258310,Nala273944,Nala273942,Nala1936684,Nala248983,Nala222392,Nala246320,Nala234356,Nala258304,Nala222384,Nala1936665,Nala1128584,Nala1948640,Nala790334,Nala319605,Nala1948637,Nala246308,Nala1922008,Nala236995,Nala273913,Nala246310,Nala1067288,Nala246311,Nala319616,Nala1067284,Nala1067281,Nala224984,Nala210374,Nala1008902,Nala273903,Nala789363,Nala1948619,Nala1008907,Nala1948610,Nala234313,Nala789383,Nala234312,Nala234311,Nala234316,Nala1948601,Nala319650,Nala319651,Nala728390,Nala307667,Nala305004,Nala344613,Nala305005,Nala305003,Nala305001,Nala1104647,Nala1128611,Nala1985580,Nala1055274,Nala728389,Nala319662,Nala728383,Nala1043289,Nala741379,Nala1104651,Nala1094875,Nala271249,Nala1128638,Nala1104665,Nala319628,Nala789329,Nala1128624,Nala1104675,Nala1104676,Nala1104673,Nala1104674,Nala319635,Nala741353,Nala741354,Nala1043255,Nala319689,Nala222299,Nala1043242,Nala320671,Nala1070889,Nala1094832,Nala1043270,Nala741391,Nala1936598,Nala1094828,Nala319667,Nala741385,Nala319666,Nala1948577,Nala319663,Nala319683,Nala319684,Nala258220,Nala234270,Nala1069874,Nala1082842,Nala2031602,Nala1082844,Nala1936589,Nala1067222,Nala246257,Nala1948568,Nala234280,Nala728310,Nala731969,Nala2043664,Nala814798,Nala718995,Nala305097,Nala824116,Nala1070838,Nala1070832,Nala1018244,Nala755920,Nala2043670,Nala731973,Nala704335,Nala2031664,Nala2031669,Nala2004060,Nala1069858,Nala2004062,Nala824101,Nala824108,Nala743958,Nala2004068,Nala824109,Nala356686,Nala731945,Nala212911,Nala1973548,Nala716355,Nala743924,Nala755917,Nala755918,Nala704373,Nala320699,Nala780926,Nala283201,Nala354043,Nala354044,Nala354045,Nala728317,Nala1057863,Nala283209,Nala1045832,Nala716369,Nala741326,Nala1018284,Nala814760,Nala995415,Nala342008,Nala1985531,Nala743999,Nala1021875,Nala995429,Nala995428,Nala2028046,Nala1006287,Nala1006288,Nala1018265,Nala1031201,Nala728362,Nala995430,Nala716388,Nala741313,Nala741316,Nala741317,Nala741318,Nala1031866,Nala205082,Nala1942184,Nala991884,Nala1966152,Nala748562,Nala205083,Nala1942180,Nala736575,Nala1993777,Nala1993776,Nala773528,Nala217074,Nala205076,Nala1016222,Nala1966148,Nala991894,Nala1028220,Nala303513,Nala230052,Nala205096,Nala1930184,Nala712597,Nala1930192,Nala1991129,Nala254016,Nala217062,Nala217063,Nala761523,Nala244699,Nala748569,Nala232681,Nala761518,Nala1028239,Nala1018865,Nala1018867,Nala988208,Nala242001,Nala1031883,Nala1018860,Nala1942154,Nala1004217,Nala232691,Nala1067826,Nala1043863,Nala1006870,Nala1018855,Nala1018857,Nala1018859,Nala785534,Nala242011,Nala242012,Nala242017,Nala1991157,Nala303541,Nala219684,Nala327510,Nala230007,Nala205034,Nala1031833,Nala232674,Nala229000,Nala1004276,Nala761561,Nala220663,Nala1930138,Nala748585,Nala293675,Nala1991134,Nala1932797,Nala1991132,Nala1991133,Nala232645,Nala217050,Nala281696,Nala291010,Nala220697,Nala232650,Nala1978194,Nala1978193,Nala1016239,Nala1043827,Nala217043,Nala220682,Nala1018894,Nala254090,Nala1006820,Nala1956740,Nala1956741,Nala254083,Nala712517,Nala991810,Nala712512,Nala254099,Nala991822,Nala327530,Nala1981721,Nala1954118,Nala712532,Nala807453,Nala1956772,Nala266041,Nala807451,Nala1956781,Nala700568,Nala724514,Nala278023,Nala352546,Nala1004203,Nala1993731,Nala327597,Nala2018701,Nala1954127,Nala327599,Nala1018844,Nala1018847,Nala278013,Nala724541,Nala1966103,Nala724543,Nala327585,Nala230098,Nala327584,Nala712552,Nala327589,Nala1956795,Nala281605,Nala1018833,Nala724537,Nala327591,Nala327590,Nala281603,Nala266012,Nala327573,Nala327572,Nala254026,Nala991867,Nala988243,Nala254037,Nala254032,Nala1966133,Nala988232,Nala2043709,Nala2004102,Nala1112179,Nala340577,Nala1077140,Nala2018779,Nala2004142,Nala1065142,Nala1053196,Nala1079781,Nala712500,Nala700518,Nala1956739,Nala1079792,Nala1065169,Nala1968719,Nala1028175,Nala2031797,Nala232628,Nala2016159,Nala1944758,Nala1016187,Nala207656,Nala1016189,Nala1077113,Nala2031786,Nala1978089,Nala1978093,Nala1041147,Nala1041148,Nala232636,Nala1944746,Nala1929120,Nala1028191,Nala761486,Nala205004,Nala1991090,Nala1080735,Nala220658,Nala761473,Nala761474,Nala220656,Nala205015,Nala2018793,Nala219651,Nala1041163,Nala1932734,Nala1067730,Nala2016198,Nala1102781,Nala1080724,Nala1041105,Nala207629,Nala207624,Nala220613,Nala219621,Nala1041132,Nala1920738,Nala748680,Nala748682,Nala229175,Nala810910,Nala217195,Nala709084,Nala281755,Nala748678,Nala266103,Nala748693,Nala1067927,Nala710055,Nala797607,Nala710063,Nala217181,Nala710062,Nala242150,Nala254131,Nala785636,Nala293756,Nala734013,Nala734012,Nala1028359,Nala230146,Nala710095,Nala734021,Nala1016328,Nala785642,Nala748653,Nala748652,Nala734028,Nala229181,Nala1018974,Nala254116,Nala1018979,Nala1978275,Nala785655,Nala242133,Nala809903,Nala748663,Nala809904,Nala291119,Nala232781,Nala293775,Nala758050,Nala758051,Nala734080,Nala758053,Nala1043936,Nala1942257,Nala773611,Nala1028307,Nala219798,Nala232798,Nala1942240,Nala1016375,Nala1028311,Nala758026,Nala1028316,Nala1067912,Nala1004384,Nala773625,Nala1942237,Nala217157,Nala1942228,Nala205186,Nala988198,Nala1956868,Nala1018929,Nala2006805,Nala712638,Nala1018917,Nala748606,Nala1018912,Nala822965,Nala822967,Nala278161,Nala700680,Nala1956888,Nala1018900,Nala1018901,Nala1968863,Nala700675,Nala724642,Nala736600,Nala266163,Nala266161,Nala724635,Nala254195,Nala991717,Nala988152,Nala315490,Nala988151,Nala1004325,Nala1006985,Nala2018824,Nala710022,Nala2018827,Nala736661,Nala278135,Nala1016307,Nala254166,Nala2006830,Nala315488,Nala315489,Nala734003,Nala1991206,Nala242197,Nala822924,Nala709039,Nala748646,Nala315470,Nala991744,Nala303486,Nala1006960,Nala254142,Nala242166,Nala2006813,Nala748612,Nala809950,Nala1966263,Nala1018939,Nala1018938,Nala1954274,Nala278108,Nala1018934,Nala254157,Nala1018936,Nala2006823,Nala988111,Nala281747,Nala364460,Nala2018863,Nala364466,Nala364463,Nala352472,Nala2004213,Nala219706,Nala1920800,Nala2006854,Nala2006856,Nala1920818,Nala700608,Nala712606,Nala712605,Nala820353,Nala1956835,Nala1956830,Nala1092890,Nala1956831,Nala700627,Nala1981803,Nala988095,Nala266098,Nala2006890,Nala2006891,Nala2006894,Nala2006893,Nala700634,Nala2006896,Nala2006895,Nala278072,Nala712612,Nala1968837,Nala700647,Nala820323,Nala352469,Nala217107,Nala1929249,Nala1991197,Nala293698,Nala1041273,Nala207772,Nala232758,Nala207783,Nala207789,Nala1041292,Nala1016292,Nala1991179,Nala1092843,Nala1092841,Nala207795,Nala1929234,Nala1092844,Nala797581,Nala1114620,Nala1991188,Nala1932862,Nala232738,Nala219780,Nala2031883,Nala1929223,Nala219727,Nala1080836,Nala291079,Nala220717,Nala1043895,Nala232706,Nala207739,Nala785546,Nala1920860,Nala1092825,Nala1092822,Nala1932849,Nala773574,Nala364493,Nala364497,Nala220709,Nala1041222,Nala219713,Nala232715,Nala232718,Nala1079858,Nala1079856,Nala291082,Nala1932838,Nala773585,Nala1028272,Nala785561,Nala785562,Nala220732,Nala1055887,Nala1041245,Nala205106,Nala1920851,Nala303743,Nala1956589,Nala712372,Nala254247,Nala254244,Nala242262,Nala1018640,Nala1968568,Nala991651,Nala266224,Nala303756,Nala1993543,Nala712359,Nala712356,Nala1981560,Nala712390,Nala1018628,Nala254221,Nala1944576,Nala700399,Nala293889,Nala230271,Nala266203,Nala763927,Nala738986,Nala991671,Nala1043620,Nala242257,Nala266209,Nala1004049,Nala303781,Nala254207,Nala1018688,Nala242220,Nala268845,Nala217253,Nala256862,Nala254219,Nala254216,Nala1018679,Nala217262,Nala1018675,Nala242238,Nala1006689,Nala242206,Nala1004027,Nala736359,Nala232884,Nala1932551,Nala232888,Nala1944533,Nala1932543,Nala736365,Nala736368,Nala761306,Nala761301,Nala242215,Nala1956508,Nala2006916,Nala325136,Nala325135,Nala726928,Nala726926,Nala726927,Nala2006929,Nala738921,Nala700309,Nala726910,Nala712305,Nala810857,Nala364763,Nala340796,Nala278279,Nala726941,Nala2006904,Nala2006905,Nala988043,Nala738909,Nala1956537,Nala738903,Nala714952,Nala364755,Nala364756,Nala339747,Nala349141,Nala281823,Nala738958,Nala1981506,Nala712327,Nala712328,Nala712324,Nala293817,Nala293816,Nala714990,Nala337154,Nala1981502,Nala809836,Nala991608,Nala991609,Nala702992,Nala293821,Nala712311,Nala1956553,Nala2018939,Nala751928,Nala2006936,Nala293834,Nala2006938,Nala738937,Nala712347,Nala810814,Nala2018926,Nala1956571,Nala700359,Nala726987,Nala712338,Nala712332,Nala712333,Nala1956575,Nala242296,Nala254275,Nala809826,Nala1968559,Nala700363,Nala281867,Nala281868,Nala219809,Nala350174,Nala2018972,Nala819280,Nala350189,Nala219825,Nala1080571,Nala219823,Nala702909,Nala207832,Nala207833,Nala819276,Nala207831,Nala1079599,Nala1079598,Nala1079596,Nala219810,Nala2016304,Nala207842,Nala1079569,Nala773281,Nala773294,Nala702910,Nala1079571,Nala702918,Nala714924,Nala702944,Nala726909,Nala350151,Nala726900,Nala350156,Nala714915,Nala362132,Nala364799,Nala2004365,Nala229205,Nala785227,Nala207897,Nala748297,Nala1981497,Nala773267,Nala256814,Nala232847,Nala256815,Nala2004398,Nala205257,Nala1018585,Nala2016370,Nala761236,Nala1080503,Nala1080504,Nala1006591,Nala232859,Nala217241,Nala1018574,Nala303820,Nala219843,Nala1102548,Nala2043986,Nala799820,Nala799823,Nala799824,Nala219831,Nala232830,Nala205202,Nala217202,Nala219864,Nala303806,Nala1114548,Nala1114549,Nala1043545,Nala1043548,Nala1043549,Nala205220,Nala1942062,Nala1006786,Nala1942063,Nala736454,Nala1978019,Nala1929096,Nala1966028,Nala1966026,Nala1004114,Nala1028102,Nala1942051,Nala293984,Nala1993663,Nala712477,Nala278329,Nala1006765,Nala266333,Nala736435,Nala1993637,Nala242360,Nala242364,Nala1018740,Nala724486,Nala230390,Nala1993646,Nala1954085,Nala1018739,Nala1018738,Nala242376,Nala724476,Nala1966071,Nala1978057,Nala1978056,Nala1978058,Nala736497,Nala736498,Nala230369,Nala1954092,Nala1004170,Nala1942013,Nala242346,Nala1942012,Nala301019,Nala301011,Nala1932684,Nala217379,Nala254332,Nala1942009,Nala991585,Nala991587,Nala327613,Nala1932676,Nala1004143,Nala991581,Nala327611,Nala1043711,Nala1944659,Nala244982,Nala1006798,Nala327609,Nala217399,Nala230355,Nala1043700,Nala254316,Nala809760,Nala1006704,Nala809766,Nala809767,Nala1956621,Nala340652,Nala1956631,Nala809769,Nala700422,Nala1981600,Nala724400,Nala350006,Nala1956657,Nala700445,Nala700443,Nala1006742,Nala1956665,Nala712445,Nala712450,Nala278378,Nala1942098,Nala809718,Nala352603,Nala809730,Nala712437,Nala325044,Nala266381,Nala1018714,Nala278366,Nala278365,Nala809729,Nala1077088,Nala1077089,Nala1018707,Nala1018703,Nala254388,Nala1942075,Nala700474,Nala339676,Nala339677,Nala1942073,Nala1966021,Nala712459,Nala281980,Nala340643,Nala712451,Nala809706,Nala1053097,Nala1114451,Nala219918,Nala1114442,Nala362036,Nala362038,Nala232913,Nala1065069,Nala1065064,Nala220932,Nala362061,Nala1080692,Nala207950,Nala219938,Nala205307,Nala1126442,Nala1041077,Nala819131,Nala820111,Nala1077029,Nala797363,Nala810787,Nala1080682,Nala1080683,Nala207908,Nala1080686,Nala1080653,Nala809780,Nala807136,Nala1041088,Nala207926,Nala819103,Nala207920,Nala991487,Nala1028052,Nala229327,Nala1067651,Nala205351,Nala1016066,Nala242316,Nala991492,Nala217335,Nala1004082,Nala205363,Nala244973,Nala1920671,Nala268927,Nala244946,Nala244948,Nala217366,Nala256932,Nala232968,Nala1067676,Nala232966,Nala1079629,Nala205378,Nala1079630,Nala232970,Nala1004055,Nala1065006,Nala1028095,Nala217305,Nala773328,Nala232941,Nala205319,Nala256919,Nala785303,Nala207976,Nala207974,Nala1079612,Nala1114402,Nala1067609,Nala1028029,Nala1102437,Nala244932,Nala1041011,Nala1028038,Nala1920607,Nala219991,Nala205350,Nala1004097,Nala1043663,Nala232932,Nala1067625,Nala217314,Nala1102458,Nala205349,Nala205348,Nala1028051,Nala205345,Nala244911,Nala207264,Nala258853,Nala219246,Nala232227,Nala258859,Nala1089605,Nala234887,Nala1041679,Nala1090600,Nala763710,Nala763708,Nala738767,Nala714776,Nala1065624,Nala712110,Nala234899,Nala712111,Nala258847,Nala207266,Nala738739,Nala1026053,Nala726790,Nala1932359,Nala207284,Nala751713,Nala1932358,Nala234863,Nala295811,Nala295812,Nala234868,Nala234867,Nala295815,Nala738732,Nala1041699,Nala232207,Nala724126,Nala726789,Nala207292,Nala207293,Nala700170,Nala1968362,Nala1932347,Nala232216,Nala738741,Nala1100516,Nala232214,Nala232215,Nala283849,Nala1956380,Nala220248,Nala220247,Nala736139,Nala1100525,Nala712167,Nala219205,Nala234845,Nala712166,Nala1100522,Nala724146,Nala305739,Nala1934989,Nala305734,Nala1028669,Nala295845,Nala1028667,Nala712161,Nala234858,Nala1041624,Nala1041628,Nala1946966,Nala1053602,Nala726797,Nala1028674,Nala1932317,Nala763739,Nala736116,Nala1934974,Nala738774,Nala712195,Nala281213,Nala724169,Nala220213,Nala1028686,Nala991475,Nala1028685,Nala724165,Nala1922984,Nala219211,Nala1922989,Nala295868,Nala219218,Nala219217,Nala1038001,Nala738792,Nala234838,Nala1100556,Nala712184,Nala1124501,Nala1038009,Nala763723,Nala220200,Nala809640,Nala809646,Nala1958921,Nala305765,Nala1028616,Nala702725,Nala305764,Nala256268,Nala702716,Nala271894,Nala232281,Nala232280,Nala702743,Nala232283,Nala256256,Nala726709,Nala305759,Nala342743,Nala271879,Nala271870,Nala809625,Nala809626,Nala354724,Nala1002024,Nala2028504,Nala809600,Nala268213,Nala268212,Nala1958961,Nala714741,Nala330763,Nala726720,Nala315122,Nala315140,Nala268207,Nala232278,Nala232279,Nala256227,Nala219285,Nala726718,Nala712109,Nala256210,Nala258878,Nala1956322,Nala305790,Nala1956330,Nala726745,Nala1004655,Nala702773,Nala1956339,Nala738707,Nala303135,Nala1932388,Nala305796,Nala305793,Nala258869,Nala303140,Nala315118,Nala700129,Nala1944366,Nala2028545,Nala2028546,Nala820031,Nala352113,Nala293179,Nala340148,Nala819045,Nala315151,Nala810699,Nala2028522,Nala366789,Nala810683,Nala315161,Nala822665,Nala819024,Nala2028518,Nala268179,Nala268177,Nala809698,Nala339173,Nala807035,Nala785035,Nala1090595,Nala2028567,Nala809668,Nala702701,Nala256179,Nala702703,Nala268154,Nala807001,Nala340110,Nala1089584,Nala809659,Nala315198,Nala1934958,Nala1968297,Nala281111,Nala295758,Nala712098,Nala712094,Nala234808,Nala283775,Nala724067,Nala209833,Nala293103,Nala210820,Nala1934940,Nala1090555,Nala787658,Nala1089571,Nala761002,Nala787659,Nala799651,Nala1934938,Nala724099,Nala293119,Nala751671,Nala736039,Nala1922956,Nala736038,Nala1934929,Nala1934924,Nala281145,Nala1922944,Nala820095,Nala1090532,Nala222820,Nala222822,Nala1934917,Nala293138,Nala293137,Nala1041591,Nala1124578,Nala293133,Nala1053560,Nala1041580,Nala1089539,Nala820066,Nala761044,Nala807085,Nala1089515,Nala1089517,Nala1053588,Nala1956467,Nala736217,Nala232343,Nala219367,Nala1932497,Nala271946,Nala271944,Nala1956472,Nala1051117,Nala1053779,Nala726885,Nala1038138,Nala1053762,Nala700272,Nala1053761,Nala1026165,Nala763826,Nala271931,Nala232354,Nala736224,Nala295925,Nala1026169,Nala1038145,Nala748204,Nala726878,Nala1002166,Nala258952,Nala234987,Nala712271,Nala799819,Nala219392,Nala219395,Nala1026189,Nala751823,Nala258943,Nala736202,Nala271910,Nala736203,Nala1038165,Nala712261,Nala1038163,Nala726898,Nala726896,Nala700287,Nala787836,Nala219329,Nala305600,Nala232300,Nala271901,Nala232305,Nala751894,Nala219327,Nala232308,Nala993995,Nala1026121,Nala993997,Nala295964,Nala232312,Nala232310,Nala219314,Nala1026124,Nala712275,Nala1100412,Nala1014197,Nala295960,Nala295961,Nala1038104,Nala1053750,Nala281332,Nala207361,Nala736238,Nala1041771,Nala281334,Nala222997,Nala207356,Nala991354,Nala991356,Nala1932428,Nala1932423,Nala1065726,Nala258901,Nala219336,Nala712297,Nala234959,Nala246930,Nala222985,Nala281349,Nala702840,Nala702842,Nala330603,Nala268380,Nala726806,Nala726803,Nala726802,Nala1004755,Nala256385,Nala738803,Nala1004742,Nala305624,Nala1956403,Nala1053711,Nala1028769,Nala1026106,Nala256368,Nala702859,Nala1041723,Nala726814,Nala1053706,Nala305688,Nala305689,Nala256357,Nala712201,Nala305692,Nala244360,Nala305690,Nala726843,Nala726841,Nala1002137,Nala702878,Nala305693,Nala700229,Nala220388,Nala1014117,Nala726870,Nala1004787,Nala993920,Nala738817,Nala303008,Nala305664,Nala1004783,Nala303000,Nala726869,Nala726868,Nala244345,Nala1004775,Nala1002118,Nala714879,Nala232378,Nala712214,Nala305681,Nala726859,Nala342670,Nala2002033,Nala785190,Nala2014014,Nala303075,Nala303078,Nala342685,Nala1124480,Nala1087081,Nala1087082,Nala810561,Nala2014005,Nala1087097,Nala315094,Nala315095,Nala315096,Nala702807,Nala366602,Nala315087,Nala268291,Nala268290,Nala2038015,Nala714801,Nala315084,Nala354649,Nala342665,Nala785177,Nala822506,Nala354647,Nala315079,Nala724191,Nala1063059,Nala1100445,Nala295870,Nala222933,Nala222926,Nala1063045,Nala1063046,Nala1100451,Nala209960,Nala2002094,Nala736163,Nala763772,Nala763778,Nala787787,Nala207315,Nala209976,Nala222949,Nala991277,Nala1100477,Nala736170,Nala763767,Nala763766,Nala340053,Nala340057,Nala1090643,Nala1100484,Nala787722,Nala1090646,Nala340069,Nala340068,Nala210907,Nala1100494,Nala1077644,Nala222918,Nala340070,Nala1038083,Nala773102,Nala1124478,Nala1038079,Nala209931,Nala1063023,Nala1063024,Nala209946,Nala1028454,Nala1983727,Nala268411,Nala1028458,Nala1016468,Nala726529,Nala726524,Nala726525,Nala1946773,Nala232477,Nala219475,Nala1041421,Nala1946768,Nala726511,Nala1004467,Nala702588,Nala1028478,Nala281418,Nala220492,Nala281410,Nala220496,Nala1983746,Nala993849,Nala281413,Nala1028487,Nala1922788,Nala1956139,Nala232452,Nala232459,Nala1995708,Nala1114908,Nala220485,Nala726534,Nala726531,Nala991201,Nala991202,Nala1114930,Nala1956149,Nala714589,Nala219447,Nala751534,Nala232426,Nala232428,Nala1981100,Nala244417,Nala232433,Nala1934743,Nala232430,Nala219434,Nala1028427,Nala714578,Nala232431,Nala1956155,Nala738572,Nala1126902,Nala991218,Nala1983757,Nala220422,Nala993885,Nala1934738,Nala1968153,Nala1114951,Nala207481,Nala738539,Nala219466,Nala219468,Nala232408,Nala220454,Nala1114958,Nala1028440,Nala1102974,Nala207487,Nala1981112,Nala220444,Nala329975,Nala303346,Nala702501,Nala702502,Nala1028400,Nala702525,Nala1932179,Nala256461,Nala1971726,Nala993803,Nala1946795,Nala232491,Nala702534,Nala232499,Nala714511,Nala244472,Nala2026115,Nala822441,Nala822421,Nala822422,Nala822426,Nala2041724,Nala354977,Nala1065386,Nala822404,Nala775487,Nala775489,Nala2002189,Nala1934719,Nala726492,Nala1934715,Nala1053372,Nala1922735,Nala1080996,Nala1956074,Nala1100324,Nala1102982,Nala1956073,Nala1983688,Nala1092988,Nala1090326,Nala1995683,Nala1971691,Nala1114966,Nala1053361,Nala281365,Nala1934701,Nala1065349,Nala714498,Nala1956086,Nala1065341,Nala1090314,Nala1995650,Nala1114998,Nala1995652,Nala751434,Nala1124317,Nala1124314,Nala1065372,Nala787426,Nala281379,Nala991155,Nala1968082,Nala991154,Nala751422,Nala281389,Nala1053332,Nala1067974,Nala352399,Nala1028380,Nala1055995,Nala1055987,Nala1028387,Nala822484,Nala1041347,Nala1028392,Nala1100373,Nala1112378,Nala1053351,Nala751477,Nala364390,Nala1080947,Nala1041363,Nala751468,Nala1041365,Nala2038199,Nala1100394,Nala1028572,Nala1028570,Nala751615,Nala714668,Nala1971860,Nala712010,Nala244561,Nala726647,Nala305809,Nala305811,Nala232591,Nala256544,Nala738642,Nala1956241,Nala1944225,Nala281521,Nala726635,Nala1971880,Nala724011,Nala1004580,Nala712024,Nala712022,Nala712023,Nala712032,Nala1102801,Nala244544,Nala1968243,Nala1934881,Nala1004573,Nala712020,Nala1956262,Nala714681,Nala1053548,Nala726657,Nala1946862,Nala1053545,Nala1946861,Nala736019,Nala232540,Nala232547,Nala736023,Nala232549,Nala1028542,Nala1114801,Nala329802,Nala232553,Nala232557,Nala1028544,Nala1102832,Nala207584,Nala1946843,Nala700085,Nala700082,Nala736007,Nala751622,Nala738664,Nala712065,Nala712062,Nala232538,Nala1041526,Nala1114829,Nala763605,Nala1004529,Nala315204,Nala1028500,Nala315216,Nala1004500,Nala1958828,Nala714624,Nala1971828,Nala1971827,Nala738608,Nala1004550,Nala342808,Nala1956209,Nala714645,Nala244586,Nala1004531,Nala1004538,Nala1932272,Nala726612,Nala809361,Nala2028896,Nala1112260,Nala1112291,Nala2002265,Nala342871,Nala342883,Nala824940,Nala809329,Nala1124280,Nala1124281,Nala1124285,Nala787582,Nala809312,Nala2041871,Nala1968173,Nala1077467,Nala219529,Nala991007,Nala751577,Nala738598,Nala775547,Nala220513,Nala219516,Nala1053482,Nala751565,Nala1983794,Nala207549,Nala1922830,Nala219542,Nala799538,Nala1100221,Nala1100222,Nala991036,Nala219537,Nala775504,Nala1922801,Nala1126864,Nala207509,Nala1100265,Nala751581,Nala207526,Nala1100276,Nala300470,Nala336424,Nala782472,Nala336423,Nala769493,Nala1037175,Nala1062112,Nala1037178,Nala336416,Nala1037177,Nala1037173,Nala782483,Nala782485,Nala782488,Nala1037179,Nala1049176,Nala1999057,Nala348430,Nala324422,Nala1999064,Nala985177,Nala1999068,Nala1999067,Nala1037194,Nala1037193,Nala1076730,Nala265580,Nala1040781,Nala818963,Nala985152,Nala1025154,Nala1049103,Nala770466,Nala1037134,Nala277558,Nala1052753,Nala818933,Nala1135611,Nala253579,Nala985135,Nala985131,Nala1076710,Nala818927,Nala1025172,Nala1049128,Nala985129,Nala253582,Nala987785,Nala985124,Nala1003798,Nala1975023,Nala997103,Nala1989664,Nala997119,Nala2002323,Nala745460,Nala1963042,Nala1052714,Nala721462,Nala769405,Nala1025129,Nala997127,Nala997130,Nala1951081,Nala1975039,Nala733451,Nala361486,Nala1037119,Nala1039778,Nala2028914,Nala1001170,Nala1027721,Nala1001175,Nala1963075,Nala769452,Nala2028970,Nala1027730,Nala1987035,Nala997163,Nala745464,Nala1052701,Nala1999028,Nala733497,Nala361447,Nala361449,Nala361448,Nala1999032,Nala745473,Nala1926015,Nala216521,Nala228508,Nala204550,Nala1121096,Nala1953659,Nala228531,Nala204562,Nala228538,Nala999719,Nala1951009,Nala1027713,Nala721406,Nala1027716,Nala204571,Nala204570,Nala228528,Nala999725,Nala999726,Nala999721,Nala1015739,Nala1977643,Nala2041967,Nala204505,Nala1003744,Nala733431,Nala1951025,Nala745417,Nala204517,Nala2041973,Nala204516,Nala2038379,Nala204518,Nala204511,Nala1975007,Nala1003732,Nala999749,Nala1977665,Nala999741,Nala216512,Nala1963017,Nala2041988,Nala2041987,Nala2038368,Nala2038363,Nala733417,Nala216509,Nala204534,Nala708486,Nala708488,Nala241579,Nala241571,Nala241575,Nala228593,Nala1074083,Nala253569,Nala1086069,Nala253562,Nala300528,Nala1938062,Nala277500,Nala241554,Nala300505,Nala300508,Nala300509,Nala1088679,Nala216578,Nala1088674,Nala1088672,Nala1941683,Nala228559,Nala794372,Nala216561,Nala1088687,Nala1941678,Nala1941679,Nala1050089,Nala241516,Nala1088656,Nala1941669,Nala1926044,Nala216582,Nala987708,Nala708401,Nala1074232,Nala985084,Nala997068,Nala804232,Nala312339,Nala818866,Nala324311,Nala324310,Nala1064894,Nala985061,Nala1111521,Nala324300,Nala275049,Nala997091,Nala985058,Nala818864,Nala985050,Nala985051,Nala794596,Nala277695,Nala277697,Nala1123528,Nala1025267,Nala312378,Nala251055,Nala1123525,Nala1052888,Nala818840,Nala818824,Nala1123517,Nala263030,Nala1040894,Nala275017,Nala277679,Nala251064,Nala251060,Nala1037258,Nala1049253,Nala985010,Nala985011,Nala794550,Nala1123539,Nala277657,Nala277652,Nala1037278,Nala1064825,Nala757554,Nala2014418,Nala757561,Nala1040868,Nala757560,Nala1052844,Nala1039866,Nala336387,Nala745566,Nala1001244,Nala999659,Nala1027899,Nala721585,Nala1963162,Nala1037213,Nala745579,Nala1963169,Nala289658,Nala1003898,Nala1963182,Nala216718,Nala1928819,Nala745548,Nala1037228,Nala1963177,Nala1039885,Nala1999105,Nala997011,Nala1975158,Nala204735,Nala204734,Nala1039890,Nala1039891,Nala1052852,Nala1052851,Nala1001297,Nala1999156,Nala1987173,Nala1001292,Nala1027842,Nala1027840,Nala361317,Nala1052802,Nala1039838,Nala1027860,Nala287035,Nala1025206,Nala1001271,Nala997052,Nala1001264,Nala1001265,Nala757564,Nala263091,Nala1040830,Nala1040838,Nala782502,Nala769548,Nala1953750,Nala216655,Nala228632,Nala1941760,Nala2014495,Nala1926127,Nala253603,Nala216643,Nala1938109,Nala1003828,Nala228625,Nala1926133,Nala1977743,Nala204683,Nala708577,Nala1040809,Nala241609,Nala1951122,Nala1963105,Nala1963104,Nala1963106,Nala1941732,Nala1965765,Nala1003872,Nala216612,Nala999609,Nala216610,Nala745523,Nala1003860,Nala216602,Nala1951148,Nala1003862,Nala999614,Nala1941713,Nala745539,Nala1951158,Nala999625,Nala216630,Nala228610,Nala745502,Nala228613,Nala216624,Nala1951169,Nala216625,Nala745512,Nala1074190,Nala818919,Nala251017,Nala241692,Nala818901,Nala1938194,Nala818906,Nala214073,Nala214071,Nala1074179,Nala1938180,Nala214098,Nala253656,Nala277625,Nala253651,Nala238036,Nala1074184,Nala251008,Nala1926192,Nala251001,Nala214094,Nala214093,Nala1049194,Nala987617,Nala1953727,Nala1938152,Nala214028,Nala253644,Nala987609,Nala241665,Nala708524,Nala214056,Nala241639,Nala253618,Nala1938144,Nala1135585,Nala241646,Nala1938132,Nala1135584,Nala253624,Nala324688,Nala757280,Nala334004,Nala310037,Nala275187,Nala275186,Nala1052568,Nala1039588,Nala334003,Nala346006,Nala1039597,Nala804118,Nala804116,Nala804115,Nala310040,Nala299166,Nala1052555,Nala275170,Nala818736,Nala287194,Nala324661,Nala275169,Nala733294,Nala275162,Nala299171,Nala299176,Nala796892,Nala745284,Nala299191,Nala263170,Nala1040596,Nala358004,Nala1015588,Nala782260,Nala760891,Nala299183,Nala299182,Nala1064501,Nala251178,Nala251179,Nala1040548,Nala2002519,Nala2002516,Nala2002515,Nala1052522,Nala1039544,Nala2002524,Nala2002521,Nala2002520,Nala1027570,Nala818703,Nala1040538,Nala277793,Nala2002525,Nala263142,Nala263145,Nala263144,Nala263135,Nala1064517,Nala796852,Nala251167,Nala757297,Nala251164,Nala987542,Nala987541,Nala804193,Nala784818,Nala804196,Nala772833,Nala796807,Nala1040501,Nala723896,Nala721233,Nala346082,Nala721230,Nala2002566,Nala759848,Nala216805,Nala999531,Nala1027532,Nala204832,Nala816172,Nala216807,Nala721220,Nala759838,Nala216835,Nala216837,Nala735863,Nala322084,Nala1027549,Nala999546,Nala759834,Nala310094,Nala721252,Nala1027551,Nala216827,Nala1977453,Nala1027556,Nala735871,Nala322076,Nala999554,Nala796818,Nala334054,Nala721242,Nala289799,Nala346038,Nala361678,Nala361677,Nala361679,Nala804149,Nala1965495,Nala733274,Nala772800,Nala361662,Nala361664,Nala999581,Nala772802,Nala745253,Nala1990442,Nala2014557,Nala204800,Nala1015557,Nala745223,Nala2002585,Nala2002582,Nala2002581,Nala759866,Nala2014565,Nala334096,Nala275195,Nala745231,Nala275193,Nala253719,Nala216774,Nala214116,Nala204788,Nala204787,Nala1941402,Nala228750,Nala735816,Nala735818,Nala711821,Nala214109,Nala214108,Nala214107,Nala253720,Nala241716,Nala723831,Nala226117,Nala289702,Nala711845,Nala253706,Nala253704,Nala228765,Nala216790,Nala216735,Nala1003515,Nala216724,Nala241703,Nala216725,Nala711863,Nala711864,Nala289726,Nala708223,Nala711894,Nala723873,Nala721212,Nala1965433,Nala721210,Nala735838,Nala711886,Nala735832,Nala324723,Nala214197,Nala277767,Nala1941489,Nala987532,Nala324728,Nala324710,Nala1135449,Nala1064492,Nala238184,Nala238181,Nala1088453,Nala263106,Nala265754,Nala253789,Nala1123455,Nala253783,Nala251120,Nala1941454,Nala214158,Nala322108,Nala277729,Nala1088439,Nala1123487,Nala238130,Nala1123484,Nala324754,Nala310126,Nala265739,Nala324744,Nala214179,Nala1928457,Nala214177,Nala324748,Nala1088419,Nala300770,Nala253738,Nala253733,Nala711801,Nala711802,Nala214164,Nala1088429,Nala287298,Nala1001091,Nala1037044,Nala1037046,Nala312570,Nala796997,Nala1037051,Nala299282,Nala1001072,Nala769346,Nala312564,Nala987464,Nala796964,Nala251297,Nala251296,Nala263271,Nala796952,Nala796956,Nala987441,Nala263268,Nala1050001,Nala263264,Nala263260,Nala796986,Nala796988,Nala1040688,Nala784993,Nala769392,Nala1111313,Nala796972,Nala1037033,Nala1039695,Nala1040679,Nala251287,Nala1037030,Nala769387,Nala987420,Nala1039629,Nala204949,Nala361596,Nala999400,Nala1040623,Nala708398,Nala287218,Nala1965576,Nala745324,Nala1003662,Nala1003664,Nala287227,Nala287225,Nala216927,Nala1027658,Nala299208,Nala299206,Nala708382,Nala1040614,Nala745332,Nala1040617,Nala735989,Nala290882,Nala1015639,Nala289892,Nala287231,Nala1039641,Nala204965,Nala202300,Nala999434,Nala1025018,Nala204975,Nala204977,Nala204976,Nala1040635,Nala299229,Nala204978,Nala2026680,Nala999448,Nala204909,Nala999451,Nala772919,Nala1027606,Nala818683,Nala818684,Nala2024016,Nala2024018,Nala2026674,Nala1001048,Nala757342,Nala999453,Nala2038652,Nala816012,Nala1015682,Nala745378,Nala784916,Nala818658,Nala287275,Nala999466,Nala1040602,Nala745342,Nala204938,Nala759982,Nala1101922,Nala287285,Nala287284,Nala999481,Nala361567,Nala1101920,Nala818654,Nala760972,Nala238201,Nala241853,Nala202245,Nala711943,Nala253849,Nala1941519,Nala238216,Nala214225,Nala747919,Nala2012087,Nala265816,Nala1965500,Nala1928554,Nala1928552,Nala265813,Nala711975,Nala711976,Nala253817,Nala290801,Nala253812,Nala290802,Nala1928543,Nala708318,Nala214245,Nala735911,Nala2024034,Nala1965524,Nala1928530,Nala1928515,Nala289832,Nala711997,Nala711998,Nala241817,Nala733303,Nala216853,Nala1965537,Nala204861,Nala216844,Nala216847,Nala1003625,Nala711982,Nala290838,Nala1015609,Nala290836,Nala216841,Nala723961,Nala708340,Nala290841,Nala289857,Nala290840,Nala214216,Nala2024082,Nala2036069,Nala289859,Nala723993,Nala204884,Nala290855,Nala287205,Nala723983,Nala287209,Nala287208,Nala287207,Nala1965567,Nala747931,Nala1111344,Nala1111343,Nala987418,Nala1111336,Nala251237,Nala251238,Nala253898,Nala251230,Nala263227,Nala1088587,Nala251243,Nala263217,Nala711916,Nala794260,Nala265864,Nala263200,Nala711910,Nala324648,Nala309010,Nala324642,Nala309013,Nala309014,Nala782273,Nala1088552,Nala1064581,Nala214282,Nala214265,Nala324639,Nala309015,Nala251222,Nala1941553,Nala1941550,Nala265842,Nala238220,Nala711931,Nala277828,Nala238229,Nala723913,Nala711922,Nala251207,Nala1941539,Nala251200,Nala1941533,Nala214291,Nala818518,Nala757034,Nala265141,Nala253151,Nala1965297,Nala818506,Nala745064,Nala300004,Nala999379,Nala228193,Nala796638,Nala999382,Nala1989255,Nala745056,Nala721066,Nala1074573,Nala1086554,Nala999392,Nala1989287,Nala818500,Nala241154,Nala1098545,Nala241155,Nala241156,Nala1989280,Nala745043,Nala759668,Nala987347,Nala760651,Nala1941297,Nala1074550,Nala265102,Nala2038701,Nala2038702,Nala279744,Nala314679,Nala241133,Nala1098528,Nala216164,Nala216171,Nala228143,Nala987323,Nala987322,Nala1074567,Nala987321,Nala231797,Nala255769,Nala228179,Nala989974,Nala241112,Nala1074541,Nala745086,Nala1086527,Nala312004,Nala216192,Nala1928298,Nala987301,Nala760608,Nala735648,Nala324043,Nala363658,Nala990954,Nala336025,Nala1025593,Nala1967890,Nala711663,Nala1025599,Nala1965221,Nala277198,Nala277195,Nala1967885,Nala2026744,Nala1001594,Nala723680,Nala999307,Nala2026741,Nala363671,Nala1979886,Nala711692,Nala361015,Nala280720,Nala708059,Nala708058,Nala735639,Nala1979877,Nala2038716,Nala721009,Nala747613,Nala1977245,Nala1025545,Nala265185,Nala1953278,Nala265181,Nala2012150,Nala760646,Nala253194,Nala1037539,Nala1979895,Nala999336,Nala1049508,Nala277152,Nala723689,Nala2012162,Nala818552,Nala745015,Nala721063,Nala760628,Nala1025567,Nala2038766,Nala708090,Nala708097,Nala324072,Nala324073,Nala760621,Nala721057,Nala312076,Nala1989249,Nala760620,Nala289107,Nala292756,Nala1965294,Nala292754,Nala292753,Nala987391,Nala818525,Nala265154,Nala1049527,Nala1990213,Nala2012149,Nala2038758,Nala2012148,Nala253188,Nala253182,Nala1001531,Nala1001532,Nala1931845,Nala1025508,Nala1025505,Nala2012199,Nala1955828,Nala1025512,Nala206736,Nala206737,Nala206738,Nala1025517,Nala1001529,Nala1037506,Nala2000197,Nala1025524,Nala2036144,Nala2036143,Nala711606,Nala1025534,Nala1955843,Nala218723,Nala218722,Nala206758,Nala1037513,Nala1001505,Nala2036131,Nala2012181,Nala990905,Nala206752,Nala711638,Nala361032,Nala361036,Nala361038,Nala348061,Nala1955868,Nala1955860,Nala1953218,Nala1001552,Nala1953215,Nala1013529,Nala711640,Nala723629,Nala990945,Nala231773,Nala228116,Nala1928281,Nala1928280,Nala989953,Nala216128,Nala216129,Nala231781,Nala218786,Nala231785,Nala228109,Nala231750,Nala231754,Nala216158,Nala216163,Nala1133488,Nala216149,Nala228122,Nala204176,Nala204178,Nala1943871,Nala314718,Nala204105,Nala1943867,Nala1928243,Nala1928245,Nala1928229,Nala231747,Nala989908,Nala314726,Nala989900,Nala204111,Nala204112,Nala1928233,Nala231711,Nala1928225,Nala1955801,Nala1943838,Nala314701,Nala302728,Nala1928211,Nala2002832,Nala1047096,Nala2002831,Nala302532,Nala796769,Nala314518,Nala253273,Nala757145,Nala987248,Nala987244,Nala733168,Nala253256,Nala784791,Nala279885,Nala253253,Nala253250,Nala241278,Nala241279,Nala989890,Nala794111,Nala1086688,Nala253269,Nala241280,Nala253261,Nala314500,Nala265221,Nala1035065,Nala228279,Nala784731,Nala1108380,Nala784733,Nala2000216,Nala1023098,Nala784748,Nala1108367,Nala1108368,Nala289288,Nala1062675,Nala1062674,Nala2012207,Nala2012201,Nala1062673,Nala772769,Nala228266,Nala1086662,Nala989866,Nala290274,Nala1072024,Nala241266,Nala1108370,Nala745190,Nala2038807,Nala1047079,Nala253215,Nala253214,Nala253212,Nala314531,Nala989851,Nala267850,Nala228295,Nala228294,Nala326511,Nala1060031,Nala1035098,Nala769145,Nala241244,Nala241245,Nala784766,Nala2000256,Nala1047013,Nala735760,Nala1062640,Nala772714,Nala1967993,Nala990835,Nala1967991,Nala990836,Nala721115,Nala1011056,Nala280820,Nala784706,Nala1977318,Nala735775,Nala363520,Nala735772,Nala1011041,Nala723769,Nala760704,Nala1062660,Nala708170,Nala206902,Nala280848,Nala708173,Nala2014870,Nala721135,Nala990864,Nala735756,Nala1086603,Nala2012225,Nala1011027,Nala818457,Nala1011024,Nala759775,Nala1037643,Nala292856,Nala292855,Nala1965392,Nala987291,Nala757103,Nala708181,Nala277270,Nala1025681,Nala1977385,Nala999223,Nala1037662,Nala721176,Nala987272,Nala292879,Nala1025691,Nala1049646,Nala735798,Nala1023033,Nala1011063,Nala999241,Nala1037673,Nala280893,Nala280897,Nala231818,Nala1025627,Nala711701,Nala218821,Nala1943936,Nala1037613,Nala206852,Nala1980914,Nala711738,Nala218858,Nala1049615,Nala1025644,Nala1001638,Nala204202,Nala1931937,Nala1001620,Nala708107,Nala1001698,Nala735720,Nala711754,Nala206809,Nala708116,Nala1931910,Nala735735,Nala711742,Nala747714,Nala990800,Nala990804,Nala1011002,Nala708103,Nala218813,Nala711778,Nala1955995,Nala735701,Nala218811,Nala1965318,Nala1965315,Nala1965319,Nala723758,Nala1931909,Nala990818,Nala735714,Nala218805,Nala735711,Nala711762,Nala267841,Nala228235,Nala241212,Nala769093,Nala228227,Nala228225,Nala267824,Nala216274,Nala228262,Nala231875,Nala255849,Nala989812,Nala794091,Nala794076,Nala216263,Nala228244,Nala1943993,Nala218879,Nala218871,Nala231855,Nala1955904,Nala1955905,Nala231864,Nala231869,Nala255819,Nala1928352,Nala204232,Nala1955914,Nala782050,Nala228219,Nala796690,Nala794032,Nala204260,Nala218884,Nala218883,Nala1967903,Nala228205,Nala231847,Nala231845,Nala218890,Nala228208,Nala987142,Nala1992680,Nala2038907,Nala735485,Nala1992689,Nala289350,Nala808945,Nala277364,Nala989796,Nala760442,Nala760443,Nala1990030,Nala1953086,Nala735496,Nala1062350,Nala808954,Nala987127,Nala1076993,Nala265366,Nala326848,Nala999151,Nala735471,Nala735472,Nala314856,Nala1965077,Nala989770,Nala265359,Nala989771,Nala1965090,Nala759429,Nala1123859,Nala735479,Nala265352,Nala265350,Nala1977060,Nala989767,Nala989768,Nala1941059,Nala999169,Nala1977091,Nala228398,Nala1123885,Nala1123886,Nala1037369,Nala228390,Nala772409,Nala1977080,Nala1977083,Nala2038934,Nala989748,Nala241383,Nala1050337,Nala241388,Nala265325,Nala999197,Nala989736,Nala989734,Nala760468,Nala1928069,Nala1050351,Nala1049366,Nala255992,Nala255995,Nala253349,Nala1088940,Nala241365,Nala2000376,Nala711438,Nala711439,Nala735408,Nala1049315,Nala1040982,Nala1025353,Nala1064938,Nala2000381,Nala1049308,Nala1001361,Nala1037330,Nala1955670,Nala818358,Nala818355,Nala818353,Nala1039998,Nala818354,Nala818351,Nala1955679,Nala1955676,Nala1953011,Nala1025369,Nala1955678,Nala2038963,Nala1050328,Nala2000358,Nala818340,Nala818341,Nala2000367,Nala987195,Nala1025371,Nala289301,Nala1001348,Nala711446,Nala1953021,Nala1049323,Nala723423,Nala818336,Nala1037355,Nala821979,Nala987186,Nala1027962,Nala348215,Nala1965016,Nala351863,Nala987175,Nala990762,Nala1027972,Nala1967686,Nala1967685,Nala1965024,Nala1992623,Nala1027985,Nala735422,Nala1039961,Nala999110,Nala1965032,Nala1052944,Nala723471,Nala1027999,Nala999113,Nala999120,Nala1992636,Nala2036335,Nala808976,Nala1039978,Nala1013367,Nala218958,Nala1039909,Nala1039903,Nala243910,Nala218948,Nala1003945,Nala2036394,Nala1027947,Nala231915,Nala218966,Nala1027953,Nala216300,Nala204336,Nala1003925,Nala206997,Nala218911,Nala1955616,Nala1955612,Nala206922,Nala818394,Nala711418,Nala711410,Nala1027904,Nala280922,Nala711409,Nala218922,Nala1027912,Nala1955645,Nala711400,Nala1027918,Nala1027915,Nala1003967,Nala255981,Nala228362,Nala216378,Nala228359,Nala228357,Nala216381,Nala216383,Nala1941004,Nala302941,Nala796354,Nala1931672,Nala228346,Nala253322,Nala279929,Nala228380,Nala279924,Nala760384,Nala216384,Nala279919,Nala216387,Nala255955,Nala253304,Nala760373,Nala253302,Nala216394,Nala760379,Nala760376,Nala241323,Nala798980,Nala1098247,Nala302972,Nala796325,Nala231973,Nala228315,Nala228313,Nala314955,Nala204346,Nala204345,Nala231981,Nala798974,Nala231984,Nala255936,Nala1098239,Nala204350,Nala216359,Nala796345,Nala216353,Nala228330,Nala1098210,Nala228323,Nala2000412,Nala351700,Nala990677,Nala326749,Nala2000418,Nala1965179,Nala265490,Nala999020,Nala312107,Nala760558,Nala326728,Nala1941190,Nala326726,Nala253496,Nala253495,Nala989658,Nala989655,Nala253490,Nala772580,Nala351736,Nala351734,Nala999039,Nala999037,Nala363708,Nala363705,Nala314745,Nala989646,Nala747576,Nala351732,Nala351730,Nala1108134,Nala2000454,Nala1086415,Nala326783,Nala265462,Nala326784,Nala312131,Nala312132,Nala1990192,Nala338751,Nala1990164,Nala312119,Nala2024408,Nala314772,Nala989611,Nala314774,Nala1941147,Nala314775,Nala2024405,Nala1135744,Nala2012428,Nala253468,Nala999088,Nala999081,Nala312124,Nala1953117,Nala1979748,Nala1955774,Nala711552,Nala1953113,Nala806252,Nala1992728,Nala351787,Nala351784,Nala987095,Nala1953127,Nala1979730,Nala1049427,Nala363764,Nala1955791,Nala1037459,Nala821877,Nala723520,Nala2024444,Nala2024446,Nala723560,Nala987080,Nala363791,Nala735503,Nala363793,Nala1025489,Nala711571,Nala2036422,Nala1992704,Nala821860,Nala821862,Nala821866,Nala312153,Nala312152,Nala987078,Nala987077,Nala338785,Nala987079,Nala312154,Nala2024433,Nala1001469,Nala735518,Nala363783,Nala324131,Nala324130,Nala711570,Nala1037475,Nala1037474,Nala338776,Nala1037476,Nala338777,Nala2024439,Nala1977129,Nala1953154,Nala1977124,Nala289431,Nala1977128,Nala1037402,Nala987057,Nala987052,Nala289445,Nala808887,Nala1979775,Nala1025438,Nala1977116,Nala363725,Nala2036470,Nala1965163,Nala336173,Nala336172,Nala1992741,Nala2012491,Nala1037426,Nala1050401,Nala990663,Nala735558,Nala735553,Nala277499,Nala216412,Nala1001416,Nala1931716,Nala1001408,Nala1955715,Nala1025402,Nala216432,Nala228413,Nala1025408,Nala2036497,Nala228408,Nala1955734,Nala711508,Nala711506,Nala711507,Nala1955745,Nala348192,Nala1013426,Nala711537,Nala1955759,Nala1967739,Nala1967732,Nala1953106,Nala204410,Nala204412,Nala228483,Nala1121131,Nala228463,Nala241460,Nala241463,Nala241436,Nala1928138,Nala1941108,Nala253414,Nala1086394,Nala1943752,Nala772473,Nala216455,Nala228424,Nala204471,Nala216472,Nala216477,Nala228459,Nala228441,Nala216471,Nala202816,Nala1951906,Nala1084372,Nala202820,Nala202821,Nala202822,Nala1096352,Nala319083,Nala356067,Nala706720,Nala706724,Nala1084358,Nala2012555,Nala790055,Nala1951942,Nala706716,Nala1118289,Nala706717,Nala2012566,Nala2012561,Nala2012562,Nala1072389,Nala1951955,Nala706747,Nala718721,Nala1086994,Nala718726,Nala718728,Nala2012541,Nala1963946,Nala2024518,Nala238840,Nala741091,Nala285159,Nala741092,Nala2012591,Nala1948315,Nala263802,Nala202882,Nala1108842,Nala1108843,Nala1121813,Nala251822,Nala214863,Nala1948308,Nala1926994,Nala1924334,Nala1047399,Nala238824,Nala297158,Nala741068,Nala251808,Nala251809,Nala251807,Nala212224,Nala1936306,Nala1926993,Nala224202,Nala356080,Nala1047333,Nala1062960,Nala1035341,Nala202843,Nala1106223,Nala1035344,Nala1062958,Nala1926965,Nala214826,Nala1047327,Nala297187,Nala356085,Nala780662,Nala297186,Nala1086918,Nala1926953,Nala214855,Nala214854,Nala1035362,Nala1086927,Nala1926945,Nala779697,Nala214845,Nala214842,Nala1023398,Nala753095,Nala1050999,Nala1948289,Nala1948288,Nala1062928,Nala1948287,Nala728035,Nala995328,Nala728031,Nala728030,Nala236143,Nala1023320,Nala251778,Nala251779,Nala743666,Nala224153,Nala1961251,Nala224159,Nala704076,Nala985991,Nala1975897,Nala997998,Nala997996,Nala248140,Nala299722,Nala1011324,Nala287749,Nala1037975,Nala767628,Nala287746,Nala1035311,Nala238784,Nala780636,Nala728055,Nala728053,Nala236120,Nala1011316,Nala1023345,Nala251750,Nala1023349,Nala1037988,Nala704099,Nala1973254,Nala1948252,Nala1001983,Nala285102,Nala1047302,Nala1936273,Nala224167,Nala1035335,Nala212191,Nala212192,Nala1011300,Nala767606,Nala251739,Nala251735,Nala767676,Nala1049917,Nala728069,Nala1924268,Nala728064,Nala236115,Nala214788,Nala767662,Nala1037930,Nala1011363,Nala287794,Nala212154,Nala1037947,Nala212152,Nala728092,Nala741025,Nala224138,Nala780603,Nala1049921,Nala251727,Nala238759,Nala285141,Nala995398,Nala1050917,Nala741031,Nala743696,Nala741033,Nala706645,Nala319134,Nala346756,Nala307145,Nala334765,Nala307151,Nala1963834,Nala358736,Nala319140,Nala307158,Nala718621,Nala1963845,Nala1001922,Nala319138,Nala704004,Nala706666,Nala320105,Nala997925,Nala704009,Nala1951870,Nala319108,Nala718635,Nala248196,Nala1975869,Nala1975860,Nala1951894,Nala1963874,Nala332143,Nala273121,Nala273120,Nala307194,Nala1999843,Nala1999840,Nala997953,Nala1963885,Nala743633,Nala1961225,Nala1961226,Nala1001969,Nala995303,Nala263786,Nala995309,Nala718691,Nala251794,Nala251793,Nala287714,Nala728009,Nala1987865,Nala704037,Nala704036,Nala1948297,Nala1948296,Nala814600,Nala236176,Nala275757,Nala358726,Nala1001949,Nala214910,Nala2012630,Nala214915,Nala2000661,Nala1118128,Nala202930,Nala2024619,Nala2000667,Nala226919,Nala202947,Nala2012612,Nala718800,Nala202943,Nala1106181,Nala2012629,Nala1121791,Nala202952,Nala226902,Nala371567,Nala346554,Nala802496,Nala718826,Nala2000699,Nala706830,Nala2012686,Nala2012685,Nala2012688,Nala2012682,Nala2012681,Nala2012684,Nala2009037,Nala706840,Nala718847,Nala371521,Nala202914,Nala718840,Nala2012660,Nala371529,Nala371524,Nala1936461,Nala1060460,Nala765176,Nala263928,Nala224315,Nala1047481,Nala1108720,Nala1060459,Nala251946,Nala251943,Nala251940,Nala226960,Nala1936447,Nala1948429,Nala1924470,Nala224307,Nala226966,Nala1948420,Nala753179,Nala212354,Nala789173,Nala789170,Nala285292,Nala1060484,Nala226990,Nala790150,Nala263904,Nala1121711,Nala224322,Nala224328,Nala1072442,Nala224323,Nala1936417,Nala226931,Nala779799,Nala1060416,Nala779795,Nala777139,Nala238939,Nala789113,Nala226923,Nala226922,Nala214977,Nala212312,Nala792777,Nala238908,Nala1924409,Nala214965,Nala214962,Nala202994,Nala1106131,Nala1106130,Nala1035499,Nala779744,Nala236267,Nala1035427,Nala287855,Nala287853,Nala728150,Nala1047417,Nala251894,Nala251891,Nala309605,Nala309606,Nala309607,Nala287857,Nala263888,Nala1011453,Nala1948395,Nala728142,Nala728141,Nala309610,Nala310600,Nala1035434,Nala236280,Nala779767,Nala779762,Nala779763,Nala1023469,Nala779768,Nala1047439,Nala263869,Nala767737,Nala263868,Nala995239,Nala297207,Nala297209,Nala224292,Nala297208,Nala997896,Nala779779,Nala767720,Nala985843,Nala248233,Nala767723,Nala743774,Nala1948362,Nala322625,Nala275829,Nala765136,Nala251851,Nala226893,Nala297211,Nala226891,Nala741162,Nala741168,Nala1997387,Nala728183,Nala275815,Nala1108802,Nala251865,Nala985820,Nala224225,Nala1011483,Nala1948341,Nala755792,Nala1121805,Nala224250,Nala297235,Nala741140,Nala212280,Nala1948339,Nala1948338,Nala236211,Nala212266,Nala779731,Nala1924367,Nala285264,Nala1035416,Nala779730,Nala251847,Nala263819,Nala263818,Nala263815,Nala1948329,Nala780720,Nala263812,Nala706766,Nala706767,Nala718743,Nala307033,Nala743705,Nala1951989,Nala307035,Nala743717,Nala346659,Nala1973301,Nala718765,Nala802547,Nala802542,Nala716109,Nala704114,Nala997811,Nala718761,Nala1963985,Nala1963987,Nala334611,Nala718756,Nala802553,Nala1961328,Nala706785,Nala755737,Nala1963998,Nala287812,Nala728107,Nala743741,Nala755725,Nala755727,Nala2012726,Nala2012729,Nala2012725,Nala334676,Nala2012721,Nala273230,Nala1011401,Nala704143,Nala1961341,Nala743750,Nala704142,Nala743752,Nala1999931,Nala346616,Nala985899,Nala236298,Nala704163,Nala319039,Nala704166,Nala1108693,Nala2024743,Nala1096147,Nala1098793,Nala1108684,Nala1072151,Nala802395,Nala1133645,Nala332273,Nala1072168,Nala1047171,Nala1072133,Nala2010130,Nala2010144,Nala1121694,Nala1086785,Nala2010143,Nala1121690,Nala1047193,Nala2024766,Nala1118086,Nala356266,Nala826306,Nala1926778,Nala1047135,Nala2022162,Nala1047138,Nala1011172,Nala1086730,Nala224438,Nala1926768,Nala1035153,Nala1011160,Nala248411,Nala995181,Nala248416,Nala1072102,Nala1926773,Nala1985088,Nala743485,Nala1098706,Nala2022137,Nala1047143,Nala755468,Nala743498,Nala743499,Nala212415,Nala212410,Nala1037763,Nala1926740,Nala1050742,Nala1926725,Nala1133620,Nala1108645,Nala1108647,Nala1023139,Nala1086705,Nala1023132,Nala1133627,Nala1023143,Nala1023146,Nala224416,Nala1047104,Nala1049765,Nala792426,Nala212429,Nala224405,Nala224404,Nala1106013,Nala1035136,Nala1001772,Nala1037726,Nala307309,Nala1013758,Nala718471,Nala743425,Nala224393,Nala743428,Nala322947,Nala236390,Nala1924085,Nala1924084,Nala236392,Nala1037720,Nala263994,Nala358907,Nala263990,Nala236394,Nala1936050,Nala718460,Nala307316,Nala297308,Nala1936056,Nala263998,Nala1037731,Nala997768,Nala263984,Nala236372,Nala718482,Nala997770,Nala985724,Nala743419,Nala1001747,Nala263978,Nala319330,Nala743470,Nala297339,Nala1936020,Nala236347,Nala1936015,Nala743468,Nala248324,Nala743460,Nala332303,Nala334960,Nala995137,Nala995138,Nala263951,Nala743480,Nala285360,Nala236358,Nala251980,Nala985701,Nala334957,Nala248337,Nala224345,Nala1001795,Nala1037707,Nala212391,Nala995142,Nala995143,Nala334948,Nala1108716,Nala236325,Nala743447,Nala307330,Nala1938657,Nala743449,Nala224377,Nala275920,Nala334944,Nala263947,Nala1961075,Nala248309,Nala263944,Nala322952,Nala238996,Nala251967,Nala212389,Nala248313,Nala1011102,Nala248315,Nala344337,Nala1131085,Nala319386,Nala319380,Nala273399,Nala371946,Nala273390,Nala1951633,Nala1975601,Nala706428,Nala1131056,Nala1084099,Nala356341,Nala802433,Nala1963620,Nala261386,Nala1987609,Nala2024822,Nala985792,Nala985793,Nala1001720,Nala332372,Nala997719,Nala706444,Nala261367,Nala1948065,Nala1948063,Nala344311,Nala248391,Nala2024800,Nala1001717,Nala1098691,Nala261356,Nala275999,Nala1963668,Nala1963667,Nala2024864,Nala1926809,Nala368168,Nala1072275,Nala356176,Nala2036821,Nala332168,Nala2024831,Nala1951801,Nala212502,Nala2009217,Nala2022240,Nala706606,Nala2036887,Nala2036886,Nala1133588,Nala1133589,Nala1121574,Nala1963801,Nala1121577,Nala2022237,Nala2024899,Nala718610,Nala1084217,Nala2009244,Nala1975808,Nala1074897,Nala358798,Nala1133561,Nala706619,Nala1121594,Nala2036850,Nala1963825,Nala2022276,Nala1023296,Nala2022273,Nala1936201,Nala224540,Nala1936209,Nala248534,Nala1072226,Nala212594,Nala1047274,Nala1011270,Nala792575,Nala792574,Nala1997169,Nala236535,Nala2036898,Nala248510,Nala2036897,Nala248512,Nala1926872,Nala1926870,Nala780539,Nala995087,Nala995091,Nala1050868,Nala1926848,Nala236518,Nala212529,Nala1037897,Nala1047236,Nala1023269,Nala224536,Nala1047229,Nala1062853,Nala224523,Nala1001893,Nala261460,Nala718591,Nala248490,Nala1963797,Nala1961139,Nala1037843,Nala1013876,Nala743540,Nala743541,Nala1963796,Nala743543,Nala1025870,Nala1025878,Nala1936174,Nala1013865,Nala1037857,Nala804917,Nala743554,Nala780515,Nala731545,Nala1936157,Nala985616,Nala1987783,Nala1037862,Nala1001860,Nala1973131,Nala1001865,Nala1023235,Nala1961168,Nala985604,Nala743538,Nala273410,Nala1924170,Nala1961162,Nala1961167,Nala1037874,Nala1973167,Nala236464,Nala1037803,Nala1025823,Nala995002,Nala309888,Nala309889,Nala1924161,Nala997679,Nala285484,Nala755560,Nala755561,Nala1037810,Nala285494,Nala236444,Nala236440,Nala1025842,Nala997686,Nala731584,Nala224493,Nala1973193,Nala1037823,Nala248429,Nala995038,Nala236451,Nala995037,Nala995035,Nala309877,Nala1013886,Nala1975702,Nala320246,Nala2012913,Nala346879,Nala332228,Nala706532,Nala1963728,Nala802342,Nala802338,Nala322882,Nala1025809,Nala718525,Nala307251,Nala802308,Nala320210,Nala1951761,Nala802314,Nala1025817,Nala985688,Nala731524,Nala718547,Nala1951788,Nala1975736,Nala285402,Nala332253,Nala718537,Nala1963769,Nala743518,Nala706563,Nala1001831,Nala718577,Nala332240,Nala346861,Nala997613,Nala1948176,Nala997611,Nala718557,Nala1963789,Nala332230,Nala1987734,Nala826144,Nala361874,Nala2009346,Nala1128059,Nala826125,Nala1128044,Nala2022318,Nala814152,Nala358227,Nala346267,Nala346264,Nala346269,Nala334216,Nala334218,Nala358241,Nala275392,Nala334283,Nala2022351,Nala792254,Nala1070180,Nala708915,Nala816744,Nala361841,Nala361849,Nala1096783,Nala1096785,Nala371263,Nala290994,Nala371262,Nala997596,Nala371260,Nala997594,Nala792208,Nala792206,Nala767226,Nala767225,Nala202415,Nala371295,Nala214418,Nala1084772,Nala2034366,Nala202428,Nala1094104,Nala743247,Nala214408,Nala731275,Nala214405,Nala287375,Nala358271,Nala1096739,Nala358264,Nala1033176,Nala371256,Nala287390,Nala794846,Nala358276,Nala1033187,Nala1128033,Nala1128034,Nala779217,Nala1045163,Nala767252,Nala779218,Nala1060791,Nala755270,Nala743299,Nala731205,Nala733866,Nala241977,Nala733865,Nala1060746,Nala733860,Nala1938481,Nala253955,Nala214357,Nala241970,Nala769810,Nala1059748,Nala300922,Nala289922,Nala289923,Nala253968,Nala731211,Nala1926490,Nala706242,Nala300929,Nala985500,Nala202373,Nala202376,Nala1963443,Nala202377,Nala238300,Nala733844,Nala1021162,Nala241957,Nala718250,Nala253939,Nala718251,Nala1975441,Nala718253,Nala253934,Nala733840,Nala718257,Nala794806,Nala721899,Nala1059778,Nala289938,Nala289942,Nala1047782,Nala1060758,Nala1060753,Nala1008134,Nala1938453,Nala214369,Nala1047787,Nala1033152,Nala214370,Nala1926472,Nala241962,Nala718275,Nala216972,Nala731244,Nala1938434,Nala202329,Nala743223,Nala300957,Nala204982,Nala216967,Nala1035759,Nala300962,Nala1963489,Nala743239,Nala1035755,Nala745897,Nala743234,Nala202330,Nala202331,Nala743235,Nala202333,Nala1033108,Nala214333,Nala733888,Nala997568,Nala733887,Nala300934,Nala1926437,Nala1060720,Nala1008188,Nala241919,Nala1021126,Nala1999417,Nala997567,Nala214337,Nala1008195,Nala300939,Nala1963499,Nala1060718,Nala214321,Nala718280,Nala287326,Nala1021134,Nala997571,Nala1021137,Nala718286,Nala214324,Nala743219,Nala1975480,Nala743210,Nala263360,Nala361914,Nala1035719,Nala1011724,Nala263351,Nala251388,Nala361906,Nala361907,Nala263344,Nala277987,Nala309306,Nala251350,Nala277983,Nala309309,Nala708833,Nala348967,Nala816828,Nala1035732,Nala312960,Nala1008128,Nala706209,Nala263320,Nala253995,Nala334327,Nala708871,Nala804828,Nala706210,Nala263328,Nala708857,Nala324998,Nala277957,Nala1963406,Nala804831,Nala226363,Nala214392,Nala804837,Nala733802,Nala733800,Nala1008106,Nala1963413,Nala251312,Nala1963419,Nala985537,Nala733807,Nala706235,Nala1963410,Nala706216,Nala322312,Nala733815,Nala324971,Nala985525,Nala289904,Nala346118,Nala310158,Nala310153,Nala322131,Nala2010463,Nala361743,Nala2010462,Nala2034407,Nala361777,Nala2009440,Nala1094293,Nala322110,Nala336754,Nala310143,Nala322183,Nala322185,Nala2010496,Nala2010495,Nala334164,Nala792365,Nala2010479,Nala263490,Nala275470,Nala985483,Nala779342,Nala287456,Nala1082254,Nala997461,Nala287451,Nala1082252,Nala1069294,Nala1131528,Nala202534,Nala1938629,Nala755351,Nala997485,Nala743361,Nala299465,Nala287495,Nala287492,Nala299475,Nala299479,Nala1033286,Nala1082222,Nala1069258,Nala1033297,Nala814068,Nala755386,Nala1057261,Nala1951576,Nala238446,Nala214470,Nala1021267,Nala1045231,Nala718353,Nala251416,Nala1008289,Nala1008290,Nala706370,Nala770937,Nala1033246,Nala214466,Nala770941,Nala757943,Nala1938597,Nala1059867,Nala1963562,Nala214498,Nala214497,Nala214496,Nala733963,Nala1021286,Nala1021287,Nala745946,Nala1033262,Nala1059890,Nala1059891,Nala1926589,Nala733978,Nala238430,Nala251408,Nala718361,Nala251404,Nala251402,Nala1987537,Nala238400,Nala718386,Nala757984,Nala1047842,Nala1023893,Nala1047849,Nala1987554,Nala1106630,Nala226405,Nala1059858,Nala287430,Nala214452,Nala1926558,Nala287434,Nala1021244,Nala214458,Nala1045214,Nala757975,Nala743325,Nala1021248,Nala1059851,Nala745983,Nala300817,Nala1059849,Nala755305,Nala1021254,Nala1045209,Nala743339,Nala1072809,Nala1987573,Nala1072807,Nala202472,Nala1072801,Nala1072800,Nala1035895,Nala733902,Nala1008203,Nala816740,Nala708933,Nala348823,Nala324831,Nala263475,Nala1951504,Nala1035837,Nala348828,Nala1047805,Nala1059816,Nala706302,Nala708969,Nala1047832,Nala706311,Nala816703,Nala1951521,Nala1011821,Nala708958,Nala263453,Nala1021213,Nala1047820,Nala251488,Nala1963502,Nala251485,Nala1951532,Nala745929,Nala1008246,Nala718303,Nala310233,Nala251453,Nala1023806,Nala310234,Nala251451,Nala745928,Nala251452,Nala226493,Nala745926,Nala310232,Nala708977,Nala733953,Nala1008234,Nala745934,Nala721947,Nala251461,Nala745931,Nala263439,Nala733922,Nala706346,Nala1975527,Nala263420,Nala745909,Nala1023820,Nala275406,Nala251435,Nala745902,Nala745900,Nala310217,Nala733934,Nala718320,Nala718322,Nala251448,Nala1008213,Nala251446,Nala310224,Nala1023839,Nala310223,Nala1963548,Nala251441,Nala706345,Nala263417,Nala794693,Nala1131483,Nala1131482,Nala334477,Nala792047,Nala2046547,Nala2046550,Nala2010551,Nala2010552,Nala1096593,Nala816545,Nala1096584,Nala1084593,Nala779031,Nala358420,Nala985383,Nala792012,Nala780030,Nala792011,Nala985377,Nala816521,Nala985374,Nala780039,Nala794679,Nala780049,Nala745691,Nala1941925,Nala1987243,Nala1059598,Nala718065,Nala1941916,Nala770667,Nala755005,Nala299563,Nala1963286,Nala745698,Nala731027,Nala1987271,Nala770671,Nala1975289,Nala733687,Nala745662,Nala214646,Nala731034,Nala214644,Nala299581,Nala299582,Nala371475,Nala743071,Nala371472,Nala1928912,Nala1047570,Nala1131432,Nala770617,Nala743066,Nala299594,Nala743084,Nala1035599,Nala743076,Nala743075,Nala1035598,Nala782614,Nala371493,Nala1047599,Nala202625,Nala743049,Nala1999265,Nala214602,Nala1118470,Nala767003,Nala214609,Nala743057,Nala238565,Nala706005,Nala238567,Nala999923,Nala999924,Nala733628,Nala251536,Nala1938237,Nala251532,Nala1941886,Nala708672,Nala708671,Nala1965851,Nala708674,Nala263526,Nala733636,Nala1926246,Nala1951228,Nala1023578,Nala1047529,Nala745613,Nala1035550,Nala226562,Nala1941876,Nala1963209,Nala708662,Nala287506,Nala263517,Nala1035552,Nala745612,Nala1963202,Nala263516,Nala706002,Nala287508,Nala287510,Nala238542,Nala263501,Nala251519,Nala251517,Nala1938223,Nala987911,Nala987913,Nala1941866,Nala721649,Nala251520,Nala1963224,Nala1951259,Nala214553,Nala214550,Nala1035507,Nala999962,Nala745648,Nala1106507,Nala745647,Nala202564,Nala1926205,Nala731016,Nala999979,Nala718025,Nala997312,Nala214544,Nala1023537,Nala299526,Nala202571,Nala299539,Nala999980,Nala1023541,Nala1941824,Nala299530,Nala1047516,Nala299536,Nala1951281,Nala1951282,Nala1023557,Nala1987210,Nala1047509,Nala346510,Nala310554,Nala310552,Nala334518,Nala985348,Nala310560,Nala263582,Nala263584,Nala310530,Nala309549,Nala1953822,Nala310549,Nala1938299,Nala985322,Nala322580,Nala310599,Nala251570,Nala263569,Nala708614,Nala334555,Nala1965827,Nala251583,Nala251584,Nala1965826,Nala987951,Nala238591,Nala1953867,Nala263534,Nala309599,Nala310585,Nala263538,Nala2019034,Nala1094087,Nala2010699,Nala1118373,Nala780173,Nala334360,Nala2019027,Nala2046672,Nala1070092,Nala755197,Nala334349,Nala985297,Nala202717,Nala1118388,Nala202719,Nala2007031,Nala1094057,Nala2022656,Nala2046617,Nala804442,Nala792126,Nala985266,Nala2019072,Nala1131375,Nala1131374,Nala792139,Nala780151,Nala2007083,Nala287696,Nala285036,Nala731163,Nala731168,Nala287691,Nala1082018,Nala1033081,Nala202767,Nala297017,Nala202762,Nala1926400,Nala251709,Nala226729,Nala1045068,Nala1926409,Nala999899,Nala251704,Nala2020092,Nala1096658,Nala769768,Nala212111,Nala997244,Nala794761,Nala1118310,Nala770796,Nala214776,Nala997245,Nala770797,Nala731150,Nala285068,Nala1045086,Nala792106,Nala2032057,Nala743193,Nala1047692,Nala743194,Nala1045039,Nala285074,Nala770733,Nala285073,Nala202720,Nala1033041,Nala1021073,Nala1047684,Nala1047688,Nala202733,Nala1057002,Nala782735,Nala1084610,Nala1118356,Nala997291,Nala997290,Nala816482,Nala1118345,Nala202758,Nala755152,Nala733746,Nala1035669,Nala236022,Nala1021027,Nala251655,Nala1963318,Nala745729,Nala708793,Nala263646,Nala745722,Nala1965972,Nala1951343,Nala1938353,Nala251669,Nala1084601,Nala1941999,Nala745733,Nala1059623,Nala212078,Nala733724,Nala287635,Nala287634,Nala287633,Nala287632,Nala1045011,Nala1021048,Nala733721,Nala251635,Nala236006,Nala1021045,Nala1965999,Nala1941988,Nala770714,Nala224055,Nala287637,Nala999838,Nala733736,Nala287642,Nala287641,Nala287640,Nala236014,Nala287643,Nala999832,Nala1008011,Nala251648,Nala1059647,Nala706146,Nala1059646,Nala287653,Nala287652,Nala263600,Nala1926335,Nala238643,Nala214670,Nala1023642,Nala212018,Nala214679,Nala1047611,Nala202687,Nala769730,Nala202680,Nala745763,Nala1975339,Nala285004,Nala1023656,Nala1975334,Nala1047600,Nala1941953,Nala745777,Nala706169,Nala745775,Nala733767,Nala1926318,Nala1926317,Nala1990963,Nala1990960,Nala733763,Nala1941944,Nala224012,Nala224011,Nala706197,Nala1963376,Nala238630,Nala287687,Nala733770,Nala251602,Nala224003,Nala706183,Nala1035650,Nala224005,Nala224004,Nala708707,Nala708706,Nala985234,Nala1953923,Nala1965906,Nala1023611,Nala2022715,Nala987883,Nala1035605,Nala236088,Nala1977909,Nala263697,Nala1035616,Nala358401,Nala1965921,Nala1035612,Nala263686,Nala236063,Nala212097,Nala721719,Nala1977929,Nala792075,Nala2020104,Nala708752,Nala261029,Nala236079,Nala236074,Nala263670,Nala212086,Nala263673,Nala1965944,Nala2034730,Nala2022755,Nala708743,Nala236080,Nala263664,Nala706104,Nala263666,Nala708766,Nala1951319,Nala309475,Nala2007105,Nala263667,Nala309483,Nala721729,Nala309487,Nala248034,Nala708762,	1.07E-08										
Cellular component	nucleus	GO:0005634	6	1.04E-04	1.036144753	5784	30395	15669	85317	Nala1957204,Nala1957200,Nala1959862,Nala1933210,Nala727608,Nala208118,Nala1933209,Nala211784,Nala1034919,Nala2010795,Nala2007146,Nala1984835,Nala727628,Nala1970217,Nala739646,Nala1009969,Nala1009968,Nala739661,Nala727644,Nala2020151,Nala284731,Nala1970223,Nala713023,Nala715694,Nala284732,Nala1022907,Nala233156,Nala257129,Nala233161,Nala233162,Nala233160,Nala260766,Nala245146,Nala221185,Nala233140,Nala1959804,Nala233146,Nala245120,Nala1093249,Nala247758,Nala223787,Nala1081251,Nala247764,Nala245109,Nala208170,Nala1959835,Nala260714,Nala1933231,Nala994906,Nala318624,Nala1019298,Nala257093,Nala1129816,Nala318651,Nala269035,Nala294058,Nala1020251,Nala2022809,Nala2022808,Nala1115213,Nala221072,Nala343621,Nala1044235,Nala1019216,Nala1019215,Nala1010881,Nala1935809,Nala739586,Nala2010838,Nala1020232,Nala1020237,Nala764506,Nala1009866,Nala727590,Nala343689,Nala764561,Nala1019258,Nala343690,Nala764551,Nala1007271,Nala1970191,Nala1982176,Nala740578,Nala740575,Nala1019223,Nala715755,Nala208226,Nala1127082,Nala233201,Nala260809,Nala1947979,Nala223855,Nala701112,Nala727762,Nala727758,Nala1947966,Nala1947960,Nala1970302,Nala1970306,Nala727746,Nala701132,Nala1933307,Nala739769,Nala713139,Nala1970332,Nala994838,Nala701164,Nala223816,Nala737118,Nala727763,Nala1935945,Nala1982334,Nala208220,Nala1947918,Nala257249,Nala233281,Nala259885,Nala233256,Nala245240,Nala703739,Nala1933393,Nala245211,Nala221240,Nala272828,Nala1945358,Nala223894,Nala260845,Nala1921386,Nala703753,Nala1921389,Nala703755,Nala1081343,Nala1081340,Nala1972935,Nala1933360,Nala1945334,Nala823429,Nala811431,Nala269173,Nala331524,Nala823416,Nala1994281,Nala1994282,Nala1994283,Nala749081,Nala233199,Nala1020376,Nala1044347,Nala318596,Nala1032355,Nala1068324,Nala1105790,Nala750094,Nala749012,Nala2010977,Nala1044300,Nala740677,Nala1046951,Nala740684,Nala1019326,Nala740687,Nala740686,Nala1034982,Nala2046954,Nala749002,Nala713076,Nala823474,Nala1046978,Nala823477,Nala823479,Nala1020369,Nala740669,Nala284782,Nala750046,Nala2007370,Nala764685,Nala1022953,Nala2007369,Nala2007368,Nala749048,Nala1994275,Nala343575,Nala1046912,Nala823458,Nala1994280,Nala1046944,Nala282147,Nala740698,Nala749047,Nala1034966,Nala1022984,Nala1020328,Nala1959616,Nala233318,Nala1923657,Nala223971,Nala1093098,Nala235959,Nala260914,Nala2032337,Nala1009739,Nala1009736,Nala259900,Nala1959662,Nala306824,Nala715425,Nala296934,Nala1010719,Nala208318,Nala223969,Nala1957013,Nala1960668,Nala221305,Nala208341,Nala235924,Nala235928,Nala1984627,Nala994749,Nala223954,Nala1933068,Nala270330,Nala1945042,Nala221392,Nala1945031,Nala259991,Nala259993,Nala1093000,Nala776396,Nala269302,Nala1056057,Nala221379,Nala776356,Nala992050,Nala1032034,Nala992069,Nala270289,Nala764359,Nala788357,Nala740371,Nala788355,Nala788366,Nala1117648,Nala1130622,Nala1034669,Nala776320,Nala1046634,Nala788303,Nala788302,Nala328274,Nala245274,Nala788315,Nala825906,Nala1007091,Nala365271,Nala1046605,Nala994642,Nala715353,Nala365293,Nala730972,Nala727362,Nala742957,Nala791931,Nala365290,Nala739369,Nala715395,Nala739382,Nala1009671,Nala739347,Nala727398,Nala1007004,Nala233438,Nala221440,Nala1972707,Nala1129496,Nala233418,Nala1935738,Nala727504,Nala715559,Nala739529,Nala1957121,Nala703564,Nala1923721,Nala1970114,Nala1957134,Nala1960787,Nala727554,Nala208460,Nala739512,Nala715566,Nala703594,Nala257485,Nala1933178,Nala1130436,Nala257462,Nala269442,Nala1933168,Nala1933162,Nala318704,Nala1947793,Nala221482,Nala269416,Nala270403,Nala1933141,Nala1056154,Nala316105,Nala1093103,Nala316100,Nala1959719,Nala269403,Nala233458,Nala1129489,Nala1933112,Nala1970095,Nala764491,Nala1095738,Nala1056126,Nala316152,Nala1007185,Nala764474,Nala764473,Nala343784,Nala752473,Nala1034773,Nala813811,Nala813809,Nala813807,Nala1933097,Nala1933096,Nala269353,Nala1020162,Nala764492,Nala1058752,Nala811289,Nala1010765,Nala1957039,Nala715478,Nala1046729,Nala727454,Nala1034748,Nala994520,Nala282340,Nala727483,Nala2044532,Nala739426,Nala715499,Nala1957061,Nala208401,Nala208405,Nala208402,Nala811255,Nala811253,Nala727471,Nala739437,Nala1020127,Nala1020128,Nala2020586,Nala811251,Nala1010793,Nala1034717,Nala811225,Nala1022738,Nala1007129,Nala1970060,Nala1009781,Nala1019107,Nala740466,Nala740465,Nala705835,Nala213943,Nala1019732,Nala213933,Nala1019726,Nala1007737,Nala1020754,Nala1019704,Nala823075,Nala742810,Nala742815,Nala717850,Nala1017106,Nala1017101,Nala1017103,Nala370775,Nala1007778,Nala705895,Nala1005104,Nala823044,Nala2044580,Nala742801,Nala705894,Nala247312,Nala249989,Nala1947450,Nala250943,Nala249952,Nala1947448,Nala250954,Nala262923,Nala249965,Nala250928,Nala791787,Nala235302,Nala1935441,Nala262906,Nala1935437,Nala249948,Nala705816,Nala705815,Nala211343,Nala211345,Nala1078069,Nala1923436,Nala1078033,Nala739174,Nala825729,Nala259257,Nala1081694,Nala306221,Nala715194,Nala715193,Nala825717,Nala727169,Nala1101039,Nala298882,Nala333813,Nala742794,Nala1078019,Nala727194,Nala1042094,Nala260227,Nala1947396,Nala321895,Nala1947395,Nala1947394,Nala1947393,Nala791714,Nala296253,Nala296255,Nala1030066,Nala262851,Nala259200,Nala1947370,Nala1030076,Nala262859,Nala1030078,Nala791731,Nala223276,Nala730752,Nala1030019,Nala730759,Nala1029032,Nala1068641,Nala823141,Nala2017013,Nala355237,Nala318263,Nala703157,Nala1007695,Nala331231,Nala367220,Nala1042011,Nala1030040,Nala1017002,Nala318266,Nala370874,Nala715161,Nala2030014,Nala370819,Nala1959390,Nala2044606,Nala729787,Nala754745,Nala742758,Nala370846,Nala730786,Nala1017051,Nala754734,Nala1103663,Nala1017044,Nala1947505,Nala1947502,Nala1007869,Nala1935510,Nala1020865,Nala703313,Nala1019834,Nala1019835,Nala1007848,Nala1959526,Nala729923,Nala367071,Nala2042011,Nala1972511,Nala729958,Nala1019884,Nala1019872,Nala1005226,Nala1005229,Nala715324,Nala1020843,Nala703353,Nala235464,Nala705912,Nala1019817,Nala223422,Nala1019809,Nala1935555,Nala235405,Nala298980,Nala298985,Nala813616,Nala1078160,Nala766895,Nala284365,Nala813601,Nala739270,Nala1078145,Nala766872,Nala1103589,Nala791825,Nala1042169,Nala247358,Nala223372,Nala262973,Nala259324,Nala235356,Nala249990,Nala296388,Nala235367,Nala2020719,Nala223396,Nala296390,Nala1078109,Nala727220,Nala730877,Nala778812,Nala2032768,Nala1029146,Nala823030,Nala1017156,Nala825684,Nala742866,Nala823019,Nala811040,Nala742862,Nala286937,Nala703279,Nala367110,Nala1019799,Nala1056786,Nala703284,Nala727230,Nala1042134,Nala2007794,Nala703270,Nala331102,Nala1972475,Nala727267,Nala2005191,Nala739257,Nala331172,Nala1044739,Nala331160,Nala2030134,Nala298967,Nala994330,Nala343103,Nala1032771,Nala286989,Nala1972484,Nala286990,Nala286991,Nala298977,Nala739245,Nala715294,Nala370717,Nala801669,Nala2017194,Nala705632,Nala1019537,Nala729621,Nala211501,Nala1959207,Nala717622,Nala1974828,Nala1947231,Nala235583,Nala1935231,Nala1935227,Nala247539,Nala1947201,Nala247548,Nala259507,Nala1923215,Nala1923214,Nala1081499,Nala791556,Nala791551,Nala211578,Nala1947198,Nala742570,Nala742586,Nala730575,Nala742557,Nala318416,Nala984883,Nala1093415,Nala1935185,Nala730586,Nala1935188,Nala1972170,Nala1960198,Nala994276,Nala994275,Nala1935166,Nala1972192,Nala259441,Nala994294,Nala1115487,Nala1068417,Nala247454,Nala2020840,Nala984840,Nala331430,Nala259438,Nala1935143,Nala1127453,Nala1127451,Nala1007479,Nala2029237,Nala2032885,Nala331497,Nala1020460,Nala2020898,Nala729543,Nala2044896,Nala1962768,Nala1962767,Nala1962769,Nala2020885,Nala729536,Nala1032453,Nala705569,Nala2032856,Nala2020876,Nala1019423,Nala754525,Nala729559,Nala1972103,Nala717575,Nala825512,Nala996879,Nala742519,Nala1019473,Nala1972126,Nala2042294,Nala1950938,Nala1950943,Nala1020635,Nala208020,Nala1020640,Nala235607,Nala717708,Nala729720,Nala1005010,Nala211606,Nala730718,Nala1019654,Nala211623,Nala1960311,Nala233027,Nala233029,Nala1947319,Nala2020900,Nala1935318,Nala1923321,Nala1935308,Nala1950909,Nala208062,Nala1925974,Nala1949920,Nala1923318,Nala223678,Nala321976,Nala752013,Nala994128,Nala778675,Nala1081549,Nala727086,Nala778671,Nala370921,Nala370919,Nala1103347,Nala740026,Nala1947276,Nala984744,Nala247592,Nala727098,Nala1081507,Nala235599,Nala1947249,Nala1947248,Nala984719,Nala778647,Nala739085,Nala1103389,Nala1947235,Nala705679,Nala742610,Nala331379,Nala1068521,Nala1962875,Nala1972210,Nala996713,Nala2042358,Nala1962882,Nala367341,Nala1007560,Nala715013,Nala1974885,Nala729674,Nala729671,Nala1020542,Nala727046,Nala727045,Nala2044984,Nala367308,Nala742645,Nala1044517,Nala727029,Nala1029548,Nala1042523,Nala1017557,Nala735252,Nala989558,Nala723253,Nala280309,Nala808709,Nala808713,Nala749897,Nala989544,Nala737887,Nala231357,Nala1017538,Nala280323,Nala231360,Nala723268,Nala270938,Nala747273,Nala233994,Nala218361,Nala989518,Nala723299,Nala231344,Nala257958,Nala304858,Nala233978,Nala760222,Nala218365,Nala218367,Nala257934,Nala1029533,Nala735285,Nala245960,Nala326224,Nala725837,Nala725834,Nala818120,Nala806143,Nala749816,Nala711210,Nala255392,Nala711209,Nala326266,Nala326269,Nala255379,Nala1017518,Nala1017517,Nala341825,Nala749841,Nala326254,Nala326256,Nala341834,Nala341835,Nala723241,Nala267344,Nala1955477,Nala711262,Nala711261,Nala255358,Nala255352,Nala1005506,Nala1967468,Nala363247,Nala326274,Nala701822,Nala701835,Nala1054493,Nala701842,Nala713821,Nala218318,Nala280267,Nala1030492,Nala206326,Nala221958,Nala233960,Nala280271,Nala218303,Nala221954,Nala206341,Nala2042489,Nala221974,Nala1931405,Nala1042442,Nala221913,Nala1029483,Nala1029490,Nala208966,Nala208964,Nala774972,Nala735369,Nala723378,Nala316706,Nala760316,Nala1980562,Nala750986,Nala796307,Nala750983,Nala1980592,Nala750989,Nala749984,Nala255448,Nala255441,Nala243467,Nala218474,Nala1029639,Nala990489,Nala231464,Nala316749,Nala316744,Nala316712,Nala1943561,Nala747380,Nala280493,Nala255405,Nala231448,Nala218490,Nala1017689,Nala1015028,Nala1017686,Nala713970,Nala750927,Nala1967527,Nala725943,Nala304778,Nala304775,Nala749904,Nala341769,Nala1967531,Nala328736,Nala267499,Nala713984,Nala806001,Nala725969,Nala723303,Nala1980533,Nala314152,Nala1967558,Nala749965,Nala328799,Nala989465,Nala267468,Nala990414,Nala280405,Nala1017615,Nala1017614,Nala1017616,Nala989451,Nala735314,Nala723346,Nala255481,Nala749955,Nala806099,Nala701918,Nala1101386,Nala1125338,Nala326170,Nala701925,Nala365757,Nala725912,Nala351118,Nala1955505,Nala713923,Nala818037,Nala351114,Nala365762,Nala990391,Nala2029599,Nala990397,Nala1127925,Nala280393,Nala231423,Nala280392,Nala1127949,Nala1029589,Nala1029584,Nala1127966,Nala1127953,Nala784222,Nala784221,Nala1127981,Nala1127982,Nala1054561,Nala1056926,Nala749652,Nala1970880,Nala1943262,Nala750632,Nala1955273,Nala723009,Nala992989,Nala711055,Nala1994841,Nala1020997,Nala243571,Nala1032988,Nala1030324,Nala1955287,Nala1955293,Nala255567,Nala243580,Nala750688,Nala1992244,Nala759016,Nala314430,Nala1005366,Nala1017346,Nala314448,Nala735063,Nala280596,Nala218594,Nala749674,Nala292586,Nala735026,Nala231559,Nala735031,Nala749666,Nala749664,Nala990384,Nala723073,Nala1933870,Nala314427,Nala1017324,Nala1017327,Nala314428,Nala701629,Nala1007907,Nala821505,Nala1020928,Nala808513,Nala1019931,Nala1970858,Nala1970859,Nala725637,Nala725636,Nala701664,Nala280509,Nala992941,Nala1957885,Nala2017611,Nala1970846,Nala711018,Nala326493,Nala725651,Nala989330,Nala992966,Nala990301,Nala267572,Nala725648,Nala279553,Nala1943274,Nala1091248,Nala2029600,Nala1042270,Nala363447,Nala363449,Nala774572,Nala750595,Nala231548,Nala1017262,Nala1093822,Nala798565,Nala798567,Nala990299,Nala2039015,Nala1945820,Nala2027024,Nala1933830,Nala1056896,Nala1054235,Nala1933828,Nala1113205,Nala1032875,Nala774537,Nala1029231,Nala774544,Nala1044855,Nala1992184,Nala774561,Nala206550,Nala241056,Nala267686,Nala1955377,Nala267679,Nala1005436,Nala241033,Nala1042426,Nala735114,Nala1994978,Nala253026,Nala1030441,Nala304993,Nala231697,Nala204082,Nala1931359,Nala1931354,Nala228027,Nala747156,Nala723165,Nala1945994,Nala1943332,Nala304979,Nala304978,Nala255633,Nala1029413,Nala1103708,Nala750773,Nala735160,Nala1980383,Nala1980384,Nala735164,Nala216074,Nala216072,Nala989274,Nala989271,Nala1125053,Nala326329,Nala713752,Nala1969958,Nala1113097,Nala701772,Nala711110,Nala749728,Nala1967317,Nala749723,Nala1005403,Nala713767,Nala280632,Nala737728,Nala713795,Nala1970989,Nala279677,Nala1982964,Nala1982963,Nala253061,Nala280659,Nala1933909,Nala206601,Nala796083,Nala206628,Nala1957901,Nala2027135,Nala1113165,Nala772085,Nala363323,Nala1113185,Nala1125160,Nala1125156,Nala1933984,Nala1029386,Nala1943300,Nala1054343,Nala1056998,Nala231668,Nala1017388,Nala228021,Nala735067,Nala231632,Nala2027152,Nala2003190,Nala231636,Nala231635,Nala228016,Nala228012,Nala990185,Nala1933958,Nala2027149,Nala735087,Nala1017361,Nala1017366,Nala1029351,Nala231623,Nala774682,Nala204017,Nala1044997,Nala1040342,Nala257527,Nala1003396,Nala1052327,Nala1052310,Nala701482,Nala233562,Nala1101826,Nala701478,Nala1967006,Nala1003371,Nala257502,Nala713477,Nala257504,Nala233535,Nala1091915,Nala282514,Nala245524,Nala1970698,Nala1042966,Nala1945642,Nala750430,Nala713487,Nala1027334,Nala713486,Nala208554,Nala282535,Nala1111205,Nala1042972,Nala1945613,Nala725486,Nala808312,Nala269584,Nala304440,Nala270569,Nala316429,Nala341405,Nala989134,Nala1005946,Nala257575,Nala1027319,Nala1029908,Nala316453,Nala713407,Nala713408,Nala1970601,Nala269530,Nala1943056,Nala713439,Nala713423,Nala270500,Nala233586,Nala1017968,Nala992725,Nala1943034,Nala2003243,Nala798382,Nala2030840,Nala270499,Nala270495,Nala798339,Nala1933615,Nala1933606,Nala749347,Nala2015284,Nala208525,Nala1135237,Nala776962,Nala1064214,Nala1064212,Nala1066871,Nala1066870,Nala774317,Nala774316,Nala1091828,Nala1091827,Nala1091825,Nala1091824,Nala1076410,Nala725561,Nala257640,Nala1957797,Nala1994743,Nala1039465,Nala218040,Nala206045,Nala206047,Nala725558,Nala233682,Nala269610,Nala1994752,Nala713565,Nala206059,Nala725582,Nala725583,Nala269601,Nala257620,Nala1040474,Nala1982762,Nala1933788,Nala318910,Nala1982796,Nala725591,Nala725585,Nala1945750,Nala725587,Nala1967184,Nala1933765,Nala1933754,Nala1039458,Nala245601,Nala1027417,Nala1027416,Nala270680,Nala231070,Nala231071,Nala1003414,Nala270677,Nala1003418,Nala304309,Nala1003403,Nala343951,Nala255049,Nala989009,Nala1003475,Nala811803,Nala1003474,Nala725518,Nala2005988,Nala231067,Nala270641,Nala713522,Nala231068,Nala1957763,Nala218074,Nala2005991,Nala2005994,Nala2005995,Nala1955116,Nala270633,Nala1931194,Nala318984,Nala316380,Nala1111181,Nala304397,Nala821221,Nala808229,Nala1088393,Nala2003387,Nala808213,Nala808209,Nala270583,Nala2015374,Nala1076377,Nala749492,Nala1933748,Nala798421,Nala1933745,Nala1111122,Nala1933727,Nala1111125,Nala1992023,Nala749483,Nala1921730,Nala1111119,Nala1052363,Nala1933701,Nala1064342,Nala1052350,Nala341397,Nala1040377,Nala821274,Nala1088324,Nala821278,Nala1040396,Nala750499,Nala727860,Nala764805,Nala257761,Nala1933462,Nala282728,Nala1039106,Nala740830,Nala206183,Nala1933454,Nala218153,Nala245786,Nala294725,Nala294722,Nala1921467,Nala1933448,Nala257740,Nala1933446,Nala231113,Nala231112,Nala713234,Nala727875,Nala282747,Nala282748,Nala294733,Nala294732,Nala218166,Nala1027159,Nala282752,Nala206199,Nala727867,Nala1054751,Nala1029744,Nala750204,Nala257721,Nala257724,Nala713254,Nala739892,Nala750208,Nala764847,Nala740875,Nala294755,Nala1029752,Nala740881,Nala740880,Nala294751,Nala245745,Nala1027102,Nala1933408,Nala713277,Nala233743,Nala294771,Nala245723,Nala1005731,Nala2003445,Nala2003444,Nala326028,Nala326026,Nala1017756,Nala314039,Nala314032,Nala231180,Nala326014,Nala727808,Nala255148,Nala314045,Nala727831,Nala1005748,Nala715842,Nala255121,Nala2039437,Nala774186,Nala279098,Nala798159,Nala279061,Nala1040091,Nala326099,Nala2039466,Nala1076038,Nala1076032,Nala267070,Nala1076041,Nala255082,Nala750121,Nala713186,Nala737156,Nala282690,Nala776769,Nala1040059,Nala713171,Nala713172,Nala1039074,Nala1076029,Nala725145,Nala1091645,Nala1994327,Nala1970384,Nala749117,Nala208778,Nala740785,Nala750164,Nala363057,Nala1042689,Nala1039032,Nala750141,Nala1052021,Nala750140,Nala1994369,Nala351087,Nala750131,Nala1052012,Nala776748,Nala776749,Nala749160,Nala1040033,Nala776746,Nala1040037,Nala1052015,Nala231251,Nala1003273,Nala1015258,Nala1970538,Nala1015253,Nala1052203,Nala1078834,Nala1052202,Nala1027253,Nala269853,Nala257877,Nala739973,Nala294839,Nala1945556,Nala725305,Nala727961,Nala727962,Nala1054887,Nala1052222,Nala231230,Nala1957578,Nala294840,Nala1052226,Nala1003245,Nala992401,Nala740949,Nala231242,Nala752910,Nala713344,Nala1015228,Nala245881,Nala1054873,Nala725323,Nala701374,Nala737349,Nala1042840,Nala233879,Nala221880,Nala245855,Nala245869,Nala1029878,Nala270808,Nala1945519,Nala206258,Nala245867,Nala1113504,Nala750303,Nala1970595,Nala1113505,Nala1982574,Nala992445,Nala1933517,Nala233866,Nala1027235,Nala737342,Nala1029828,Nala1029833,Nala1005840,Nala703944,Nala316526,Nala316521,Nala316524,Nala255280,Nala1003236,Nala255251,Nala2003575,Nala2003573,Nala1017863,Nala1945594,Nala243250,Nala740908,Nala740907,Nala231283,Nala1029815,Nala231284,Nala269873,Nala1933596,Nala316569,Nala1017845,Nala701339,Nala1125583,Nala762289,Nala774259,Nala774262,Nala353531,Nala1088135,Nala1970494,Nala257808,Nala245813,Nala1101549,Nala776886,Nala750236,Nala774228,Nala208877,Nala821073,Nala788870,Nala221858,Nala233829,Nala245800,Nala280180,Nala1027162,Nala1052146,Nala749275,Nala1994488,Nala750254,Nala1054796,Nala1112953,Nala288261,Nala1100969,Nala288264,Nala264289,Nala744185,Nala817654,Nala1038454,Nala1124975,Nala1038455,Nala781105,Nala1112987,Nala1112983,Nala252274,Nala252273,Nala986479,Nala1051452,Nala1110356,Nala781120,Nala781132,Nala795710,Nala1964363,Nala291840,Nala734777,Nala1051411,Nala758739,Nala335150,Nala758730,Nala746765,Nala720187,Nala1002497,Nala720180,Nala350781,Nala1112900,Nala1124914,Nala1100947,Nala1124916,Nala276290,Nala1002477,Nala288255,Nala744151,Nala1014450,Nala217860,Nala217861,Nala1927355,Nala205882,Nala215222,Nala719101,Nala203238,Nala709788,Nala707125,Nala707124,Nala203248,Nala229850,Nala734758,Nala217828,Nala710789,Nala720103,Nala1927310,Nala707128,Nala217814,Nala710774,Nala1978965,Nala998419,Nala998414,Nala734732,Nala2039696,Nala793091,Nala239256,Nala264211,Nala313826,Nala227265,Nala986445,Nala240258,Nala264200,Nala266855,Nala254861,Nala266845,Nala266842,Nala313816,Nala986418,Nala313814,Nala313812,Nala239251,Nala227221,Nala203270,Nala230893,Nala230897,Nala227214,Nala229871,Nala230868,Nala230867,Nala227243,Nala1942993,Nala230871,Nala230870,Nala230873,Nala230875,Nala230874,Nala230877,Nala230876,Nala986394,Nala264386,Nala1100887,Nala1100883,Nala252380,Nala1038578,Nala1051573,Nala240391,Nala252379,Nala781255,Nala1109242,Nala998311,Nala1927508,Nala998314,Nala998313,Nala288308,Nala288307,Nala1038534,Nala744235,Nala311089,Nala288311,Nala732265,Nala362674,Nala359036,Nala359035,Nala1964499,Nala720255,Nala720292,Nala734896,Nala1038553,Nala744216,Nala288329,Nala1988477,Nala1988478,Nala1002555,Nala719294,Nala203407,Nala1100801,Nala1026512,Nala1026525,Nala2027742,Nala768220,Nala215321,Nala205997,Nala746812,Nala1927473,Nala205996,Nala734813,Nala734816,Nala215349,Nala720209,Nala203350,Nala203351,Nala734825,Nala710875,Nala254913,Nala254911,Nala227312,Nala1964432,Nala1927426,Nala1952469,Nala734870,Nala719244,Nala1939409,Nala2025185,Nala719230,Nala230933,Nala758826,Nala1002523,Nala758829,Nala2037153,Nala998300,Nala734860,Nala734863,Nala719258,Nala229937,Nala720234,Nala227386,Nala1109274,Nala240369,Nala1109254,Nala264323,Nala240374,Nala239359,Nala710800,Nala254983,Nala301712,Nala301714,Nala988954,Nala215363,Nala1134264,Nala278931,Nala313743,Nala313742,Nala227345,Nala313747,Nala278930,Nala313740,Nala215351,Nala203398,Nala242964,Nala227356,Nala227351,Nala998279,Nala998281,Nala998280,Nala998287,Nala998292,Nala998290,Nala998299,Nala1065897,Nala1002270,Nala1038287,Nala771542,Nala1041872,Nala1077831,Nala1026240,Nala1065857,Nala323361,Nala2015813,Nala252495,Nala1014209,Nala1028850,Nala1041830,Nala1028869,Nala1002216,Nala1026202,Nala746540,Nala746545,Nala1028874,Nala2039813,Nala817493,Nala722573,Nala2025239,Nala288464,Nala734596,Nala288462,Nala1964168,Nala746584,Nala1002240,Nala998270,Nala998272,Nala998271,Nala1041805,Nala710501,Nala1004805,Nala1930749,Nala227414,Nala710526,Nala1930720,Nala1952104,Nala1930719,Nala1929718,Nala709557,Nala709569,Nala1004814,Nala1939170,Nala276433,Nala252471,Nala276417,Nala264421,Nala1942780,Nala1942782,Nala215487,Nala783481,Nala1051144,Nala1939124,Nala240421,Nala1930773,Nala1110196,Nala215498,Nala252419,Nala252415,Nala795670,Nala744084,Nala998159,Nala744097,Nala349871,Nala795668,Nala744088,Nala360204,Nala360205,Nala1038395,Nala819941,Nala1051366,Nala2039904,Nala1038344,Nala988773,Nala819903,Nala1063315,Nala1038353,Nala744099,Nala744098,Nala349858,Nala1002347,Nala203613,Nala1004999,Nala1026329,Nala719034,Nala771633,Nala1964254,Nala746668,Nala1002326,Nala215627,Nala1041973,Nala746639,Nala1964268,Nala1964269,Nala1065929,Nala1065928,Nala1002315,Nala1016959,Nala771650,Nala335269,Nala1004979,Nala362883,Nala1041910,Nala1041916,Nala720059,Nala1041909,Nala1026307,Nala998153,Nala998151,Nala1041925,Nala2013351,Nala986175,Nala1041929,Nala240522,Nala1942853,Nala203576,Nala252514,Nala1028910,Nala1952209,Nala203599,Nala707002,Nala707003,Nala215572,Nala1952211,Nala1978857,Nala707018,Nala372288,Nala1002304,Nala710663,Nala1016949,Nala227501,Nala1942816,Nala734648,Nala1942809,Nala1952245,Nala710690,Nala215532,Nala719012,Nala719016,Nala203562,Nala707036,Nala252589,Nala1075296,Nala988737,Nala252591,Nala1122018,Nala1075272,Nala1075271,Nala276523,Nala1109075,Nala1110043,Nala795589,Nala1942887,Nala1942883,Nala1090878,Nala325954,Nala252521,Nala1927238,Nala1954835,Nala1991593,Nala819844,Nala313304,Nala998041,Nala266463,Nala266460,Nala797967,Nala315977,Nala783338,Nala986030,Nala242482,Nala988683,Nala988685,Nala301313,Nala771371,Nala266442,Nala1048263,Nala266434,Nala230482,Nala230483,Nala1048267,Nala1048269,Nala254444,Nala1120136,Nala986000,Nala785958,Nala230460,Nala230462,Nala230465,Nala230467,Nala352902,Nala797943,Nala230475,Nala797945,Nala230477,Nala805291,Nala734320,Nala712992,Nala362312,Nala362313,Nala820891,Nala337335,Nala352956,Nala2013485,Nala278498,Nala722368,Nala710379,Nala734363,Nala349329,Nala337381,Nala734331,Nala349322,Nala998018,Nala1026896,Nala349325,Nala1122731,Nala337375,Nala773916,Nala1051848,Nala1051844,Nala748989,Nala337368,Nala1002852,Nala1002858,Nala712919,Nala1026851,Nala724925,Nala1026862,Nala1051806,Nala724913,Nala712965,Nala748914,Nala700977,Nala712958,Nala1014876,Nala700981,Nala709313,Nala1038806,Nala712978,Nala724953,Nala1966533,Nala217464,Nala217468,Nala988623,Nala254411,Nala217485,Nala242403,Nala1002820,Nala301411,Nala230413,Nala1109663,Nala1134624,Nala820705,Nala988567,Nala746477,Nala746494,Nala746495,Nala771425,Nala291592,Nala230580,Nala783422,Nala1119042,Nala254554,Nala1122689,Nala1048340,Nala710464,Nala710461,Nala1991633,Nala710463,Nala710453,Nala710455,Nala337228,Nala1073315,Nala1966673,Nala1966675,Nala1024392,Nala734419,Nala1000382,Nala734411,Nala805137,Nala1966686,Nala1991620,Nala1000372,Nala1012351,Nala337204,Nala1048300,Nala1964047,Nala1063927,Nala1038981,Nala820742,Nala337265,Nala819761,Nala1122610,Nala820733,Nala820737,Nala820739,Nala734469,Nala1122606,Nala1122600,Nala820725,Nala313299,Nala1000323,Nala205517,Nala1000326,Nala362277,Nala362278,Nala217517,Nala1051924,Nala1966625,Nala722421,Nala709465,Nala350275,Nala350277,Nala205500,Nala230560,Nala230563,Nala230565,Nala217581,Nala1942667,Nala1927027,Nala1120092,Nala1120091,Nala242514,Nala1930662,Nala1929680,Nala242510,Nala229517,Nala1085268,Nala783381,Nala1942634,Nala1085265,Nala1014900,Nala229536,Nala1085272,Nala1122514,Nala301563,Nala301564,Nala1073001,Nala1012082,Nala1942396,Nala748790,Nala722183,Nala746132,Nala1000096,Nala1000097,Nala734150,Nala278660,Nala1036031,Nala227069,Nala203098,Nala988425,Nala746192,Nala288079,Nala288077,Nala1942369,Nala313594,Nala313593,Nala1942362,Nala785728,Nala240023,Nala1061018,Nala1942357,Nala1087619,Nala301596,Nala252017,Nala337520,Nala712765,Nala349585,Nala700779,Nala1954336,Nala1954330,Nala1038668,Nala1036002,Nala1026694,Nala2047004,Nala1024044,Nala712779,Nala1993922,Nala773714,Nala712771,Nala1036028,Nala2023057,Nala748758,Nala712798,Nala712796,Nala734121,Nala1000075,Nala349560,Nala746107,Nala1966356,Nala988495,Nala1000067,Nala1000068,Nala1109527,Nala264075,Nala349566,Nala252089,Nala1966366,Nala252084,Nala748734,Nala1000054,Nala349578,Nala349579,Nala252090,Nala230618,Nala1002618,Nala1932900,Nala724707,Nala724701,Nala1920904,Nala205607,Nala1014628,Nala1981918,Nala1981917,Nala1002637,Nala1002636,Nala301600,Nala227030,Nala227022,Nala242664,Nala1942321,Nala254622,Nala795042,Nala771097,Nala239008,Nala783080,Nala1942307,Nala215004,Nala242604,Nala215021,Nala785684,Nala1085128,Nala325412,Nala1085121,Nala252184,Nala264169,Nala264164,Nala349405,Nala771241,Nala264155,Nala1110439,Nala1110438,Nala748899,Nala771258,Nala734270,Nala2001786,Nala1075760,Nala325458,Nala227192,Nala227190,Nala264121,Nala337427,Nala1991495,Nala313447,Nala313443,Nala1110463,Nala264103,Nala240156,Nala266764,Nala1048157,Nala252133,Nala2011147,Nala1051757,Nala748834,Nala1036115,Nala325492,Nala217804,Nala349485,Nala2023105,Nala748825,Nala758200,Nala991969,Nala746215,Nala1991447,Nala1000186,Nala1966492,Nala1991419,Nala1051737,Nala1024128,Nala349455,Nala710273,Nala1036103,Nala712806,Nala712805,Nala217744,Nala205759,Nala1002734,Nala1014708,Nala700838,Nala700837,Nala700836,Nala700848,Nala2035160,Nala1002783,Nala712844,Nala205716,Nala709203,Nala1000111,Nala724817,Nala1000101,Nala1000105,Nala700875,Nala1134460,Nala254764,Nala215173,Nala203175,Nala795141,Nala795143,Nala230781,Nala1097045,Nala227159,Nala301521,Nala230763,Nala2001830,Nala783137,Nala229785,Nala2001808,Nala217792,Nala357365,Nala357378,Nala1071065,Nala1071064,Nala333370,Nala1058061,Nala1058059,Nala1950619,Nala994078,Nala1061674,Nala984704,Nala1058023,Nala984703,Nala1935009,Nala237528,Nala1937648,Nala225545,Nala1073643,Nala213557,Nala1010059,Nala2025889,Nala1925661,Nala778340,Nala781982,Nala781999,Nala1036687,Nala1034037,Nala1022060,Nala1925617,Nala996655,Nala286403,Nala286401,Nala250448,Nala237489,Nala213491,Nala1022003,Nala717375,Nala705390,Nala756966,Nala732999,Nala754300,Nala1024676,Nala754304,Nala984645,Nala1000650,Nala1022025,Nala1061603,Nala1061602,Nala1986564,Nala213466,Nala742374,Nala286449,Nala321400,Nala250415,Nala249424,Nala742382,Nala1036600,Nala1010038,Nala742384,Nala1012696,Nala1010033,Nala754346,Nala237410,Nala1048603,Nala766325,Nala213490,Nala1000696,Nala1000697,Nala249404,Nala719961,Nala756908,Nala719943,Nala357410,Nala274489,Nala719983,Nala1962521,Nala719974,Nala730312,Nala274451,Nala744952,Nala720975,Nala744962,Nala803954,Nala803956,Nala250462,Nala803958,Nala803957,Nala2001921,Nala730306,Nala250478,Nala803961,Nala2001938,Nala369233,Nala1949719,Nala825140,Nala825141,Nala1000803,Nala1120491,Nala813135,Nala1071175,Nala705505,Nala705507,Nala1950741,Nala1132469,Nala1132471,Nala250604,Nala1107409,Nala211004,Nala249612,Nala1046153,Nala1046157,Nala213655,Nala213683,Nala1010188,Nala213674,Nala766481,Nala1107415,Nala1107416,Nala1046178,Nala1107417,Nala237623,Nala1009195,Nala1925769,Nala1107448,Nala213625,Nala213622,Nala1085739,Nala369271,Nala2035384,Nala213647,Nala213645,Nala1085702,Nala1937723,Nala1034156,Nala369294,Nala286524,Nala742454,Nala1972022,Nala729474,Nala1022125,Nala250573,Nala1022129,Nala262548,Nala754425,Nala1000771,Nala754419,Nala984515,Nala1960073,Nala213585,Nala1947034,Nala213586,Nala996574,Nala766464,Nala984505,Nala1972080,Nala1960085,Nala1009166,Nala1947018,Nala1036720,Nala766458,Nala237539,Nala742481,Nala742483,Nala323973,Nala1974633,Nala1974635,Nala335950,Nala729412,Nala705449,Nala1000762,Nala1998629,Nala1998628,Nala1950696,Nala729429,Nala705476,Nala729424,Nala996513,Nala1972015,Nala250586,Nala1000744,Nala996529,Nala286513,Nala717473,Nala984550,Nala1962694,Nala984553,Nala705498,Nala213708,Nala1119330,Nala1107391,Nala1119355,Nala1097449,Nala1107383,Nala1132361,Nala1097429,Nala1073477,Nala1061498,Nala1132349,Nala719818,Nala803694,Nala1061489,Nala272086,Nala237757,Nala262710,Nala1986386,Nala249748,Nala730177,Nala211146,Nala249708,Nala296098,Nala1048418,Nala249706,Nala296096,Nala225711,Nala778110,Nala793748,Nala1036458,Nala754194,Nala262674,Nala250687,Nala1949386,Nala235061,Nala1000434,Nala308643,Nala1950374,Nala803708,Nala729147,Nala1937369,Nala250663,Nala756714,Nala250679,Nala1988987,Nala1000414,Nala705178,Nala284021,Nala235019,Nala996468,Nala1000475,Nala1000476,Nala223014,Nala247009,Nala1000464,Nala756765,Nala1937326,Nala1940972,Nala742112,Nala262602,Nala984492,Nala259075,Nala1952974,Nala720711,Nala719722,Nala803768,Nala272046,Nala357677,Nala1950324,Nala756701,Nala756700,Nala719758,Nala803732,Nala1000405,Nala318099,Nala719746,Nala720737,Nala1962311,Nala235076,Nala262692,Nala717125,Nala1964987,Nala247053,Nala1962322,Nala803722,Nala803720,Nala235094,Nala1122876,Nala1097588,Nala213830,Nala778298,Nala1119267,Nala2011581,Nala719916,Nala1949509,Nala719922,Nala742297,Nala223224,Nala778265,Nala1061548,Nala211233,Nala296178,Nala1097501,Nala211261,Nala250824,Nala730295,Nala1937524,Nala249835,Nala237862,Nala1925537,Nala235200,Nala791256,Nala781866,Nala1024570,Nala249818,Nala213863,Nala1109852,Nala213859,Nala1061537,Nala1024599,Nala223208,Nala249809,Nala1061528,Nala1061529,Nala1107218,Nala791218,Nala1048555,Nala1036586,Nala1950489,Nala235173,Nala235176,Nala223190,Nala223191,Nala272116,Nala274770,Nala1048508,Nala284107,Nala274768,Nala730244,Nala986954,Nala235192,Nala235190,Nala998977,Nala781848,Nala235154,Nala729260,Nala296100,Nala250784,Nala298765,Nala274752,Nala249796,Nala249795,Nala284128,Nala729252,Nala1048514,Nala742209,Nala705295,Nala237797,Nala284147,Nala296128,Nala729278,Nala211151,Nala729272,Nala250772,Nala296134,Nala296130,Nala754224,Nala274718,Nala742237,Nala262736,Nala1000573,Nala1925455,Nala1120294,Nala815632,Nala732800,Nala272165,Nala803644,Nala803643,Nala286714,Nala732851,Nala1000527,Nala768801,Nala998923,Nala720852,Nala1000515,Nala1949474,Nala720850,Nala756800,Nala998939,Nala286748,Nala286745,Nala984323,Nala286750,Nala729212,Nala247190,Nala321581,Nala803601,Nala803604,Nala803603,Nala719889,Nala803600,Nala705251,Nala803608,Nala2008026,Nala311584,Nala298085,Nala311583,Nala2008003,Nala2008007,Nala2023694,Nala815449,Nala815452,Nala274035,Nala274039,Nala2021000,Nala360517,Nala250077,Nala250076,Nala815421,Nala227704,Nala1119971,Nala215711,Nala2021060,Nala2021055,Nala2021056,Nala1986169,Nala1129313,Nala1927829,Nala1083433,Nala1046499,Nala1950125,Nala239659,Nala215670,Nala1952791,Nala215679,Nala1949152,Nala1949153,Nala719581,Nala998859,Nala1010469,Nala1937125,Nala1940772,Nala1925156,Nala996207,Nala998861,Nala1937120,Nala1937115,Nala719568,Nala707590,Nala227670,Nala1940766,Nala1949175,Nala1925145,Nala1962134,Nala996210,Nala311606,Nala1998107,Nala744559,Nala311603,Nala311604,Nala744552,Nala1998113,Nala311618,Nala215639,Nala227613,Nala996239,Nala1927766,Nala1925103,Nala203673,Nala288654,Nala732563,Nala237075,Nala1952716,Nala1009404,Nala237086,Nala1022411,Nala249035,Nala249038,Nala1952735,Nala252698,Nala213066,Nala213067,Nala250002,Nala249016,Nala213061,Nala720525,Nala707562,Nala1949127,Nala1949128,Nala1009429,Nala311677,Nala1129272,Nala815364,Nala2035731,Nala1130255,Nala791093,Nala1010604,Nala1009616,Nala1009608,Nala1964900,Nala1130293,Nala984160,Nala1964918,Nala805987,Nala250194,Nala1107889,Nala203852,Nala240808,Nala240804,Nala203851,Nala1927976,Nala227818,Nala768681,Nala203867,Nala227816,Nala240815,Nala2033160,Nala1998280,Nala215866,Nala1940925,Nala1119870,Nala1132835,Nala1083544,Nala1083557,Nala203826,Nala1105261,Nala754069,Nala2033191,Nala1927914,Nala742093,Nala1974215,Nala998712,Nala213142,Nala998716,Nala252746,Nala768606,Nala998722,Nala730000,Nala744648,Nala1964891,Nala227777,Nala781604,Nala732634,Nala729023,Nala213163,Nala744612,Nala1988871,Nala240745,Nala1119917,Nala1925256,Nala1009588,Nala227797,Nala1009593,Nala1998225,Nala1939891,Nala730030,Nala717065,Nala998754,Nala1940878,Nala1950291,Nala240726,Nala744675,Nala1927896,Nala1998208,Nala998774,Nala998780,Nala1986252,Nala1927894,Nala203794,Nala215775,Nala286114,Nala215778,Nala215777,Nala227753,Nala768611,Nala705094,Nala705093,Nala705099,Nala1022512,Nala249175,Nala250173,Nala719619,Nala250142,Nala1976800,Nala707624,Nala986778,Nala707658,Nala719643,Nala225163,Nala744609,Nala252795,Nala2011870,Nala986758,Nala1976856,Nala239792,Nala250109,Nala720644,Nala311542,Nala720641,Nala707687,Nala237147,Nala720636,Nala1105183,Nala817889,Nala817888,Nala345177,Nala2021201,Nala203924,Nala815209,Nala781351,Nala2035883,Nala239937,Nala227947,Nala227945,Nala252912,Nala783970,Nala2021294,Nala996033,Nala239917,Nala758988,Nala215986,Nala998697,Nala203995,Nala1105119,Nala744331,Nala744348,Nala240910,Nala227907,Nala771944,Nala1105131,Nala1130112,Nala815269,Nala1085839,Nala1046252,Nala1061886,Nala215934,Nala215933,Nala1046258,Nala215939,Nala815267,Nala1034218,Nala1048866,Nala237239,Nala986605,Nala250201,Nala249213,Nala986604,Nala771905,Nala710975,Nala710974,Nala1010238,Nala1022248,Nala252878,Nala719306,Nala249227,Nala1976539,Nala252843,Nala252842,Nala237226,Nala719336,Nala1034242,Nala1976558,Nala213220,Nala1119824,Nala1119823,Nala239859,Nala1952587,Nala1940518,Nala1940514,Nala1010289,Nala288877,Nala2011919,Nala2011911,Nala227852,Nala1061814,Nala1061815,Nala734970,Nala1939510,Nala225223,Nala298203,Nala996009,Nala213232,Nala758931,Nala998665,Nala734983,Nala1022228,Nala298215,Nala744308,Nala1036861,Nala1010253,Nala709915,Nala805956,Nala986688,Nala709903,Nala2008300,Nala710920,Nala710911,Nala249292,Nala986656,Nala805942,Nala805941,Nala1000813,Nala710919,Nala213298,Nala2021300,Nala1952518,Nala2021301,Nala213293,Nala1009204,Nala793295,Nala237293,Nala709977,Nala250237,Nala1000855,Nala815117,Nala1130038,Nala1083365,Nala1083366,Nala793469,Nala1083364,Nala805750,Nala1083375,Nala213428,Nala213427,Nala1927735,Nala998568,Nala1119646,Nala768425,Nala768417,Nala1022392,Nala1046360,Nala768485,Nala369022,Nala1119657,Nala213408,Nala276959,Nala1046327,Nala252987,Nala707467,Nala707465,Nala252997,Nala1949032,Nala744402,Nala1046341,Nala1952684,Nala719468,Nala1962005,Nala719459,Nala707469,Nala288975,Nala719455,Nala276922,Nala1976644,Nala1950032,Nala1962018,Nala1940643,Nala1940640,Nala1010332,Nala1964676,Nala720432,Nala1964674,Nala1036957,Nala276911,Nala1022318,Nala1107713,Nala1073919,Nala1022329,Nala744441,Nala1949079,Nala239950,Nala239959,Nala1022335,Nala1046309,Nala1046306,Nala1036971,Nala1940608,Nala274375,Nala1022301,Nala274332,Nala250363,Nala1010324,Nala1012978,Nala1009323,Nala1925085,Nala264990,Nala719417,Nala1940698,Nala274307,Nala274305,Nala704982,Nala2045442,Nala704975,Nala741936,Nala728936,Nala209462,Nala1934534,Nala714326,Nala714324,Nala714371,Nala726348,Nala1971556,Nala753922,Nala1922509,Nala210409,Nala210408,Nala210407,Nala258449,Nala246447,Nala800800,Nala1946597,Nala704911,Nala246451,Nala800814,Nala222459,Nala234456,Nala1934594,Nala716945,Nala305316,Nala1934570,Nala319955,Nala728910,Nala799239,Nala751286,Nala320983,Nala320986,Nala1069542,Nala810217,Nala763253,Nala775290,Nala295371,Nala751261,Nala1069550,Nala799249,Nala763246,Nala1021587,Nala789864,Nala1033565,Nala1069536,Nala1033575,Nala258352,Nala234386,Nala1069500,Nala234392,Nala763285,Nala777842,Nala726252,Nala1033529,Nala751216,Nala1008566,Nala751213,Nala1008558,Nala726242,Nala738250,Nala775200,Nala753856,Nala822283,Nala753852,Nala726290,Nala726291,Nala777808,Nala2021558,Nala726289,Nala726283,Nala751247,Nala283355,Nala297999,Nala1021520,Nala297996,Nala702444,Nala702448,Nala702450,Nala1008711,Nala1033702,Nala222559,Nala2033544,Nala1971668,Nala1956029,Nala726441,Nala1995648,Nala1995643,Nala714455,Nala1971651,Nala210505,Nala726438,Nala1956046,Nala1968029,Nala222509,Nala726462,Nala993535,Nala2033588,Nala2033586,Nala993539,Nala800709,Nala1116357,Nala1932098,Nala307835,Nala1104379,Nala258553,Nala234588,Nala246561,Nala1131974,Nala307819,Nala234565,Nala234568,Nala1092029,Nala222570,Nala1055071,Nala234577,Nala1055067,Nala307844,Nala307840,Nala246528,Nala1080027,Nala222582,Nala1934690,Nala1946669,Nala222588,Nala1018096,Nala1069688,Nala356833,Nala1080006,Nala271478,Nala789984,Nala1045662,Nala1045664,Nala344826,Nala1043025,Nala993423,Nala1008683,Nala1045637,Nala1033659,Nala753981,Nala1045623,Nala2006003,Nala2021623,Nala2021622,Nala726357,Nala751316,Nala366255,Nala777992,Nala765949,Nala789971,Nala1031011,Nala741990,Nala1033674,Nala1018052,Nala1018040,Nala368852,Nala1021637,Nala1006061,Nala219006,Nala219009,Nala728700,Nala209685,Nala1924973,Nala1922310,Nala702103,Nala702107,Nala1961952,Nala1936956,Nala222664,Nala2045642,Nala704788,Nala222609,Nala753706,Nala1936925,Nala714124,Nala993408,Nala728765,Nala704799,Nala714120,Nala207009,Nala209663,Nala1131879,Nala258685,Nala1128200,Nala219081,Nala1946341,Nala330529,Nala232023,Nala1104288,Nala1104285,Nala222697,Nala207072,Nala1961905,Nala232039,Nala232000,Nala305546,Nala1072993,Nala219070,Nala1934326,Nala704718,Nala1045353,Nala789663,Nala330567,Nala1995286,Nala1069331,Nala1033374,Nala1995292,Nala753696,Nala751031,Nala330547,Nala1069301,Nala1033381,Nala800646,Nala1045367,Nala1008383,Nala1072961,Nala342515,Nala1131952,Nala1116308,Nala1035997,Nala1072944,Nala1033334,Nala777662,Nala751073,Nala775009,Nala775006,Nala271563,Nala1072917,Nala1116323,Nala1045327,Nala1934291,Nala800619,Nala1047931,Nala753623,Nala822044,Nala741659,Nala1059937,Nala810054,Nala753616,Nala995982,Nala1021325,Nala714050,Nala777637,Nala209622,Nala1995237,Nala1995238,Nala822012,Nala765650,Nala751001,Nala1035916,Nala702079,Nala765649,Nala728699,Nala1035927,Nala800686,Nala765630,Nala2018112,Nala2033746,Nala809032,Nala765629,Nala1983259,Nala258739,Nala1946417,Nala704855,Nala1922448,Nala258724,Nala219118,Nala283708,Nala219120,Nala207147,Nala728843,Nala2018171,Nala1922427,Nala219136,Nala2043105,Nala728862,Nala366394,Nala753822,Nala714214,Nala741854,Nala753810,Nala714254,Nala741823,Nala741825,Nala995950,Nala714233,Nala207127,Nala271770,Nala1946485,Nala256130,Nala1116135,Nala704807,Nala2043184,Nala1946461,Nala1934475,Nala256108,Nala232128,Nala232129,Nala787192,Nala232132,Nala1934448,Nala1934442,Nala220163,Nala1069441,Nala800543,Nala800545,Nala366408,Nala800546,Nala751180,Nala1033487,Nala281088,Nala1033498,Nala751157,Nala329424,Nala366417,Nala366414,Nala293083,Nala293084,Nala256074,Nala1069401,Nala1069406,Nala1045438,Nala330486,Nala1070406,Nala1021479,Nala1106877,Nala1106876,Nala1106875,Nala256053,Nala2008837,Nala330459,Nala789772,Nala751190,Nala738114,Nala1008443,Nala209711,Nala726123,Nala714140,Nala283667,Nala222719,Nala1045411,Nala741744,Nala741745,Nala789723,Nala283688,Nala283687,Nala751133,Nala726172,Nala1983360,Nala726165,Nala726163,Nala2006290,Nala1983359,Nala1021402,Nala1008459,Nala1971395,Nala751102,Nala1021419,Nala1018404,Nala2031278,Nala1924736,Nala1961718,Nala1961719,Nala2031246,Nala1961722,Nala1997706,Nala1973744,Nala1006441,Nala728526,Nala728513,Nala210030,Nala222010,Nala1126273,Nala1948795,Nala209056,Nala1934153,Nala209061,Nala1946118,Nala1948779,Nala212658,Nala1948751,Nala248616,Nala1922110,Nala210017,Nala212678,Nala212679,Nala212677,Nala212674,Nala212675,Nala236607,Nala1936740,Nala1948721,Nala1092349,Nala1102355,Nala320501,Nala344516,Nala248582,Nala741475,Nala741476,Nala320563,Nala224595,Nala248567,Nala1055347,Nala753494,Nala332525,Nala332524,Nala1948697,Nala1114384,Nala1114387,Nala1094936,Nala2021925,Nala1973640,Nala1057977,Nala704468,Nala704469,Nala1043333,Nala741401,Nala728429,Nala995729,Nala1094921,Nala728422,Nala741419,Nala320573,Nala320574,Nala320572,Nala319599,Nala1973688,Nala995761,Nala1116943,Nala728460,Nala812445,Nala356525,Nala728459,Nala1018391,Nala728495,Nala1043310,Nala741422,Nala1018384,Nala1018386,Nala995798,Nala993130,Nala1971038,Nala1069915,Nala741436,Nala212731,Nala1948837,Nala1936858,Nala1018522,Nala1922208,Nala728607,Nala1043507,Nala1973844,Nala1924839,Nala728629,Nala741619,Nala728618,Nala1936804,Nala728649,Nala1018540,Nala368370,Nala1924807,Nala246101,Nala246108,Nala1114161,Nala246112,Nala234101,Nala234100,Nala222155,Nala234116,Nala261718,Nala212777,Nala212775,Nala1946215,Nala248727,Nala212766,Nala1922231,Nala212792,Nala1922238,Nala212780,Nala1934208,Nala1961806,Nala1934202,Nala1934201,Nala1936870,Nala1936862,Nala777562,Nala790538,Nala246070,Nala1092465,Nala319405,Nala234093,Nala319402,Nala258033,Nala297679,Nala297672,Nala271001,Nala741585,Nala777596,Nala320448,Nala1043497,Nala1114241,Nala993081,Nala246039,Nala222048,Nala222071,Nala1055493,Nala789528,Nala1079435,Nala1114269,Nala248676,Nala246017,Nala1055487,Nala704586,Nala716572,Nala812383,Nala728545,Nala728543,Nala995619,Nala1018478,Nala728576,Nala741509,Nala716589,Nala1006471,Nala1971112,Nala741510,Nala741512,Nala1971148,Nala995640,Nala753555,Nala1973790,Nala728580,Nala741570,Nala753538,Nala1043431,Nala297631,Nala1971157,Nala765501,Nala824196,Nala212840,Nala212847,Nala706940,Nala236801,Nala236800,Nala209217,Nala1021857,Nala718917,Nala1045808,Nala212813,Nala790290,Nala354059,Nala1008866,Nala1006202,Nala212837,Nala706974,Nala1008852,Nala718961,Nala273849,Nala248887,Nala210263,Nala209296,Nala258204,Nala246234,Nala234222,Nala246200,Nala261843,Nala246207,Nala236896,Nala1948525,Nala1924548,Nala261814,Nala209262,Nala1924536,Nala790236,Nala319709,Nala248830,Nala790243,Nala248832,Nala1936509,Nala319771,Nala319772,Nala319770,Nala1092106,Nala246187,Nala1055152,Nala1055153,Nala319765,Nala319762,Nala319763,Nala1079135,Nala1043169,Nala741254,Nala307769,Nala1055177,Nala319761,Nala332716,Nala1114104,Nala261791,Nala320734,Nala741235,Nala1055165,Nala1128742,Nala743893,Nala741233,Nala258136,Nala234164,Nala283170,Nala1043134,Nala792802,Nala246152,Nala234140,Nala258110,Nala319790,Nala741270,Nala246122,Nala1055136,Nala342152,Nala342151,Nala342153,Nala2018584,Nala704227,Nala731845,Nala2031551,Nala297705,Nala297708,Nala1008795,Nala297707,Nala1045749,Nala1006120,Nala1104708,Nala1961434,Nala1031120,Nala824210,Nala718876,Nala1961446,Nala743813,Nala731887,Nala728235,Nala704269,Nala728231,Nala995529,Nala728230,Nala1973445,Nala1018167,Nala743874,Nala1961471,Nala1961472,Nala1033740,Nala210314,Nala210315,Nala1045910,Nala209314,Nala209313,Nala248938,Nala212999,Nala1924601,Nala1021972,Nala704426,Nala212930,Nala1008980,Nala212954,Nala212951,Nala814688,Nala1021936,Nala212947,Nala210394,Nala246346,Nala273952,Nala1948661,Nala273944,Nala273942,Nala1936684,Nala234356,Nala258304,Nala1128584,Nala790334,Nala319605,Nala1948637,Nala246308,Nala246310,Nala246311,Nala319616,Nala1067281,Nala210374,Nala1008902,Nala273903,Nala1948619,Nala234313,Nala319650,Nala319651,Nala1985580,Nala728389,Nala319662,Nala1043289,Nala1104651,Nala1094875,Nala271249,Nala1128638,Nala789329,Nala1043255,Nala1043242,Nala1094832,Nala741391,Nala1094828,Nala319667,Nala741385,Nala319666,Nala319663,Nala319683,Nala258220,Nala1082842,Nala1067222,Nala1948568,Nala234280,Nala731969,Nala718995,Nala704335,Nala2031669,Nala2004068,Nala212911,Nala1973548,Nala320699,Nala780926,Nala283201,Nala1057863,Nala283209,Nala716369,Nala741326,Nala814760,Nala995415,Nala342008,Nala995429,Nala995428,Nala1006288,Nala1018265,Nala1031201,Nala728362,Nala741313,Nala741316,Nala741317,Nala741318,Nala1031866,Nala205082,Nala1942184,Nala748562,Nala1942180,Nala773528,Nala217074,Nala1966148,Nala1028220,Nala303513,Nala1930192,Nala761523,Nala244699,Nala748569,Nala232681,Nala761518,Nala1018865,Nala1018860,Nala1942154,Nala232691,Nala1067826,Nala1043863,Nala1006870,Nala1018857,Nala1018859,Nala785534,Nala242012,Nala327510,Nala1031833,Nala232674,Nala1991134,Nala232645,Nala281696,Nala220697,Nala232650,Nala1016239,Nala1043827,Nala254083,Nala712517,Nala991810,Nala712512,Nala254099,Nala991822,Nala1954118,Nala712532,Nala807453,Nala266041,Nala1956781,Nala700568,Nala327597,Nala1954127,Nala327599,Nala1018844,Nala1018847,Nala724541,Nala712552,Nala1956795,Nala1018833,Nala327573,Nala327572,Nala991867,Nala254037,Nala2043709,Nala340577,Nala1065142,Nala1053196,Nala1079781,Nala712500,Nala700518,Nala1065169,Nala1968719,Nala2031797,Nala2016159,Nala1944758,Nala1016189,Nala1077113,Nala1041148,Nala1929120,Nala1991090,Nala220658,Nala220656,Nala219651,Nala1041105,Nala207629,Nala207624,Nala220613,Nala1041132,Nala748682,Nala229175,Nala217195,Nala748678,Nala266103,Nala734013,Nala734012,Nala1028359,Nala230146,Nala734021,Nala229181,Nala1018974,Nala254116,Nala1978275,Nala242133,Nala748663,Nala291119,Nala293775,Nala734080,Nala1043936,Nala773611,Nala1942237,Nala205186,Nala988198,Nala1018929,Nala2006805,Nala1018912,Nala822965,Nala822967,Nala700680,Nala1956888,Nala1018900,Nala1018901,Nala266161,Nala991717,Nala988152,Nala988151,Nala1004325,Nala736661,Nala254166,Nala2006830,Nala315488,Nala748646,Nala315470,Nala991744,Nala2006813,Nala1966263,Nala1954274,Nala278108,Nala2006823,Nala2018863,Nala364466,Nala364463,Nala1920800,Nala2006856,Nala1920818,Nala1092890,Nala1956831,Nala1981803,Nala988095,Nala2006890,Nala700634,Nala712612,Nala1968837,Nala1929249,Nala1991197,Nala293698,Nala1041273,Nala207772,Nala232758,Nala207783,Nala207789,Nala1016292,Nala1991179,Nala1114620,Nala1991188,Nala1929223,Nala291079,Nala232706,Nala785546,Nala1920860,Nala364497,Nala1041222,Nala219713,Nala1932838,Nala773585,Nala1028272,Nala785561,Nala785562,Nala205106,Nala1920851,Nala303743,Nala254247,Nala1018640,Nala712356,Nala1981560,Nala700399,Nala293889,Nala991671,Nala1004049,Nala1018688,Nala217253,Nala254216,Nala1018679,Nala217262,Nala1004027,Nala232888,Nala736365,Nala736368,Nala242215,Nala726928,Nala726926,Nala726927,Nala2006929,Nala738921,Nala810857,Nala278279,Nala726941,Nala2006904,Nala2006905,Nala988043,Nala738909,Nala738903,Nala714952,Nala281823,Nala1981506,Nala712324,Nala337154,Nala809836,Nala702992,Nala293821,Nala712311,Nala1956553,Nala751928,Nala2006936,Nala293834,Nala2006938,Nala810814,Nala726987,Nala712338,Nala1968559,Nala700363,Nala350174,Nala819280,Nala219825,Nala1080571,Nala219823,Nala702909,Nala207833,Nala1079599,Nala1079598,Nala1079596,Nala219810,Nala2016304,Nala207842,Nala773294,Nala702910,Nala702944,Nala726900,Nala714915,Nala229205,Nala785227,Nala1981497,Nala773267,Nala256815,Nala205257,Nala1080503,Nala1080504,Nala1006591,Nala1018574,Nala303820,Nala2043986,Nala232830,Nala205202,Nala219864,Nala1114549,Nala1043549,Nala1006786,Nala736454,Nala1966028,Nala1966026,Nala1004114,Nala1028102,Nala278329,Nala736435,Nala242360,Nala242364,Nala1018740,Nala1993646,Nala1018739,Nala1018738,Nala1966071,Nala1978056,Nala1978058,Nala736498,Nala1942013,Nala1942012,Nala217379,Nala991587,Nala1932676,Nala1004143,Nala991581,Nala244982,Nala254316,Nala809766,Nala809767,Nala340652,Nala1956631,Nala809769,Nala700422,Nala1981600,Nala1956657,Nala1006742,Nala1956665,Nala352603,Nala700474,Nala712459,Nala809706,Nala1053097,Nala1114451,Nala219918,Nala362038,Nala232913,Nala220932,Nala362061,Nala1080692,Nala219938,Nala205307,Nala1041077,Nala819131,Nala820111,Nala1077029,Nala810787,Nala1080682,Nala1080683,Nala1080686,Nala809780,Nala819103,Nala1067651,Nala205351,Nala1016066,Nala244973,Nala1920671,Nala244948,Nala256932,Nala1067676,Nala1079629,Nala1079630,Nala232970,Nala256919,Nala785303,Nala207976,Nala207974,Nala1079612,Nala1114402,Nala1102437,Nala244932,Nala1041011,Nala219991,Nala205350,Nala232932,Nala1102458,Nala205349,Nala738767,Nala1065624,Nala712110,Nala234899,Nala712111,Nala258847,Nala1026053,Nala751713,Nala234863,Nala234868,Nala234867,Nala724126,Nala207292,Nala207293,Nala232216,Nala232214,Nala232215,Nala283849,Nala220247,Nala736139,Nala1100525,Nala234845,Nala305739,Nala1934989,Nala712161,Nala1041624,Nala1946966,Nala726797,Nala1932317,Nala1934974,Nala738774,Nala712195,Nala1922984,Nala219211,Nala219218,Nala219217,Nala738792,Nala1100556,Nala712184,Nala1124501,Nala220200,Nala809640,Nala809646,Nala305765,Nala702725,Nala305764,Nala256268,Nala305759,Nala342743,Nala271870,Nala809625,Nala809626,Nala354724,Nala1002024,Nala809600,Nala268213,Nala268212,Nala1958961,Nala330763,Nala268207,Nala256227,Nala712109,Nala1956330,Nala1004655,Nala702773,Nala315118,Nala2028545,Nala820031,Nala352113,Nala293179,Nala819045,Nala315151,Nala810699,Nala810683,Nala822665,Nala819024,Nala268179,Nala268177,Nala807035,Nala1090595,Nala2028567,Nala702701,Nala256179,Nala807001,Nala1089584,Nala809659,Nala315198,Nala1934958,Nala281111,Nala295758,Nala283775,Nala293103,Nala210820,Nala787658,Nala1089571,Nala761002,Nala787659,Nala1934938,Nala293119,Nala1934924,Nala1922944,Nala820095,Nala293138,Nala293137,Nala1041580,Nala761044,Nala807085,Nala1089517,Nala1053588,Nala1956467,Nala736217,Nala232343,Nala1932497,Nala271946,Nala271944,Nala1956472,Nala1051117,Nala726885,Nala1053761,Nala1026165,Nala295925,Nala1026169,Nala1038145,Nala726878,Nala712271,Nala219392,Nala258943,Nala271910,Nala1038165,Nala1038163,Nala700287,Nala787836,Nala305600,Nala751894,Nala219327,Nala993995,Nala232312,Nala219314,Nala295960,Nala295961,Nala1038104,Nala1053750,Nala281332,Nala736238,Nala281334,Nala222997,Nala207356,Nala1932428,Nala712297,Nala726803,Nala726802,Nala1004755,Nala256385,Nala738803,Nala1026106,Nala256368,Nala702859,Nala726814,Nala256357,Nala712201,Nala726843,Nala726841,Nala702878,Nala305693,Nala220388,Nala305664,Nala244345,Nala1004775,Nala1002118,Nala232378,Nala342670,Nala2002033,Nala785190,Nala2014014,Nala303075,Nala1124480,Nala1087082,Nala810561,Nala1087097,Nala315094,Nala315095,Nala315096,Nala354649,Nala342665,Nala785177,Nala724191,Nala295870,Nala222933,Nala2002094,Nala763772,Nala207315,Nala222949,Nala736170,Nala340057,Nala1090643,Nala787722,Nala1090646,Nala210907,Nala1100494,Nala222918,Nala1038079,Nala209931,Nala1016468,Nala1946773,Nala219475,Nala1946768,Nala1028478,Nala281418,Nala281410,Nala220496,Nala1983746,Nala281413,Nala1028487,Nala1922788,Nala232459,Nala1995708,Nala1114930,Nala1981100,Nala232433,Nala232430,Nala1028427,Nala232431,Nala1956155,Nala991218,Nala1968153,Nala1114951,Nala207481,Nala738539,Nala219468,Nala220454,Nala1028440,Nala207487,Nala220444,Nala702501,Nala702525,Nala1932179,Nala232499,Nala714511,Nala244472,Nala822404,Nala775487,Nala775489,Nala2002189,Nala726492,Nala1934715,Nala1922735,Nala1100324,Nala1092988,Nala1090326,Nala1995683,Nala1971691,Nala1114966,Nala281365,Nala714498,Nala1956086,Nala1065341,Nala1090314,Nala1995652,Nala787426,Nala281379,Nala751422,Nala281389,Nala1053332,Nala1067974,Nala1028380,Nala1028387,Nala1028392,Nala1100373,Nala1053351,Nala751477,Nala1080947,Nala751468,Nala2038199,Nala751615,Nala1971860,Nala232591,Nala256544,Nala726635,Nala1968243,Nala1934881,Nala1956262,Nala714681,Nala1053548,Nala1053545,Nala736019,Nala232540,Nala232547,Nala232549,Nala1028544,Nala207584,Nala738664,Nala712062,Nala232538,Nala1041526,Nala763605,Nala1028500,Nala315216,Nala1004500,Nala1958828,Nala342808,Nala244586,Nala726612,Nala2028896,Nala1112260,Nala342871,Nala342883,Nala824940,Nala809312,Nala1077467,Nala219529,Nala991007,Nala751565,Nala219542,Nala799538,Nala991036,Nala775504,Nala1126864,Nala1100265,Nala751581,Nala1100276,Nala300470,Nala769493,Nala1062112,Nala336416,Nala782488,Nala1037179,Nala1049176,Nala324422,Nala985177,Nala1037194,Nala1037193,Nala1076730,Nala818963,Nala985152,Nala818933,Nala985131,Nala1076710,Nala1025172,Nala985129,Nala253582,Nala985124,Nala1975023,Nala997103,Nala2002323,Nala1963042,Nala1052714,Nala769405,Nala1025129,Nala997130,Nala1951081,Nala733451,Nala2028914,Nala1001175,Nala1963075,Nala769452,Nala2028970,Nala745464,Nala733497,Nala745473,Nala228508,Nala1121096,Nala1953659,Nala228531,Nala1951009,Nala1027713,Nala1027716,Nala204505,Nala1003744,Nala733431,Nala745417,Nala2041973,Nala999741,Nala216512,Nala2041987,Nala708488,Nala241579,Nala241571,Nala228593,Nala1074083,Nala216578,Nala1088674,Nala1088672,Nala228559,Nala216561,Nala1941679,Nala1050089,Nala1941669,Nala708401,Nala985084,Nala818866,Nala324311,Nala324310,Nala985061,Nala1111521,Nala818864,Nala985051,Nala794596,Nala277695,Nala277697,Nala1025267,Nala312378,Nala1052888,Nala818840,Nala818824,Nala1123517,Nala263030,Nala277679,Nala251064,Nala277657,Nala277652,Nala1037278,Nala1064825,Nala1040868,Nala1052844,Nala336387,Nala1001244,Nala1027899,Nala1963162,Nala1037213,Nala745579,Nala1963169,Nala1003898,Nala216718,Nala745548,Nala1037228,Nala1963177,Nala1999105,Nala1039890,Nala1039891,Nala1052852,Nala1052851,Nala1001292,Nala1027840,Nala361317,Nala1025206,Nala757564,Nala1040830,Nala1040838,Nala769548,Nala228632,Nala2014495,Nala216643,Nala1938109,Nala228625,Nala1977743,Nala204683,Nala1040809,Nala1951122,Nala1963105,Nala1963104,Nala1965765,Nala1003872,Nala745523,Nala216602,Nala1951148,Nala1003862,Nala1941713,Nala1951158,Nala228610,Nala228613,Nala745512,Nala1074190,Nala251017,Nala241692,Nala818906,Nala253656,Nala277625,Nala238036,Nala251008,Nala251001,Nala214094,Nala214093,Nala1049194,Nala987617,Nala1953727,Nala214028,Nala987609,Nala214056,Nala241639,Nala1052568,Nala804116,Nala1052555,Nala275170,Nala818736,Nala275169,Nala299171,Nala299191,Nala1015588,Nala782260,Nala760891,Nala1040548,Nala2002519,Nala2002516,Nala2002515,Nala1039544,Nala2002524,Nala2002521,Nala2002520,Nala2002525,Nala263144,Nala772833,Nala796807,Nala1040501,Nala723896,Nala721233,Nala2002566,Nala999531,Nala204832,Nala816172,Nala759838,Nala216835,Nala216837,Nala322084,Nala999546,Nala759834,Nala310094,Nala721252,Nala1027551,Nala1027556,Nala334054,Nala346038,Nala1965495,Nala733274,Nala361662,Nala999581,Nala1990442,Nala2014557,Nala2002585,Nala2002582,Nala2014565,Nala275195,Nala745231,Nala253719,Nala204788,Nala1941402,Nala735816,Nala711821,Nala241716,Nala216790,Nala1003515,Nala216724,Nala241703,Nala216725,Nala711863,Nala711864,Nala289726,Nala723873,Nala721212,Nala735838,Nala735832,Nala324723,Nala277767,Nala987532,Nala324728,Nala1135449,Nala238184,Nala263106,Nala1941454,Nala1088439,Nala1123487,Nala238130,Nala1123484,Nala310126,Nala253738,Nala711801,Nala711802,Nala214164,Nala287298,Nala1001091,Nala299282,Nala312564,Nala796972,Nala1037033,Nala1039695,Nala1039629,Nala1040623,Nala1003664,Nala216927,Nala1027658,Nala1040614,Nala290882,Nala289892,Nala1039641,Nala202300,Nala204975,Nala204977,Nala204976,Nala299229,Nala204978,Nala999448,Nala204909,Nala818684,Nala2026674,Nala1001048,Nala757342,Nala2038652,Nala816012,Nala745378,Nala287275,Nala999466,Nala1101922,Nala361567,Nala818654,Nala238201,Nala241853,Nala202245,Nala711943,Nala253849,Nala1941519,Nala214225,Nala747919,Nala2012087,Nala265816,Nala1965500,Nala265813,Nala711975,Nala711976,Nala253812,Nala289832,Nala241817,Nala1965537,Nala1003625,Nala711982,Nala214216,Nala723993,Nala287205,Nala287209,Nala287208,Nala287207,Nala1111344,Nala1111343,Nala251237,Nala251238,Nala253898,Nala263227,Nala1088587,Nala251243,Nala263217,Nala711916,Nala794260,Nala265864,Nala711910,Nala782273,Nala1088552,Nala251222,Nala1941553,Nala1941550,Nala277828,Nala723913,Nala1941539,Nala251200,Nala1941533,Nala214291,Nala818506,Nala745064,Nala999382,Nala745056,Nala721066,Nala1074573,Nala1086554,Nala999392,Nala241154,Nala1989280,Nala759668,Nala760651,Nala2038701,Nala2038702,Nala228143,Nala1074567,Nala745086,Nala735648,Nala324043,Nala363658,Nala336025,Nala1967890,Nala711663,Nala1965221,Nala277195,Nala1967885,Nala1001594,Nala999307,Nala363671,Nala280720,Nala708058,Nala1979877,Nala747613,Nala1977245,Nala1025545,Nala1953278,Nala2012150,Nala760646,Nala999336,Nala277152,Nala2012162,Nala818552,Nala760628,Nala708090,Nala721057,Nala292756,Nala292753,Nala265154,Nala2012149,Nala2038758,Nala2012148,Nala253188,Nala253182,Nala1001531,Nala1001532,Nala1025512,Nala206736,Nala206737,Nala206738,Nala1037506,Nala2000197,Nala2036144,Nala2036143,Nala711606,Nala1955843,Nala218723,Nala218722,Nala206758,Nala1037513,Nala2012181,Nala990905,Nala206752,Nala711638,Nala1953215,Nala711640,Nala723629,Nala228116,Nala1928281,Nala1928280,Nala989953,Nala216128,Nala216129,Nala218786,Nala228109,Nala231750,Nala231754,Nala216158,Nala216149,Nala228122,Nala204176,Nala204178,Nala204105,Nala1943867,Nala1928243,Nala1928245,Nala1928229,Nala314726,Nala204111,Nala231711,Nala1955801,Nala1928211,Nala1047096,Nala796769,Nala253273,Nala987248,Nala987244,Nala733168,Nala253253,Nala241278,Nala989890,Nala784731,Nala784733,Nala2000216,Nala784748,Nala1108367,Nala1108368,Nala1062675,Nala1062674,Nala1062673,Nala772769,Nala1086662,Nala290274,Nala1072024,Nala241266,Nala1108370,Nala2038807,Nala1047079,Nala989851,Nala1060031,Nala2000256,Nala1047013,Nala735760,Nala1062640,Nala1011056,Nala1977318,Nala735775,Nala363520,Nala735772,Nala990864,Nala1086603,Nala2012225,Nala1011027,Nala1011024,Nala987291,Nala757103,Nala1025681,Nala1977385,Nala292879,Nala1025691,Nala1037673,Nala280893,Nala280897,Nala711701,Nala711738,Nala708107,Nala990804,Nala1011002,Nala708103,Nala218813,Nala218811,Nala1965318,Nala1965315,Nala1965319,Nala723758,Nala735714,Nala218805,Nala241212,Nala769093,Nala228227,Nala228225,Nala216274,Nala228262,Nala255849,Nala794076,Nala228244,Nala218879,Nala1955905,Nala255819,Nala1928352,Nala204260,Nala1967903,Nala231847,Nala231845,Nala987142,Nala1992680,Nala735485,Nala760442,Nala760443,Nala1953086,Nala265366,Nala999151,Nala265359,Nala1965090,Nala759429,Nala1123859,Nala265350,Nala1977060,Nala989767,Nala999169,Nala1977091,Nala1977080,Nala1977083,Nala2038934,Nala265325,Nala999197,Nala989736,Nala989734,Nala760468,Nala255995,Nala253349,Nala241365,Nala2000376,Nala711438,Nala711439,Nala1001361,Nala1955676,Nala1050328,Nala2000358,Nala818340,Nala818341,Nala289301,Nala818336,Nala1037355,Nala821979,Nala987186,Nala1965016,Nala987175,Nala990762,Nala1967686,Nala1967685,Nala1027985,Nala735422,Nala1039961,Nala723471,Nala1027999,Nala808976,Nala1013367,Nala218958,Nala1039909,Nala1039903,Nala2036394,Nala216300,Nala204336,Nala1955616,Nala1955612,Nala206922,Nala818394,Nala218922,Nala1955645,Nala1003967,Nala228362,Nala228359,Nala216383,Nala279929,Nala216384,Nala216387,Nala253304,Nala760373,Nala760379,Nala760376,Nala798980,Nala1098247,Nala302972,Nala796325,Nala231981,Nala798974,Nala204350,Nala796345,Nala216353,Nala1098210,Nala2000412,Nala326749,Nala760558,Nala253496,Nala253495,Nala989658,Nala989655,Nala253490,Nala772580,Nala999037,Nala314745,Nala351732,Nala2000454,Nala326784,Nala1990164,Nala314772,Nala314774,Nala314775,Nala2012428,Nala253468,Nala999088,Nala999081,Nala1955774,Nala711552,Nala1953113,Nala806252,Nala351787,Nala351784,Nala1953127,Nala1037459,Nala821877,Nala2024446,Nala363791,Nala735503,Nala363793,Nala1025489,Nala2036422,Nala1992704,Nala821862,Nala821866,Nala338785,Nala1001469,Nala363783,Nala324131,Nala324130,Nala338777,Nala1953154,Nala1977124,Nala289431,Nala987057,Nala1979775,Nala2036470,Nala1992741,Nala735558,Nala1001408,Nala1955715,Nala228413,Nala2036497,Nala711507,Nala1955745,Nala1967739,Nala1953106,Nala241463,Nala1086394,Nala1943752,Nala772473,Nala204471,Nala216472,Nala216477,Nala202816,Nala1951906,Nala202820,Nala202821,Nala202822,Nala706720,Nala706724,Nala2012555,Nala1951942,Nala2012566,Nala2012561,Nala2012562,Nala1072389,Nala718726,Nala718728,Nala2012541,Nala1963946,Nala238840,Nala285159,Nala202882,Nala1924334,Nala238824,Nala1047333,Nala1926965,Nala780662,Nala1926953,Nala214854,Nala1086927,Nala1926945,Nala753095,Nala1948289,Nala1948288,Nala1948287,Nala995328,Nala728031,Nala728030,Nala236143,Nala248140,Nala299722,Nala1011324,Nala287749,Nala767628,Nala287746,Nala238784,Nala728055,Nala1023345,Nala251750,Nala1023349,Nala1037988,Nala704099,Nala212191,Nala212192,Nala1011300,Nala767606,Nala1049917,Nala1011363,Nala728092,Nala780603,Nala238759,Nala285141,Nala741031,Nala743696,Nala741033,Nala346756,Nala307145,Nala358736,Nala319140,Nala307158,Nala1963845,Nala319138,Nala706666,Nala1951870,Nala319108,Nala1951894,Nala1963874,Nala332143,Nala1999843,Nala1999840,Nala1963885,Nala1961226,Nala995303,Nala263786,Nala251794,Nala251793,Nala287714,Nala1987865,Nala704037,Nala704036,Nala358726,Nala214910,Nala214915,Nala202930,Nala226919,Nala202947,Nala2012612,Nala718800,Nala2012629,Nala802496,Nala2000699,Nala706830,Nala2012686,Nala2012685,Nala2012688,Nala2012682,Nala2012681,Nala2012684,Nala2009037,Nala706840,Nala2012660,Nala1936461,Nala1060460,Nala263928,Nala1060459,Nala251946,Nala251940,Nala226960,Nala224307,Nala789170,Nala226990,Nala224322,Nala224328,Nala779795,Nala789113,Nala226922,Nala212312,Nala792777,Nala238908,Nala214962,Nala1106131,Nala1035499,Nala236267,Nala1035427,Nala287855,Nala287853,Nala1047417,Nala287857,Nala263888,Nala728142,Nala310600,Nala1023469,Nala995239,Nala297207,Nala297209,Nala297208,Nala767720,Nala985843,Nala1948362,Nala251851,Nala1997387,Nala275815,Nala1108802,Nala251865,Nala755792,Nala1121805,Nala297235,Nala741140,Nala212280,Nala1948339,Nala236211,Nala1924367,Nala251847,Nala263819,Nala263815,Nala1948329,Nala706766,Nala706767,Nala307033,Nala307035,Nala802547,Nala802542,Nala716109,Nala718761,Nala1963987,Nala334611,Nala718756,Nala1961328,Nala1963998,Nala728107,Nala755725,Nala755727,Nala1961341,Nala743752,Nala1999931,Nala985899,Nala704163,Nala704166,Nala1072151,Nala1133645,Nala332273,Nala1072168,Nala2010130,Nala2010144,Nala2010143,Nala1121690,Nala1047193,Nala1118086,Nala1926778,Nala1047138,Nala1011172,Nala1926768,Nala1072102,Nala1926773,Nala1985088,Nala755468,Nala743499,Nala1050742,Nala1926725,Nala1086705,Nala1023132,Nala792426,Nala224405,Nala1035136,Nala1001772,Nala1037726,Nala743428,Nala322947,Nala236390,Nala1924084,Nala263990,Nala236394,Nala1936050,Nala1037731,Nala997770,Nala985724,Nala319330,Nala297339,Nala236347,Nala1936015,Nala743468,Nala334960,Nala995137,Nala263951,Nala251980,Nala985701,Nala248337,Nala224345,Nala1001795,Nala743447,Nala307330,Nala743449,Nala224377,Nala275920,Nala248309,Nala322952,Nala251967,Nala248313,Nala1131085,Nala319386,Nala319380,Nala273399,Nala371946,Nala706428,Nala356341,Nala1963620,Nala1987609,Nala2024822,Nala985792,Nala985793,Nala1001720,Nala332372,Nala997719,Nala261367,Nala1948065,Nala2024800,Nala1098691,Nala275999,Nala1963668,Nala2024864,Nala356176,Nala2036821,Nala1951801,Nala2022240,Nala718610,Nala2009244,Nala1074897,Nala1121594,Nala2036850,Nala224540,Nala1047274,Nala1011270,Nala2036897,Nala1926872,Nala1926848,Nala1023269,Nala224536,Nala1047229,Nala1062853,Nala224523,Nala261460,Nala718591,Nala1961139,Nala1013876,Nala743540,Nala743543,Nala804917,Nala780515,Nala731545,Nala1987783,Nala1037862,Nala1973131,Nala1001865,Nala1961168,Nala743538,Nala273410,Nala1961162,Nala1961167,Nala1973167,Nala1037803,Nala1924161,Nala997679,Nala285484,Nala1037810,Nala236444,Nala224493,Nala1973193,Nala1037823,Nala995037,Nala995035,Nala309877,Nala2012913,Nala706532,Nala1963728,Nala802342,Nala802338,Nala322882,Nala320210,Nala731524,Nala718537,Nala743518,Nala706563,Nala332240,Nala346861,Nala1948176,Nala718557,Nala1987734,Nala1128059,Nala1128044,Nala2022318,Nala814152,Nala346269,Nala358241,Nala708915,Nala816744,Nala371263,Nala371262,Nala371260,Nala792208,Nala792206,Nala371295,Nala214418,Nala2034366,Nala743247,Nala214408,Nala214405,Nala1033176,Nala371256,Nala1033187,Nala779217,Nala779218,Nala1060791,Nala743299,Nala731205,Nala733866,Nala1938481,Nala241970,Nala253968,Nala706242,Nala253939,Nala1975441,Nala718253,Nala733840,Nala718257,Nala794806,Nala721899,Nala1047782,Nala1060753,Nala1008134,Nala1938453,Nala1047787,Nala241962,Nala718275,Nala731244,Nala202329,Nala300957,Nala216967,Nala743239,Nala743234,Nala202330,Nala202331,Nala743235,Nala997568,Nala300934,Nala1060720,Nala1008188,Nala997567,Nala214337,Nala1008195,Nala300939,Nala1060718,Nala214321,Nala718280,Nala997571,Nala1021137,Nala718286,Nala743219,Nala743210,Nala263360,Nala263351,Nala251388,Nala263344,Nala277983,Nala1035732,Nala706209,Nala804828,Nala706210,Nala263328,Nala708857,Nala277957,Nala804831,Nala226363,Nala214392,Nala251312,Nala1963419,Nala733807,Nala706216,Nala322312,Nala324971,Nala985525,Nala289904,Nala310158,Nala310153,Nala322131,Nala361743,Nala2034407,Nala361777,Nala322185,Nala2010496,Nala2010495,Nala792365,Nala2010479,Nala263490,Nala287456,Nala287451,Nala1069294,Nala1131528,Nala755351,Nala997485,Nala287495,Nala287492,Nala299475,Nala1082222,Nala755386,Nala214470,Nala1008289,Nala770937,Nala214466,Nala757943,Nala1938597,Nala1059867,Nala733963,Nala1926589,Nala251408,Nala1987537,Nala757984,Nala1023893,Nala1047849,Nala1106630,Nala1059858,Nala287434,Nala1021244,Nala757975,Nala745983,Nala300817,Nala755305,Nala1035895,Nala816740,Nala348823,Nala324831,Nala348828,Nala1059816,Nala708969,Nala1047832,Nala706311,Nala816703,Nala708958,Nala263453,Nala251488,Nala745929,Nala1008246,Nala251453,Nala251452,Nala226493,Nala745926,Nala708977,Nala721947,Nala733922,Nala263420,Nala275406,Nala251435,Nala310217,Nala733934,Nala718320,Nala718322,Nala310224,Nala310223,Nala251441,Nala334477,Nala779031,Nala358420,Nala985377,Nala985374,Nala780039,Nala1059598,Nala718065,Nala755005,Nala299563,Nala1963286,Nala1987271,Nala745662,Nala299581,Nala299582,Nala371475,Nala743071,Nala371472,Nala1928912,Nala1047570,Nala1131432,Nala299594,Nala743076,Nala782614,Nala202625,Nala214602,Nala767003,Nala214609,Nala238565,Nala706005,Nala733628,Nala251536,Nala1938237,Nala708674,Nala1047529,Nala745613,Nala226562,Nala1941876,Nala1963209,Nala708662,Nala263517,Nala1963202,Nala251519,Nala721649,Nala251520,Nala1963224,Nala1035507,Nala745648,Nala202564,Nala731016,Nala999979,Nala1023537,Nala202571,Nala299539,Nala999980,Nala1023541,Nala299530,Nala299536,Nala1987210,Nala1047509,Nala346510,Nala334518,Nala310560,Nala309549,Nala1953822,Nala985322,Nala310599,Nala708614,Nala334555,Nala251584,Nala987951,Nala1953867,Nala2010699,Nala1118373,Nala780173,Nala334360,Nala2046672,Nala1070092,Nala334349,Nala985297,Nala1118388,Nala2007031,Nala1094057,Nala2046617,Nala804442,Nala2019072,Nala1131375,Nala1131374,Nala792139,Nala780151,Nala2007083,Nala285036,Nala731168,Nala202767,Nala202762,Nala1926400,Nala251709,Nala226729,Nala997244,Nala794761,Nala1118310,Nala770796,Nala997245,Nala770797,Nala731150,Nala2032057,Nala1045039,Nala1047684,Nala1047688,Nala1057002,Nala816482,Nala755152,Nala1035669,Nala251655,Nala745729,Nala263646,Nala1951343,Nala251669,Nala1059623,Nala212078,Nala287635,Nala287634,Nala287633,Nala287632,Nala1045011,Nala733721,Nala251635,Nala236006,Nala1021045,Nala1941988,Nala224055,Nala287637,Nala287642,Nala287641,Nala287640,Nala236014,Nala287643,Nala1008011,Nala251648,Nala1059647,Nala1059646,Nala263600,Nala1926335,Nala1023642,Nala1047611,Nala202680,Nala745763,Nala1975339,Nala285004,Nala1975334,Nala1047600,Nala1941953,Nala745775,Nala1926318,Nala1926317,Nala1990963,Nala1990960,Nala1941944,Nala224012,Nala224011,Nala238630,Nala733770,Nala1035650,Nala224005,Nala1953923,Nala1965906,Nala1023611,Nala987883,Nala263697,Nala1035616,Nala1035612,Nala2020104,Nala236079,Nala236074,Nala263670,Nala212086,Nala236080,Nala263666,Nala708766,Nala2007105,Nala309487,	6.50E-04										
Cellular component	mitochondrion	GO:0005739	6	3.97E-04	1.072182151	1735	8811	15669	85317	Nala2007170,Nala1010927,Nala1933220,Nala1923892,Nala1046907,Nala1970217,Nala1935847,Nala1935827,Nala208198,Nala221185,Nala703605,Nala1081258,Nala259723,Nala247737,Nala282078,Nala294058,Nala269014,Nala269013,Nala1044235,Nala1935805,Nala211700,Nala259821,Nala208226,Nala233201,Nala1957343,Nala727746,Nala725117,Nala725137,Nala257245,Nala1115011,Nala269201,Nala1960908,Nala272828,Nala703755,Nala1945347,Nala1933357,Nala235888,Nala727701,Nala750071,Nala1994281,Nala1994282,Nala1994283,Nala331512,Nala1032359,Nala2010977,Nala1970244,Nala1923925,Nala2044300,Nala1019306,Nala2007369,Nala2007368,Nala1994280,Nala740695,Nala1022975,Nala272915,Nala284904,Nala233328,Nala1972615,Nala1923632,Nala994716,Nala296934,Nala223962,Nala235924,Nala1009709,Nala233366,Nala270289,Nala1020069,Nala1117642,Nala1020015,Nala776320,Nala245276,Nala1034627,Nala1996538,Nala1996505,Nala730970,Nala992004,Nala1009623,Nala1007035,Nala740354,Nala778904,Nala992031,Nala752325,Nala233432,Nala233423,Nala727541,Nala1009848,Nala1010829,Nala715571,Nala1945153,Nala245435,Nala1068148,Nala1019185,Nala825844,Nala1095724,Nala813830,Nala1058794,Nala1945099,Nala1105535,Nala1058742,Nala1034786,Nala788444,Nala1058752,Nala1034738,Nala1010767,Nala776400,Nala1034748,Nala328193,Nala1020116,Nala328195,Nala994541,Nala740473,Nala1022738,Nala2007588,Nala740466,Nala740465,Nala1019732,Nala717822,Nala742825,Nala1019760,Nala1019761,Nala729826,Nala729861,Nala729853,Nala715208,Nala825696,Nala235312,Nala237953,Nala1091041,Nala1947417,Nala249945,Nala249911,Nala211339,Nala321850,Nala764111,Nala2007611,Nala357813,Nala2007612,Nala262896,Nala740136,Nala1042045,Nala223259,Nala1005037,Nala331231,Nala729772,Nala1030044,Nala825767,Nala742774,Nala729798,Nala1032644,Nala727131,Nala729790,Nala343214,Nala2030006,Nala2029008,Nala2029006,Nala705952,Nala705956,Nala1020860,Nala1020861,Nala715313,Nala1972504,Nala742926,Nala742925,Nala1115492,Nala1935567,Nala1947543,Nala1007815,Nala739299,Nala776272,Nala274966,Nala1042157,Nala223397,Nala996942,Nala1042115,Nala2005153,Nala2020775,Nala321795,Nala1005141,Nala1019784,Nala1029106,Nala1017191,Nala801692,Nala331160,Nala1017188,Nala994337,Nala742877,Nala286989,Nala331155,Nala286990,Nala286991,Nala754853,Nala1103546,Nala1949839,Nala1949840,Nala1950847,Nala259533,Nala1935204,Nala2020829,Nala2020825,Nala1960184,Nala2044820,Nala260458,Nala259441,Nala1935141,Nala2020832,Nala2020835,Nala343498,Nala1044419,Nala729507,Nala813569,Nala996841,Nala801555,Nala1020422,Nala825507,Nala996886,Nala1925956,Nala1949962,Nala223630,Nala235697,Nala272638,Nala272636,Nala984815,Nala259637,Nala1923347,Nala208026,Nala1949907,Nala1925980,Nala727065,Nala740032,Nala727081,Nala370921,Nala742687,Nala370919,Nala2020912,Nala778610,Nala2032967,Nala740074,Nala727093,Nala778627,Nala778626,Nala1103373,Nala1103388,Nala1129996,Nala703039,Nala715014,Nala367341,Nala331391,Nala989560,Nala723253,Nala760203,Nala269931,Nala218352,Nala750898,Nala218370,Nala750806,Nala365853,Nala365854,Nala351217,Nala701896,Nala749824,Nala1005503,Nala326287,Nala326285,Nala326289,Nala326290,Nala326274,Nala257925,Nala245927,Nala784109,Nala208973,Nala774977,Nala798964,Nala750986,Nala1005672,Nala750983,Nala1992554,Nala231432,Nala735391,Nala1967531,Nala749916,Nala713990,Nala1017609,Nala255488,Nala806090,Nala701913,Nala1101386,Nala818049,Nala713923,Nala353773,Nala218439,Nala1127910,Nala1931503,Nala1029306,Nala1970882,Nala1029328,Nala711062,Nala749691,Nala280596,Nala218594,Nala1921899,Nala1970859,Nala326493,Nala1054268,Nala1066265,Nala1066206,Nala798531,Nala231526,Nala2042655,Nala774564,Nala1967359,Nala749749,Nala231697,Nala723165,Nala228054,Nala341949,Nala1955349,Nala265052,Nala253080,Nala1955359,Nala265038,Nala241085,Nala1955373,Nala1103799,Nala206633,Nala808483,Nala1054394,Nala1933984,Nala216018,Nala204039,Nala1017366,Nala1933932,Nala1115738,Nala1029364,Nala798635,Nala1040345,Nala713442,Nala725428,Nala1003363,Nala749447,Nala282523,Nala1921678,Nala1945613,Nala1030938,Nala2005822,Nala257598,Nala1027300,Nala1943091,Nala989134,Nala1027315,Nala270520,Nala269529,Nala2017897,Nala821330,Nala270499,Nala749378,Nala990068,Nala749358,Nala1040261,Nala1064212,Nala1052257,Nala257646,Nala725552,Nala725554,Nala725551,Nala1994752,Nala750516,Nala257620,Nala1933795,Nala1003424,Nala306988,Nala306989,Nala306986,Nala306985,Nala1003419,Nala257697,Nala701532,Nala1955106,Nala218074,Nala2005994,Nala2005995,Nala701570,Nala1955119,Nala257662,Nala2030971,Nala2030970,Nala2030969,Nala823874,Nala316367,Nala316368,Nala1980059,Nala1111122,Nala1111125,Nala1921730,Nala1933701,Nala1040380,Nala1078998,Nala2040382,Nala1040396,Nala762470,Nala233793,Nala740830,Nala218149,Nala1029797,Nala1027140,Nala1040121,Nala1030793,Nala1970423,Nala750201,Nala752862,Nala992539,Nala245731,Nala245733,Nala1015178,Nala221764,Nala255182,Nala314039,Nala243165,Nala1017741,Nala1957410,Nala703881,Nala231166,Nala1017726,Nala762185,Nala749191,Nala750171,Nala798156,Nala328698,Nala1052042,Nala713169,Nala749138,Nala1054697,Nala1027046,Nala363057,Nala749186,Nala208711,Nala1994363,Nala749158,Nala727974,Nala701362,Nala1970526,Nala1945556,Nala233893,Nala231236,Nala713344,Nala788922,Nala1015278,Nala713392,Nala1029828,Nala1005843,Nala1017810,Nala1003236,Nala1017874,Nala703995,Nala328550,Nala1125583,Nala353531,Nala798240,Nala749261,Nala750283,Nala208843,Nala323113,Nala323112,Nala1038491,Nala1038492,Nala756184,Nala1112944,Nala323145,Nala986469,Nala986468,Nala1051455,Nala1964363,Nala720140,Nala746778,Nala1964374,Nala1038430,Nala746751,Nala758730,Nala362768,Nala1002480,Nala746796,Nala276290,Nala205904,Nala215202,Nala215201,Nala710744,Nala1978932,Nala242836,Nala1966958,Nala215224,Nala227201,Nala215291,Nala805720,Nala709718,Nala217894,Nala227240,Nala998398,Nala1100856,Nala2027738,Nala335044,Nala1038553,Nala1988472,Nala720297,Nala998381,Nala722830,Nala707214,Nala719218,Nala707228,Nala372093,Nala707268,Nala707269,Nala707266,Nala734882,Nala230934,Nala230933,Nala230935,Nala230937,Nala1002528,Nala239379,Nala301701,Nala710813,Nala252314,Nala227359,Nala1014272,Nala323332,Nala1065892,Nala1014256,Nala1124739,Nala1038217,Nala1065823,Nala1038245,Nala1038246,Nala2039828,Nala1026202,Nala1065819,Nala203513,Nala2039860,Nala2013280,Nala203423,Nala1075191,Nala1087148,Nala1930773,Nala988804,Nala1051164,Nala1942741,Nala1026392,Nala998195,Nala1978895,Nala1991883,Nala719034,Nala1014316,Nala1002315,Nala719059,Nala719058,Nala1041916,Nala709635,Nala1016902,Nala203576,Nala709624,Nala1966839,Nala709664,Nala215572,Nala710631,Nala710677,Nala719016,Nala350916,Nala276533,Nala1927290,Nala1122004,Nala311328,Nala758345,Nala266442,Nala986015,Nala266430,Nala998078,Nala254444,Nala301342,Nala1051876,Nala1000279,Nala1048216,Nala1048233,Nala2013485,Nala278498,Nala1122703,Nala1000200,Nala217404,Nala1026851,Nala1051806,Nala205424,Nala242427,Nala1942557,Nala230433,Nala1085198,Nala771490,Nala771492,Nala266552,Nala771420,Nala339845,Nala1048340,Nala2001589,Nala1048342,Nala2025540,Nala327891,Nala710471,Nala1099908,Nala1024366,Nala1988024,Nala1014959,Nala1026917,Nala1134693,Nala1942667,Nala1930662,Nala1073287,Nala230501,Nala205582,Nala746134,Nala2001624,Nala264048,Nala276025,Nala276026,Nala734144,Nala748785,Nala988425,Nala1942374,Nala785718,Nala785719,Nala1087638,Nala1063646,Nala254669,Nala2013620,Nala785721,Nala252013,Nala1942343,Nala712761,Nala700779,Nala746107,Nala349566,Nala1110501,Nala988474,Nala230609,Nala230610,Nala230618,Nala1956931,Nala1920918,Nala205607,Nala227030,Nala1944993,Nala1920983,Nala771055,Nala313611,Nala276157,Nala1048172,Nala758237,Nala988311,Nala264121,Nala1087759,Nala240170,Nala264116,Nala337416,Nala252139,Nala252133,Nala1966426,Nala1966420,Nala1000157,Nala1051709,Nala1038741,Nala746225,Nala1991419,Nala349455,Nala700816,Nala215107,Nala215105,Nala1002727,Nala205716,Nala724817,Nala205728,Nala1097092,Nala215173,Nala227131,Nala240102,Nala227174,Nala278709,Nala301525,Nala301528,Nala313500,Nala215117,Nala217777,Nala254712,Nala1120576,Nala984704,Nala1010079,Nala249507,Nala2025895,Nala213567,Nala778339,Nala1036686,Nala274413,Nala1010005,Nala730369,Nala274408,Nala274407,Nala1048642,Nala249430,Nala768945,Nala1022023,Nala286447,Nala1009050,Nala803908,Nala286460,Nala286472,Nala321454,Nala321456,Nala719954,Nala274477,Nala720983,Nala2001921,Nala357246,Nala1949719,Nala369261,Nala1095109,Nala1095108,Nala213674,Nala1009192,Nala1107451,Nala1998675,Nala1022121,Nala1935089,Nala1061736,Nala274501,Nala1947031,Nala225561,Nala225552,Nala1923062,Nala1962639,Nala335953,Nala335950,Nala729412,Nala1950672,Nala1962666,Nala717473,Nala250592,Nala250593,Nala815672,Nala815673,Nala213781,Nala742179,Nala2035461,Nala284097,Nala730188,Nala250712,Nala223119,Nala1048413,Nala1036441,Nala1036442,Nala1048430,Nala813079,Nala235071,Nala235036,Nala984405,Nala250673,Nala262620,Nala1962397,Nala211066,Nala729177,Nala1000456,Nala730144,Nala1964931,Nala272061,Nala707756,Nala357661,Nala1976939,Nala720711,Nala719746,Nala732714,Nala1950340,Nala1950341,Nala331036,Nala705143,Nala744707,Nala1107243,Nala296194,Nala249818,Nala1122835,Nala1024584,Nala793876,Nala1012529,Nala223199,Nala1937472,Nala742232,Nala1024522,Nala357549,Nala705238,Nala705239,Nala719881,Nala719869,Nala756800,Nala247190,Nala260149,Nala347591,Nala359525,Nala1998147,Nala1940834,Nala1986151,Nala1986143,Nala1129337,Nala215707,Nala252638,Nala1010473,Nala1937115,Nala1105401,Nala1034485,Nala311606,Nala1998107,Nala744559,Nala1949180,Nala311603,Nala311604,Nala215639,Nala1949197,Nala1962152,Nala1927766,Nala1925103,Nala1117420,Nala744547,Nala744540,Nala227637,Nala250006,Nala335479,Nala729087,Nala215848,Nala766023,Nala996158,Nala996160,Nala730068,Nala203826,Nala754069,Nala766047,Nala1058598,Nala1974216,Nala227778,Nala1022559,Nala1022572,Nala998784,Nala998785,Nala986772,Nala1964848,Nala1950215,Nala249116,Nala815249,Nala768392,Nala2035886,Nala213302,Nala768312,Nala215971,Nala2021284,Nala370195,Nala783994,Nala227928,Nala1036870,Nala1964522,Nala213256,Nala213254,Nala1964533,Nala1036885,Nala240860,Nala734938,Nala719340,Nala1073802,Nala720315,Nala719328,Nala720341,Nala1010289,Nala1119846,Nala1964588,Nala1036867,Nala1000844,Nala1000848,Nala1024832,Nala709956,Nala734918,Nala333220,Nala237293,Nala709985,Nala1000850,Nala1000855,Nala335689,Nala1083355,Nala286395,Nala1988619,Nala1940677,Nala225369,Nala1010347,Nala1962006,Nala288975,Nala1950048,Nala1073906,Nala239989,Nala1962030,Nala1022332,Nala1950072,Nala227995,Nala1010374,Nala274315,Nala719417,Nala1964627,Nala1009307,Nala1946530,Nala1946531,Nala704979,Nala714326,Nala222436,Nala1922531,Nala1958564,Nala2045403,Nala726327,Nala714339,Nala753922,Nala319932,Nala305316,Nala1069598,Nala751286,Nala1033569,Nala1033565,Nala329361,Nala751213,Nala1008558,Nala751209,Nala726276,Nala1021575,Nala753843,Nala1021578,Nala751250,Nala283339,Nala751241,Nala2033525,Nala1033514,Nala234522,Nala1971613,Nala1008707,Nala1971666,Nala714464,Nala993515,Nala1956043,Nala726462,Nala993535,Nala258571,Nala234588,Nala246561,Nala234599,Nala234597,Nala1104399,Nala246546,Nala234579,Nala368844,Nala800767,Nala258484,Nala812723,Nala800734,Nala800736,Nala1033647,Nala751333,Nala1045623,Nala809188,Nala765949,Nala2006017,Nala209683,Nala219006,Nala1922310,Nala1958310,Nala207051,Nala222669,Nala220006,Nala220086,Nala1922375,Nala1936999,Nala1072993,Nala704718,Nala1045353,Nala342514,Nala1045318,Nala1035987,Nala1033335,Nala1021313,Nala714017,Nala1060921,Nala1958277,Nala1059930,Nala714036,Nala210608,Nala728678,Nala702065,Nala1995237,Nala1995238,Nala704869,Nala232103,Nala219133,Nala716865,Nala995915,Nala702249,Nala728859,Nala1983422,Nala256153,Nala256118,Nala1116148,Nala219157,Nala787177,Nala219193,Nala281076,Nala800543,Nala800545,Nala305471,Nala1070413,Nala366418,Nala330487,Nala763169,Nala714150,Nala2045853,Nala738131,Nala789723,Nala789732,Nala751132,Nala1971375,Nala1008472,Nala1006414,Nala1924746,Nala1961718,Nala1961719,Nala1961722,Nala1018435,Nala1006447,Nala368484,Nala704572,Nala320501,Nala319516,Nala1094975,Nala319512,Nala319551,Nala248559,Nala1031350,Nala356512,Nala1018381,Nala1045966,Nala1043511,Nala995709,Nala1018536,Nala1934277,Nala1934276,Nala1126168,Nala248719,Nala1079440,Nala1102290,Nala246003,Nala789526,Nala789527,Nala1055487,Nala1102294,Nala1973763,Nala728569,Nala1031446,Nala1021859,Nala718962,Nala1948556,Nala1948533,Nala261843,Nala319709,Nala1924525,Nala790248,Nala224883,Nala779867,Nala2018509,Nala1104786,Nala1055165,Nala741285,Nala741289,Nala1936493,Nala246152,Nala246156,Nala356795,Nala1018122,Nala706895,Nala1006126,Nala2043572,Nala1033750,Nala210324,Nala1961612,Nala1961631,Nala258310,Nala246308,Nala224984,Nala789383,Nala234311,Nala1948601,Nala1985580,Nala1070889,Nala1948577,Nala319683,Nala1936589,Nala2043670,Nala743958,Nala743924,Nala704373,Nala1031866,Nala991884,Nala1993777,Nala1993776,Nala712597,Nala254016,Nala242001,Nala1031883,Nala1006870,Nala242017,Nala1991157,Nala230007,Nala1004276,Nala220663,Nala1991132,Nala1991133,Nala1978194,Nala1978193,Nala327530,Nala724543,Nala230098,Nala1956795,Nala988232,Nala207656,Nala1016189,Nala2031786,Nala1978089,Nala232636,Nala1944746,Nala1028191,Nala1932734,Nala748680,Nala281755,Nala1028359,Nala734021,Nala1028316,Nala1004384,Nala1942237,Nala1942228,Nala1018929,Nala748606,Nala315490,Nala315489,Nala1991206,Nala822924,Nala242166,Nala809950,Nala364460,Nala1920800,Nala700608,Nala1956830,Nala278072,Nala700647,Nala820323,Nala217107,Nala1041273,Nala207783,Nala1016292,Nala232738,Nala219780,Nala1043895,Nala207739,Nala1920860,Nala1932849,Nala232715,Nala712372,Nala254244,Nala1968568,Nala1993543,Nala1018628,Nala293889,Nala230271,Nala266203,Nala303781,Nala254216,Nala242206,Nala1944533,Nala2006929,Nala339747,Nala712327,Nala712328,Nala991608,Nala991609,Nala738937,Nala712332,Nala712333,Nala242296,Nala219809,Nala207832,Nala207831,Nala362132,Nala217241,Nala1102548,Nala1942062,Nala1942063,Nala1978019,Nala1028102,Nala1942051,Nala293984,Nala724476,Nala736497,Nala1932684,Nala1942009,Nala1043711,Nala1944659,Nala217399,Nala1043700,Nala700422,Nala809730,Nala712437,Nala1018714,Nala809729,Nala1018703,Nala254388,Nala1966021,Nala1053097,Nala1126442,Nala207908,Nala807136,Nala1028029,Nala1043663,Nala205348,Nala738739,Nala726790,Nala295812,Nala726789,Nala738741,Nala232214,Nala1956380,Nala1934989,Nala1053602,Nala736116,Nala1028686,Nala991475,Nala763723,Nala220200,Nala702743,Nala726709,Nala2028504,Nala268213,Nala268212,Nala315140,Nala258878,Nala303135,Nala1932388,Nala700129,Nala340148,Nala810699,Nala366789,Nala785035,Nala2028567,Nala209833,Nala724099,Nala736039,Nala1922956,Nala736038,Nala1934929,Nala281145,Nala222820,Nala222822,Nala1932497,Nala700272,Nala232354,Nala258952,Nala219395,Nala1026189,Nala726898,Nala726896,Nala271901,Nala232305,Nala219314,Nala207361,Nala268380,Nala305624,Nala1041723,Nala1053706,Nala993920,Nala726869,Nala726868,Nala712214,Nala702807,Nala315087,Nala315084,Nala822506,Nala1100451,Nala340053,Nala1077644,Nala726524,Nala726511,Nala220492,Nala714589,Nala714578,Nala1934738,Nala219468,Nala1981112,Nala303346,Nala1028400,Nala993803,Nala702534,Nala714511,Nala1995683,Nala1934701,Nala1065349,Nala1124314,Nala1112378,Nala1028572,Nala1028570,Nala305809,Nala305811,Nala1971880,Nala244544,Nala1114801,Nala1102832,Nala700085,Nala712065,Nala1041526,Nala315204,Nala1028500,Nala1956209,Nala726612,Nala219516,Nala1922830,Nala1999068,Nala277558,Nala1052753,Nala997119,Nala997130,Nala1975039,Nala1039778,Nala204550,Nala999725,Nala999726,Nala1015739,Nala1951025,Nala1003732,Nala1963017,Nala241575,Nala1074083,Nala1938062,Nala1941669,Nala1074232,Nala312339,Nala251060,Nala985010,Nala985011,Nala2014418,Nala721585,Nala1039885,Nala1027860,Nala1001265,Nala782502,Nala241609,Nala1951122,Nala1963106,Nala999609,Nala999625,Nala1951169,Nala757280,Nala287194,Nala299171,Nala251178,Nala251179,Nala1052522,Nala263142,Nala1064517,Nala757297,Nala987541,Nala804193,Nala804196,Nala1027549,Nala1977453,Nala735871,Nala253720,Nala216790,Nala216735,Nala289726,Nala214197,Nala1064492,Nala1088453,Nala265754,Nala253789,Nala214158,Nala322108,Nala324744,Nala324748,Nala769346,Nala263260,Nala796986,Nala796988,Nala1040679,Nala1037030,Nala769387,Nala1027658,Nala735989,Nala204965,Nala999434,Nala2026680,Nala757342,Nala745342,Nala1101920,Nala202245,Nala1941519,Nala1928552,Nala253817,Nala2024034,Nala1928515,Nala204861,Nala216841,Nala1111344,Nala1111343,Nala263227,Nala711931,Nala818518,Nala999379,Nala796638,Nala999382,Nala818500,Nala1941297,Nala314679,Nala241133,Nala231797,Nala241112,Nala1086527,Nala312004,Nala1928298,Nala990954,Nala2026741,Nala361015,Nala2038716,Nala721063,Nala289107,Nala292754,Nala1025508,Nala1025534,Nala361036,Nala361038,Nala1955868,Nala1955860,Nala1953215,Nala711640,Nala231785,Nala216163,Nala989908,Nala989900,Nala204111,Nala1928233,Nala1943838,Nala302728,Nala314518,Nala241279,Nala1108380,Nala1062675,Nala1062674,Nala1062673,Nala772769,Nala253212,Nala735760,Nala772714,Nala1967993,Nala735775,Nala723769,Nala1062660,Nala280848,Nala708181,Nala1025681,Nala987272,Nala735798,Nala218821,Nala1037613,Nala1980914,Nala711754,Nala735735,Nala711742,Nala711762,Nala231875,Nala216263,Nala218871,Nala1955914,Nala782050,Nala228205,Nala989796,Nala326848,Nala735472,Nala1928069,Nala255992,Nala1025353,Nala1037330,Nala1025369,Nala1025371,Nala1027962,Nala987175,Nala1967685,Nala1992623,Nala1039961,Nala1965032,Nala1992636,Nala2036335,Nala1003945,Nala1027912,Nala228357,Nala302941,Nala2000418,Nala1965179,Nala265490,Nala1941190,Nala1108134,Nala1955774,Nala711552,Nala363764,Nala1037475,Nala1037474,Nala1037476,Nala808887,Nala1037426,Nala1931716,Nala1955715,Nala228408,Nala711537,Nala228483,Nala1121131,Nala1928138,Nala1941108,Nala1096352,Nala1084358,Nala1951955,Nala706747,Nala718721,Nala1086994,Nala1926994,Nala1926993,Nala1035341,Nala1035344,Nala1062958,Nala356085,Nala779697,Nala995328,Nala743666,Nala1961251,Nala985991,Nala728053,Nala1936273,Nala1035335,Nala767662,Nala1049921,Nala995398,Nala319134,Nala307151,Nala706666,Nala332143,Nala997953,Nala743633,Nala1001969,Nala718691,Nala1948297,Nala1948296,Nala2000661,Nala1118128,Nala1106181,Nala718826,Nala1936447,Nala226966,Nala1948420,Nala285292,Nala1060484,Nala224323,Nala1060416,Nala777139,Nala214965,Nala728150,Nala997896,Nala322625,Nala275829,Nala226893,Nala297211,Nala224225,Nala1948338,Nala263815,Nala780720,Nala743717,Nala1973301,Nala273230,Nala2024743,Nala1072133,Nala356266,Nala2022162,Nala224438,Nala1011160,Nala1098706,Nala1108645,Nala1108647,Nala1013758,Nala263994,Nala997768,Nala718482,Nala248324,Nala334960,Nala285360,Nala1037707,Nala334948,Nala1938657,Nala263947,Nala263944,Nala248315,Nala319380,Nala1975601,Nala344311,Nala248391,Nala261356,Nala1975808,Nala358798,Nala1133561,Nala1936201,Nala1926872,Nala1047229,Nala1037857,Nala1001860,Nala1023235,Nala309888,Nala309889,Nala755560,Nala755561,Nala997686,Nala1013886,Nala1025809,Nala332253,Nala718577,Nala826144,Nala334283,Nala1084772,Nala358264,Nala794846,Nala1060746,Nala733860,Nala253955,Nala733844,Nala794806,Nala1008134,Nala214369,Nala214370,Nala1938434,Nala204982,Nala1963489,Nala733888,Nala733887,Nala241919,Nala1999417,Nala1963499,Nala1975480,Nala263360,Nala361914,Nala1011724,Nala277987,Nala251350,Nala309309,Nala348967,Nala312960,Nala733802,Nala1963413,Nala322110,Nala336754,Nala985483,Nala1131528,Nala202534,Nala743361,Nala299465,Nala1951576,Nala238446,Nala1008289,Nala1008290,Nala1963562,Nala214498,Nala1021287,Nala745946,Nala238400,Nala718386,Nala1926558,Nala1045214,Nala745928,Nala745931,Nala263439,Nala794693,Nala1131483,Nala1131482,Nala2046547,Nala2046550,Nala985377,Nala985374,Nala745691,Nala1987243,Nala770667,Nala1975289,Nala1035599,Nala1035598,Nala743049,Nala708671,Nala708674,Nala708662,Nala287506,Nala251517,Nala1938223,Nala987911,Nala987913,Nala214553,Nala745647,Nala1926205,Nala334518,Nala985348,Nala310549,Nala1965827,Nala263534,Nala309599,Nala310585,Nala2007031,Nala251704,Nala769768,Nala1045086,Nala285073,Nala1021073,Nala1084610,Nala997291,Nala997290,Nala202758,Nala708793,Nala770714,Nala733736,Nala706169,Nala733767,Nala251602,Nala1965906,Nala1035605,Nala236063,Nala792075,Nala236079,Nala309475,Nala309483,	0.001985836
Cellular component	thylakoid	GO:0009579	4	0.001554458	1.126618739	509	2460	15669	85317	Nala701007,Nala208141,Nala1010953,Nala1957266,Nala260774,Nala294080,Nala1020221,Nala1970152,Nala740541,Nala2020239,Nala1103031,Nala245240,Nala331512,Nala1970244,Nala257364,Nala1044079,Nala1044015,Nala776371,Nala1007061,Nala270266,Nala1034627,Nala1933149,Nala367731,Nala1970083,Nala994525,Nala1022788,Nala1957074,Nala213925,Nala213997,Nala296232,Nala2032600,Nala729758,Nala1029032,Nala1974980,Nala742765,Nala1005211,Nala1935540,Nala791869,Nala247350,Nala2005153,Nala2020775,Nala727242,Nala1019799,Nala2007794,Nala994347,Nala1103546,Nala729611,Nala1959203,Nala1923239,Nala1949809,Nala1947177,Nala730588,Nala306489,Nala1019444,Nala1019437,Nala1020422,Nala223628,Nala717728,Nala259637,Nala1984294,Nala739085,Nala331374,Nala727003,Nala367349,Nala989560,Nala257990,Nala257925,Nala735344,Nala1980587,Nala328705,Nala1030642,Nala750926,Nala713968,Nala1980541,Nala1980542,Nala2029518,Nala280392,Nala750611,Nala314477,Nala314476,Nala2017664,Nala786513,Nala1921821,Nala1029246,Nala1056863,Nala206559,Nala228029,Nala326344,Nala1982964,Nala1982963,Nala206680,Nala1945675,Nala1052346,Nala233514,Nala1933662,Nala233515,Nala257598,Nala1015324,Nala1029925,Nala1957657,Nala749373,Nala1091894,Nala1091882,Nala788996,Nala749358,Nala1078872,Nala990090,Nala1967123,Nala1970793,Nala1040479,Nala1027413,Nala1957764,Nala1101789,Nala1040380,Nala1052356,Nala776805,Nala776807,Nala326028,Nala279090,Nala351056,Nala351055,Nala811763,Nala255091,Nala233722,Nala1054691,Nala231216,Nala231217,Nala231220,Nala245865,Nala280248,Nala2003577,Nala2015527,Nala1088116,Nala1038471,Nala719192,Nala254817,Nala239260,Nala239246,Nala986331,Nala1038530,Nala1038531,Nala720221,Nala266986,Nala252357,Nala227399,Nala1134254,Nala1014256,Nala1053817,Nala288437,Nala1978724,Nala252477,Nala1026392,Nala2013321,Nala1991883,Nala986197,Nala1978806,Nala215575,Nala1952238,Nala986040,Nala1036299,Nala986098,Nala1122703,Nala278473,Nala773914,Nala773919,Nala712953,Nala709335,Nala217456,Nala1942690,Nala1942658,Nala1942634,Nala1110521,Nala748727,Nala724770,Nala712787,Nala736709,Nala1036192,Nala734284,Nala1085104,Nala325447,Nala1036189,Nala205829,Nala1966473,Nala991997,Nala1097098,Nala1002767,Nala254769,Nala1930409,Nala1071062,Nala1046050,Nala1022058,Nala1925617,Nala1048616,Nala1048642,Nala1022023,Nala286440,Nala1024637,Nala2013935,Nala1950572,Nala1000614,Nala1010188,Nala213674,Nala1925762,Nala1046120,Nala1009134,Nala1022121,Nala274501,Nala1009166,Nala274574,Nala262573,Nala730419,Nala1119375,Nala250724,Nala996499,Nala249745,Nala742152,Nala742154,Nala1048478,Nala237715,Nala1950369,Nala732789,Nala1036402,Nala260091,Nala259094,Nala355015,Nala262687,Nala1925537,Nala296194,Nala1012595,Nala213873,Nala1048508,Nala272106,Nala720892,Nala259111,Nala223137,Nala1083476,Nala2033090,Nala1034485,Nala732580,Nala1964727,Nala1964725,Nala250015,Nala250014,Nala2035731,Nala984191,Nala335479,Nala240815,Nala1940917,Nala754069,Nala1964880,Nala1964881,Nala1022559,Nala1986252,Nala311536,Nala986731,Nala1129157,Nala986694,Nala707347,Nala998636,Nala998633,Nala215892,Nala1940570,Nala276948,Nala1952680,Nala1022332,Nala728941,Nala1008638,Nala1983515,Nala319932,Nala1922594,Nala210495,Nala210490,Nala258398,Nala246386,Nala1008707,Nala1995637,Nala258555,Nala1080032,Nala1006046,Nala1948954,Nala220006,Nala222615,Nala283644,Nala1948972,Nala1922349,Nala1072917,Nala714026,Nala366599,Nala1047940,Nala728678,Nala1922405,Nala219193,Nala1082441,Nala751156,Nala293092,Nala763169,Nala751132,Nala1008492,Nala210035,Nala790468,Nala1092349,Nala344504,Nala1094975,Nala1031350,Nala728452,Nala728451,Nala716491,Nala1958085,Nala2043399,Nala704646,Nala716610,Nala1958223,Nala1936865,Nala1092473,Nala246079,Nala234057,Nala1922196,Nala741570,Nala354059,Nala246232,Nala789287,Nala1080132,Nala1055165,Nala1057763,Nala297705,Nala297708,Nala297707,Nala1045777,Nala1070707,Nala704436,Nala273913,Nala234312,Nala1936598,Nala1930184,Nala1991129,Nala1930138,Nala748585,Nala807451,Nala278023,Nala1978093,Nala1028359,Nala748653,Nala232781,Nala1991206,Nala748612,Nala364460,Nala220717,Nala785546,Nala364493,Nala220709,Nala291082,Nala1944576,Nala266209,Nala700309,Nala1956537,Nala364755,Nala364756,Nala819276,Nala702918,Nala256814,Nala1954085,Nala254332,Nala1932676,Nala724400,Nala339676,Nala339677,Nala797363,Nala991492,Nala234887,Nala714776,Nala1053602,Nala724169,Nala271894,Nala305793,Nala1968297,Nala219395,Nala219314,Nala246930,Nala222985,Nala702842,Nala1002137,Nala366602,Nala268291,Nala1100451,Nala763767,Nala340053,Nala1100484,Nala232491,Nala822441,Nala822426,Nala1065349,Nala1956241,Nala736007,Nala1004531,Nala809312,Nala219537,Nala1999067,Nala708486,Nala1941683,Nala241516,Nala312378,Nala275017,Nala1975158,Nala1987173,Nala1052802,Nala1003828,Nala241609,Nala1074179,Nala214098,Nala1074184,Nala1039597,Nala1040596,Nala1040548,Nala721220,Nala361678,Nala361677,Nala361679,Nala745253,Nala204800,Nala238181,Nala263268,Nala1027658,Nala253817,Nala204861,Nala309014,Nala309015,Nala265185,Nala2036131,Nala231773,Nala2012207,Nala745190,Nala253212,Nala1967991,Nala280848,Nala987272,Nala735701,Nala990818,Nala218805,Nala267824,Nala231864,Nala796690,Nala218884,Nala735496,Nala1049308,Nala1955678,Nala2000367,Nala1027915,Nala253322,Nala255936,Nala228330,Nala2000418,Nala1135744,Nala987052,Nala1050401,Nala228413,Nala241436,Nala228459,Nala319083,Nala1062928,Nala728031,Nala224153,Nala224159,Nala1948252,Nala1047302,Nala706666,Nala2012630,Nala202952,Nala226923,Nala251894,Nala1047171,Nala1023143,Nala263994,Nala334957,Nala1975601,Nala368168,Nala2022237,Nala1133561,Nala706619,Nala236535,Nala2022351,Nala361841,Nala361849,Nala371295,Nala731205,Nala241977,Nala361906,Nala361907,Nala733802,Nala1963413,Nala1033286,Nala1021287,Nala1987573,Nala251446,Nala1963548,Nala816521,Nala1941916,Nala287510,Nala999962,Nala202564,Nala1938299,Nala251583,Nala769768,Nala770733,Nala285004,Nala1975334,Nala224003,Nala236088,Nala721719,Nala309475,	0.00647691
Cellular component	peroxisome	GO:0005777	7	0.003240695	1.14968886	322	1525	15669	85317	Nala1933287,Nala223799,Nala1046841,Nala1020237,Nala1923995,Nala1982308,Nala1970320,Nala727769,Nala208210,Nala208211,Nala703739,Nala2032336,Nala1945036,Nala259967,Nala1020015,Nala1009681,Nala739363,Nala233413,Nala270411,Nala1007193,Nala1058742,Nala1034738,Nala1007119,Nala811284,Nala727467,Nala1034703,Nala213950,Nala1017106,Nala1017101,Nala1017103,Nala754773,Nala1984326,Nala1032812,Nala1972449,Nala791813,Nala740243,Nala739246,Nala1962781,Nala321975,Nala367334,Nala990569,Nala218367,Nala1980412,Nala723210,Nala341834,Nala341835,Nala245928,Nala774977,Nala280481,Nala990384,Nala735038,Nala990301,Nala990299,Nala2039012,Nala2039013,Nala1943356,Nala228054,Nala231619,Nala231620,Nala1027391,Nala1091915,Nala270520,Nala270522,Nala1135257,Nala750516,Nala233614,Nala1027467,Nala1027416,Nala231035,Nala808224,Nala1039394,Nala257755,Nala316614,Nala233725,Nala725145,Nala750164,Nala1029835,Nala270863,Nala1051462,Nala1002450,Nala205887,Nala710713,Nala793242,Nala734814,Nala1939409,Nala986306,Nala986282,Nala1014272,Nala360385,Nala360386,Nala360388,Nala1087148,Nala1077789,Nala1929777,Nala1014358,Nala1964212,Nala736951,Nala1038829,Nala1073383,Nala771490,Nala771492,Nala242569,Nala734448,Nala242539,Nala264071,Nala215052,Nala264155,Nala325447,Nala252139,Nala215165,Nala249507,Nala369390,Nala1022065,Nala274493,Nala274480,Nala825163,Nala357260,Nala213655,Nala984515,Nala984505,Nala213781,Nala1937405,Nala211053,Nala719759,Nala360543,Nala298094,Nala298096,Nala793574,Nala1998186,Nala1010473,Nala732580,Nala250018,Nala1010434,Nala1950110,Nala250195,Nala274141,Nala227790,Nala1010599,Nala719652,Nala311554,Nala250214,Nala240860,Nala213280,Nala213281,Nala1120808,Nala1964588,Nala986653,Nala709985,Nala1083375,Nala357065,Nala252942,Nala1073906,Nala1939637,Nala227995,Nala227999,Nala726343,Nala234386,Nala751247,Nala2045561,Nala307832,Nala1055071,Nala1104434,Nala258467,Nala751317,Nala726386,Nala726385,Nala1958310,Nala219097,Nala1958294,Nala995915,Nala209774,Nala2043184,Nala305429,Nala305432,Nala751143,Nala366418,Nala268041,Nala753738,Nala726165,Nala726163,Nala368484,Nala344504,Nala728447,Nala1924839,Nala1126167,Nala1126165,Nala212792,Nala1936862,Nala297688,Nala246003,Nala236819,Nala1080164,Nala258145,Nala1128742,Nala1006129,Nala248983,Nala222392,Nala1104665,Nala319684,Nala728310,Nala824108,Nala824109,Nala1978194,Nala1978193,Nala254032,Nala1041147,Nala2016198,Nala2018824,Nala2018827,Nala822924,Nala281747,Nala797581,Nala219780,Nala1932849,Nala364763,Nala340796,Nala2016304,Nala991585,Nala278378,Nala205378,Nala763710,Nala763708,Nala295815,Nala1958921,Nala1956322,Nala1944366,Nala234808,Nala1089539,Nala1038138,Nala232308,Nala232310,Nala258901,Nala305624,Nala1028769,Nala726859,Nala354649,Nala763778,Nala1004467,Nala220485,Nala329975,Nala1934701,Nala751434,Nala1102832,Nala1041526,Nala2002265,Nala1922830,Nala1027721,Nala1953659,Nala251055,Nala2014418,Nala1953750,Nala216602,Nala1027570,Nala818703,Nala253720,Nala216735,Nala1064492,Nala287298,Nala769346,Nala999451,Nala999453,Nala987347,Nala2038701,Nala989974,Nala1979886,Nala711692,Nala265181,Nala733168,Nala289288,Nala206902,Nala1001620,Nala1965318,Nala1965319,Nala216263,Nala1977083,Nala1953011,Nala1992636,Nala218966,Nala216381,Nala760384,Nala338751,Nala1992728,Nala1979730,Nala1086394,Nala1108842,Nala1926994,Nala1926993,Nala1086918,Nala214845,Nala1037975,Nala728053,Nala212154,Nala212152,Nala1961226,Nala1948297,Nala1948296,Nala1121711,Nala1035427,Nala728183,Nala718743,Nala1963985,Nala1037763,Nala1098691,Nala1133588,Nala1133589,Nala1037897,Nala718577,Nala1128044,Nala358264,Nala300922,Nala1033262,Nala733902,Nala745902,Nala794693,Nala745698,Nala371493,Nala708662,Nala985322,Nala202720,Nala1963318,Nala733724,Nala202687,	0.011573911
[truncated: 248,373 more chars]
