# Supplementary material for: Important Roles of Key Genes and Transcription Factors in Flower Color Differences of Nicotiana alata
Source: Genes (Basel). 2021 Dec 10;12(12):1976. doi: 10.3390/genes12121976 (PMC8701347; doi:10.3390/genes12121976)
Supplement: Supplementary file 1 [file genes-12-01976-s001.zip › Table S6.txt]

Term Name	MainClass	GeneHitsInSelectedSet	AllGenesInSelectedSet	GeneHitsInBackground	AllGenesInBackground	p-value	enrichFactor	GeneListInSelectedSets	corrected p-value(BH method)
04990 Domain-containing proteins not elsewhere classified	A09180 Brite Hierarchies	91	8142	306	39207	1.25E-04	1.432031201	[Nala221754,Nala252619,Nala352340,Nala809836, Nala1061489, Nala1931672,Nala326290,Nala254166, Nala1964512, Nala1041591, Nala1114908,Nala285427,Nala250048, Nala1010934, Nala996337, Nala1027045, Nala999725,Nala210627, Nala1035956, Nala1945153, Nala1035958, Nala999726,Nala326855,Nala741691, Nala1932359,Nala329452, Nala1035961,Nala766331, Nala1996965,Nala760646, Nala2014418, Nala1020369, Nala1991593,…	0.028830589
00537 Glycosylphosphatidylinositol (GPI)-anchored proteins	A09180 Brite Hierarchies	17	8142	39	39207	0.001086959	2.09902122	[Nala334948,Nala753647, Nala2044174,Nala216412, Nala1003860,Nala782313,Nala728035,Nala210490,Nala315964, Nala1104376,Nala254157,Nala232589, Nala1030938, Nala2034570,Nala711537,Nala741928, Nala1109029]	0.12500026
00902 Monoterpenoid biosynthesis	A09100 Metabolism	14	8142	31	39207	0.001957109	2.174697506	[Nala986993, Nala1926332, Nala1066826,Nala809900,Nala253271, Nala1922835, Nala2032139,Nala744414,Nala232557,Nala750717,Nala751152, Nala2004398, Nala1001580,Nala718107]	0.150045033
03015 mRNA surveillance pathway	A09120 Genetic Information Processing	177	8142	704	39207	0.002678302	1.210690464	[Nala1973790,Nala202914, Nala1092988, Nala1932962, Nala1932960,Nala311514,Nala259257,Nala234193,Nala721233,Nala713565, Nala1941953,Nala740677, Nala1000442,Nala313252,Nala710975,Nala710974, Nala996655,Nala349579,Nala744084,Nala723241,Nala266114,Nala809769,Nala351087, Nala1119344, Nala1042412,Nala270330, Nala1926318, Nala1098844,Nala254099,Nala818120,Nala728142, Nala2023317,Nala349329,Nala734777, N…	0.154002387
00603 Glycosphingolipid biosynthesis - globo and isoglobo series	A09100 Metabolism	14	8142	32	39207	0.002820852	2.106738209	[Nala242287, Nala1040501,Nala356389,Nala792254,Nala767820,Nala727762, Nala1097306, Nala2004141, Nala1023673,Nala237753,Nala222195, Nala1010359,Nala713673,Nala217814]	0.129759175
04712 Circadian rhythm - plant	A09150 Organismal Systems	63	8142	220	39207	0.003367563	1.378955919	[Nala807453,Nala774561, Nala1033575, Nala1054873, Nala1052012, Nala1961806,Nala208778, Nala999448, Nala1018574,Nala215711,Nala232856, Nala1950125, Nala1033187,Nala247539,Nala748682,Nala274770, Nala1935030,Nala705632, Nala989518,Nala222933, Nala1055152,Nala330567,Nala208402,Nala712201,Nala208401, Nala2007083, Nala2036143, Nala1967558, Nala995950,Nala263884, Nala1112260,Nala287065, Nala1970302, Nal…	0.1290899
00941 Flavonoid biosynthesis	A09100 Metabolism	35	8142	116	39207	0.010683765	1.452922903	[Nala1976644,Nala287065, Nala1955105, Nala1009886, Nala1921630,Nala745143,Nala701328,Nala328197,Nala320736,Nala765516,Nala740556, Nala1001697, Nala1045875, Nala1047613, Nala1028555, Nala1019769, Nala1010837, Nala1949473, Nala2007339, Nala1062702,Nala328247,Nala246344,Nala707417,Nala728110, Nala1039364, Nala985956, Nala1005997, Nala1955874, Nala1935030,Nala720531,Nala202668,Nala259548,Nala755053, …	0.351037977
01008 Polyketide biosynthesis proteins	A09180 Brite Hierarchies	5	8142	8	39207	0.012268918	3.009626013	[Nala287065,Nala728110, Nala1005997, Nala1010837, Nala1935030]	0.352731392
00410 beta-Alanine metabolism	A09100 Metabolism	56	8142	205	39207	0.014823378	1.315426784	[Nala1091619, Nala987785,Nala205708,Nala735639,Nala205709,Nala319684,Nala237146, Nala2040382,Nala209826,Nala274480,Nala215918, Nala2035461, Nala1963985,Nala713923, Nala1971613,Nala236819, Nala1029068, Nala987195,Nala789173, Nala1038829, Nala1952500,Nala309309,Nala734814,Nala258092,Nala745698,Nala740243,Nala252271,Nala252231, Nala1001620,Nala736951, Nala2021284,Nala734848, Nala1020116,Nala231620,N…	0.378819663
B 09183 Protein families: signaling and cellular processes	A09180 Brite Hierarchies	1292	8142	5929	39207	0.01850099	1.049333597	[Nala276948, Nala1036526, Nala987541,Nala352340,Nala735639, Nala1084601, Nala2044300,Nala815632,Nala330550,Nala207926,Nala274764,Nala326290,Nala747624,Nala287849, Nala1947819,Nala730185, Nala1001893,Nala227775,Nala285427,Nala252748, Nala1038715,Nala726910,Nala748961,Nala216412, Nala1930138,Nala249315,Nala760608,Nala272111,Nala744366, Nala1077088, Nala1953278,Nala729193,Nala320526,Nala367855,Nala2…	0.425522774
00942 Anthocyanin biosynthesis	A09100 Metabolism	4	8142	6	39207	0.019421518	3.210267747	[Nala1020187, Nala1020188, Nala1101773,Nala746090]	0.406086284
00906 Carotenoid biosynthesis	A09100 Metabolism	37	8142	129	39207	0.020161887	1.381161705	[Nala236390,Nala797685, Nala1971032,Nala809335,Nala223039,Nala719276,Nala239962, Nala1934327, Nala1983515,Nala205846,Nala228029,Nala303919, Nala1054691,Nala761884,Nala735194,Nala713087, Nala1030107,Nala223071,Nala361907,Nala361906,Nala702588,Nala215881, Nala1036115,Nala246105,Nala743554,Nala277602,Nala744346, Nala1956149,Nala742765,Nala274397, Nala1049103, Nala1048218,Nala809332, Nala2006854,Nala…	0.386436158
99999 Others	A09190 Not Included in Pathway or Brite	18	8142	54	39207	0.021492037	1.605133874	[Nala986297, Nala1982735,Nala743220,Nala272007, Nala1001635, Nala2037057, Nala1022104, Nala1109508, Nala1132024,Nala261458,Nala719984, Nala2045533,Nala252677, Nala1016412, Nala1969551,Nala336391, Nala1084464,Nala343821]	0.380243737
02042 Bacterial toxins	A09180 Brite Hierarchies	6	8142	12	39207	0.023197755	2.407700811	[Nala279744, Nala1936611, Nala1124478,Nala351700,Nala766579,Nala749669]	0.381105978
B 09109 Metabolism of terpenoids and polyketides	A09100 Metabolism	160	8142	669	39207	0.025395689	1.15166556	[Nala2022351,Nala797685,Nala219752,Nala704612,Nala719276, Nala1100338, Nala1956899, Nala1100339, Nala1983515,Nala215430,Nala215277,Nala215431, Nala1924943,Nala236892,Nala253271,Nala217052,Nala761884, Nala1018894,Nala735194,Nala717365, Nala1947775,Nala263475, Nala1047650, Nala1038829,Nala230954,Nala750511,Nala715862,Nala361907,Nala361906,Nala703811,Nala810910,Nala743554, Nala1956149,Nala217063,Nal…	0.389400572
00562 Inositol phosphate metabolism	A09100 Metabolism	79	8142	311	39207	0.027479791	1.223204913	[Nala1036127,Nala749204,Nala323100, Nala1931158,Nala295868, Nala2040382,Nala245802, Nala1037051, Nala1956012,Nala279744, Nala1028931, Nala2017796,Nala711062, Nala1020298,Nala735471, Nala1031833,Nala223173,Nala228380, Nala1060031,Nala283072,Nala321890, Nala1033103,Nala813623, Nala999241,Nala766579,Nala321619,Nala283075, Nala1084372,Nala233813, Nala2021284, Nala1924641, Nala1122869,Nala798635,Nala3…	0.395021991
99994 Others	A09190 Not Included in Pathway or Brite	3	8142	4	39207	0.030236393	3.611551216	[Nala745460,Nala227437,Nala330554]	0.409080606
B 09191 Unclassified: metabolism	A09190 Not Included in Pathway or Brite	307	8142	1349	39207	0.036954758	1.095869754	[Nala993308, Nala1002194, Nala1015028, Nala2043572,Nala272106,Nala205989, Nala2030134, Nala1039597,Nala255330,Nala724984, Nala1964279,Nala359650, Nala1045595,Nala263516, Nala992570,Nala261458,Nala359653,Nala730068,Nala779697,Nala251416,Nala213810, Nala1951532, Nala1009134,Nala745332,Nala272114, Nala1921421,Nala809888, Nala1960008, Nala1060746, Nala1039481,Nala228759, Nala1092473, Nala1964600, Nal…	0.472199686
02000 Transporters	A09180 Brite Hierarchies	505	8142	2275	39207	0.044683498	1.068913327	[Nala987541,Nala735518, Nala2044300,Nala330550,Nala354889, Nala2033525,Nala747624,Nala725951, Nala1001893,Nala227775,Nala713726, Nala1007091, Nala1966450,Nala252748,Nala283365,Nala283364, Nala1966695, Nala1038715,Nala748961,Nala279093,Nala272111,Nala744366, Nala1020049, Nala2030006, Nala1119900, Nala1040913,Nala367855,Nala316595,Nala215447,Nala823141, Nala1944533,Nala217987, Nala1101157, Nala1036…	0.540905498
99980 Enzymes with EC numbers	A09190 Not Included in Pathway or Brite	277	8142	1218	39207	0.046550987	1.095128283	[Nala993308, Nala1002194, Nala1015028, Nala2043572,Nala272106,Nala205989, Nala2030134, Nala1039597,Nala255330,Nala724984, Nala1964279,Nala359650, Nala1045595,Nala263516, Nala992570,Nala359653,Nala730068,Nala779697,Nala251416,Nala213810, Nala1951532, Nala1009134,Nala745332,Nala272114, Nala1921421,Nala809888, Nala1960008, Nala1060746, Nala1039481,Nala228759, Nala1092473, Nala1964600, Nala1108588, N…	0.535336351
04040 Ion channels	A09180 Brite Hierarchies	47	8142	180	39207	0.049331794	1.257354868	[Nala220069, Nala1082441, Nala1974027,Nala704436, Nala1927597, Nala1036526,Nala776323, Nala986098, Nala1956339,Nala337585,Nala741703, Nala1069983, Nala2020758, Nala1970526,Nala253235, Nala1026379, Nala1125430,Nala234277, Nala1125431,Nala258549, Nala2031243,Nala232398,Nala715142, Nala986040,Nala779731,Nala207284,Nala234956, Nala1017717, Nala985058,Nala326344,Nala323353, Nala2003366,Nala798964,Nala…	0.540300598
00280 Valine, leucine and isoleucine degradation	A09100 Metabolism	73	8142	294	39207	0.051515537	1.195660947	[Nala1091619, Nala1950672, Nala987785,Nala213254,Nala750071, Nala2040382, Nala2035461,Nala206633, Nala1018894, Nala1971613, Nala1027046,Nala213256,Nala236819, Nala987195,Nala789173, Nala1038829, Nala995328,Nala266552, Nala988425, Nala1952500,Nala309309,Nala740243, Nala1964522,Nala252231, Nala1001620,Nala800767,Nala738937,Nala733724,Nala222691,Nala322108,Nala323038, Nala1962781,Nala323039, Nala202…	0.538571523
00640 Propanoate metabolism	A09100 Metabolism	57	8142	224	39207	0.052103845	1.225347734	[Nala205708,Nala205709,Nala319684,Nala750071, Nala2040382,Nala274480,Nala824108,Nala824109, Nala2035461, Nala1018894, Nala1971613, Nala1027046,Nala236819, Nala987195,Nala305432, Nala1016912, Nala1038829,Nala266552, Nala1952500, Nala1119345,Nala309309,Nala305429,Nala270411,Nala745698,Nala740243,Nala346290,Nala252231, Nala1001620, Nala1937405, Nala1102801, Nala1962781, Nala2021284,Nala211053,Nala22…	0.521038446
04030 G protein-coupled receptors	A09180 Brite Hierarchies	14	8142	44	39207	0.057421083	1.532173243	[Nala1085249,Nala702433, Nala1122407,Nala240013,Nala241505, Nala1039093,Nala719879, Nala1971506,Nala730185,Nala233430,Nala705062,Nala253269,Nala785651, Nala1122126]	0.550285378
03019 Messenger RNA biogenesis	A09180 Brite Hierarchies	494	8142	2240	39207	0.065057187	1.061968036	[Nala1037731, Nala1080006,Nala259257,Nala234193, Nala1025627,Nala721233, Nala1000442, Nala1934989,Nala787192,Nala822044,Nala726910,Nala249315,Nala746668, Nala1027918,Nala709476, Nala1033381, Nala1964169,Nala262674,Nala734777, Nala1964168,Nala821089, Nala1014876, Nala1085839,Nala206738, Nala1003862,Nala205402,Nala259394,Nala206736, Nala2007370,Nala339027,Nala205521,Nala206852, Nala1934881,Nala7348…	0.598526122
00630 Glyoxylate and dicarboxylate metabolism	A09100 Metabolism	70	8142	285	39207	0.067390566	1.182730223	[Nala720140, Nala987347,Nala303135,Nala245521,Nala723339, Nala1950110, Nala1942009,Nala824108, Nala996770,Nala824109, Nala1018894,Nala208530, Nala1934701,Nala305432,Nala750201,Nala237050, Nala1122835,Nala305429, Nala1922830,Nala270411,Nala240860,Nala206902,Nala705795,Nala357260, Nala1097511, Nala1104341,Nala205378, Nala1937405,Nala216018, Nala2039012,Nala263200, Nala1048673, Nala1962781, Nala1010…	0.596147315
A09150 Organismal Systems	A09150 Organismal Systems	195	8142	852	39207	0.068010771	1.102116568	[Nala772144,Nala223855,Nala807453, Nala995729, Nala1036526,Nala774561, Nala1054873,Nala212847,Nala714139, Nala995722,Nala212840,Nala323353,Nala204645,Nala274770, Nala1935030, Nala1055152,Nala330567,Nala364466,Nala255224, Nala1967558,Nala219809, Nala1029537, Nala995950, Nala990384,Nala263884, Nala1010157, Nala1100716, Nala1112260, Nala1082441,Nala287065,Nala704436,Nala295803, Nala1020635, Nala1009…	0.579351011
B 09159 Environmental adaptation	A09150 Organismal Systems	195	8142	852	39207	0.068010771	1.102116568	[Nala772144,Nala223855,Nala807453, Nala995729, Nala1036526,Nala774561, Nala1054873,Nala212847,Nala714139, Nala995722,Nala212840,Nala323353,Nala204645,Nala274770, Nala1935030, Nala1055152,Nala330567,Nala364466,Nala255224, Nala1967558,Nala219809, Nala1029537, Nala995950, Nala990384,Nala263884, Nala1010157, Nala1100716, Nala1112260, Nala1082441,Nala287065,Nala704436,Nala295803, Nala1020635, Nala1009…	0.579351011
00604 Glycosphingolipid biosynthesis - ganglio series	A09100 Metabolism	10	8142	30	39207	0.075667275	1.605133874	[Nala242287, Nala1040501, Nala1097306, Nala2004141,Nala356389, Nala1023673,Nala767820,Nala727069,Nala727762,Nala217814]	0.60011977
02044 Secretion system	A09180 Brite Hierarchies	46	8142	182	39207	0.081380461	1.217079531	[Nala271931, Nala1975158,Nala771055,Nala223315,Nala223952,Nala218226,Nala326372,Nala326374, Nala1014375,Nala274764,Nala818525,Nala205688,Nala781912, Nala1043175,Nala364755,Nala248794,Nala363705,Nala776805,Nala718134, Nala1101789,Nala364756,Nala730223,Nala219367, Nala1968173, Nala1038532, Nala1930138,Nala369377,Nala232086, Nala1002763, Nala986987,Nala275187, Nala996980,Nala258555,Nala712787,Nala75…	0.623916864
00531 Glycosaminoglycan degradation	A09100 Metabolism	24	8142	88	39207	0.087552574	1.313291351	[Nala242287,Nala220248, Nala1040501, Nala1084601,Nala356389,Nala242400, Nala985616,Nala767850,Nala767820,Nala727069,Nala727762,Nala237174,Nala277793, Nala1097306,Nala300508, Nala2004141, Nala1027730,Nala734383, Nala1023673, Nala1121791, Nala1109685, Nala1030799,Nala217814,Nala209095]	0.649583612
00770 Pantothenate and CoA biosynthesis	A09100 Metabolism	40	8142	160	39207	0.111783589	1.203850405	[Nala728625, Nala1038801,Nala728626, Nala1064214,Nala735639,Nala208939,Nala708833,Nala258781,Nala215918,Nala231620, Nala1047399, Nala1963985,Nala275392,Nala284754,Nala320413,Nala789173, Nala1109029, Nala2028546,Nala750264,Nala216412,Nala796325,Nala734814,Nala258092, Nala2023252,Nala749916, Nala1004467,Nala316614,Nala710744,Nala215544,Nala222691,Nala322882,Nala231619,Nala309306,Nala825163, Nala194…	0.803444548
00944 Flavone and flavonol biosynthesis	A09100 Metabolism	5	8142	13	39207	0.11284442	1.852077547	[Nala765516,Nala202672, Nala1921630, Nala1019769, Nala1047164]	0.786491414
04146 Peroxisome	A09140 Cellular Processes	97	8142	417	39207	0.115598001	1.120129394	[Nala703249, Nala1037975,Nala215430,Nala215431, Nala1921555, Nala1970320,Nala709985,Nala274480,Nala818594,Nala257755, Nala987391,Nala329855,Nala810910, Nala1086918,Nala745698,Nala365393,Nala760203,Nala318609,Nala787582,Nala214116,Nala321975, Nala1090987,Nala710713,Nala270863, Nala2012725,Nala707269, Nala2012726,Nala274141,Nala745902,Nala227995,Nala243161,Nala371493, Nala1038138,Nala739246, Nala10…	0.781986475
99997 Function unknown	A09190 Not Included in Pathway or Brite	36	8142	143	39207	0.116758418	1.21226894	[Nala223317, Nala1926566, Nala1010434, Nala1035112, Nala1929617, Nala1080640, Nala1080641,Nala245202,Nala318395,Nala227713, Nala1020654,Nala705582,Nala333669, Nala1028418,Nala754194,Nala281740,Nala254920,Nala315177,Nala346466, Nala985192,Nala215556, Nala1028210,Nala214624,Nala283662, Nala1079086,Nala749277, Nala1067734, Nala989256, Nala1111347,Nala727345,Nala747656,Nala280546, Nala1067733,Nala289…	0.767269607
04136 Autophagy - other	A09140 Cellular Processes	50	8142	205	39207	0.117046062	1.1744882	[Nala328710, Nala1033297,Nala202914, Nala1038500, Nala1087639,Nala726163, Nala1003400,Nala726165, Nala1003401,Nala340643, Nala2039306, Nala1939599,Nala822484,Nala719161,Nala241156,Nala783269,Nala749777,Nala708223, Nala1977665,Nala734891, Nala1096942,Nala260855, Nala1941824, Nala1019017, Nala2023317,Nala324648, Nala990301, Nala1971196, Nala1039978,Nala222547,Nala796852,Nala299526, Nala1036389, Nal…	0.747794287
00524 Neomycin, kanamycin and gentamicin biosynthesis	A09100 Metabolism	7	8142	21	39207	0.126857196	1.605133874	[Nala712333,Nala340148, Nala1964533,Nala743361, Nala2013280,Nala254669,Nala213448]	0.788571762
00900 Terpenoid backbone biosynthesis	A09100 Metabolism	62	8142	261	39207	0.132547912	1.143888508	[Nala2022351,Nala704612,Nala215430,Nala215431, Nala995091,Nala236892,Nala265739, Nala1050999, Nala1018894,Nala305391,Nala230355, Nala1059849, Nala1947775,Nala263475,Nala703811,Nala810910,Nala701797, Nala1923369,Nala245797,Nala745777,Nala217063, Nala1022788,Nala370703,Nala811284,Nala296260, Nala1132792,Nala738817,Nala762260,Nala262551, Nala1067730,Nala301545,Nala730379, Nala1962781, Nala1010525,Na…	0.80226368
B 09110 Biosynthesis of other secondary metabolites	A09100 Metabolism	152	8142	675	39207	0.13949959	1.084357106	[Nala1930789,Nala328197, Nala1970288,Nala209826,Nala714413,Nala740556,Nala209426, Nala1045875,Nala256827,Nala731034,Nala307019, Nala1982145,Nala215439,Nala723362, Nala1119345,Nala328247, Nala1955734, Nala1039364,Nala237573, Nala1935030,Nala720531,Nala259548,Nala313366, Nala1020043, Nala1937203,Nala320526,Nala823268, Nala2038363,Nala320524, Nala1976644,Nala728009,Nala287065,Nala701328,Nala708116,N…	0.822689892
03041 Spliceosome	A09180 Brite Hierarchies	467	8142	2152	39207	0.142131198	1.044977954	[Nala238433, Nala1092465,Nala723896,Nala319402,Nala319405,Nala362277, Nala1945519,Nala362278, Nala1000442,Nala754393,Nala237226,Nala250201,Nala315151, Nala2021301, Nala1934989,Nala710453,Nala822044,Nala746668, Nala1956781,Nala825684,Nala262674, Nala1095738,Nala253968,Nala218958,Nala206738, Nala1931256,Nala205402,Nala241703,Nala206736, Nala2007370, Nala1001677, Nala1069301, Nala999980,Nala218922,N…	0.81725439
04090 CD molecules	A09180 Brite Hierarchies	21	8142	80	39207	0.142340001	1.264042926	[Nala811744, Nala1115463,Nala294741,Nala216412, Nala1037632,Nala292536,Nala713639, Nala1038242, Nala1002168,Nala333008, Nala1956087,Nala358879, Nala985922,Nala263718,Nala234794,Nala228313,Nala259745, Nala1033678,Nala307322,Nala250976, Nala1109029]	0.798492687
00199 Cytochrome P450	A09180 Brite Hierarchies	41	8142	168	39207	0.142815709	1.1751873	[Nala1976644,Nala809335,Nala273556,Nala741162, Nala1921630,Nala215277, Nala1005563,Nala205846,Nala721211,Nala803906,Nala765516,Nala277150,Nala340067,Nala340065,Nala280237, Nala1025241, Nala1019769, Nala1021480,Nala713087,Nala754036, Nala1047650, Nala1030107,Nala230954,Nala715346,Nala750511,Nala715862, Nala1010201,Nala215881,Nala277602,Nala744346, Nala1956149,Nala238542,Nala234220,Nala729762, Nala…	0.782086027
03030 DNA replication	A09120 Genetic Information Processing	49	8142	204	39207	0.144504873	1.156640585	[Nala790290,Nala326973,Nala726926,Nala745523,Nala744235,Nala298215,Nala813135,Nala819761,Nala714214,Nala254444,Nala726927, Nala1986869,Nala263951,Nala346269,Nala252987,Nala735714,Nala798980,Nala718990,Nala728618, Nala2045442,Nala744088,Nala298967,Nala282147,Nala734013, Nala1047787,Nala737728,Nala322625,Nala235959, Nala1084772,Nala309549,Nala325458,Nala718280,Nala729212, Nala2032856, Nala1964499,N…	0.772933044
00073 Cutin, suberine and wax biosynthesis	A09100 Metabolism	31	8142	124	39207	0.146475689	1.203850405	[Nala703249,Nala273556,Nala741162, Nala1921555, Nala2012725,Nala737184, Nala2012726,Nala253151, Nala1071279,Nala818594,Nala707070, Nala1035416, Nala1044284,Nala243161, Nala1010201,Nala325135,Nala325136,Nala741091,Nala703556, Nala986368, Nala1090532, Nala1000739,Nala311640,Nala223769,Nala311642, Nala1962048, Nala1964503, Nala999554, Nala995634, Nala2004213,Nala232426]	0.765668375
00051 Fructose and mannose metabolism	A09100 Metabolism	60	8142	254	39207	0.147575734	1.137496446	[Nala321082,Nala276948, Nala1014694,Nala746779,Nala203565,Nala257870,Nala274163, Nala1131952,Nala261814,Nala285508, Nala2018939, Nala991884,Nala228380,Nala324754, Nala1949254, Nala1948580, Nala1956868, Nala1111066,Nala728774, Nala1054903, Nala2013280, Nala2024766,Nala328646,Nala228471, Nala1943165,Nala248142,Nala272643,Nala343130,Nala743361,Nala707305, Nala1000549,Nala712333,Nala340148,Nala338776…	0.754275974
03016 Transfer RNA biogenesis	A09180 Brite Hierarchies	226	8142	1022	39207	0.150093306	1.064853979	[Nala1997880,Nala270961,Nala700779, Nala1080006, Nala1075452, Nala1062814,Nala709588,Nala250687,Nala294804, Nala1069441,Nala749378, Nala1007871,Nala720258,Nala781885,Nala331896, Nala1963998, Nala1971008, Nala1942237, Nala1101039, Nala2007369, Nala2007368,Nala750008, Nala1964047,Nala249430, Nala1965906, Nala1933795, Nala1991447,Nala755386, Nala1045214, Nala1116192, Nala989155,Nala239989,Nala774228…	0.750466528
00440 Phosphonate and phosphinate metabolism	A09100 Metabolism	9	8142	30	39207	0.153093029	1.444620486	[Nala306349, Nala1939466,Nala263923,Nala217841, Nala1067973,Nala209683, Nala2021229,Nala725458,Nala306348]	0.749178653
00250 Alanine, aspartate and glutamate metabolism	A09100 Metabolism	53	8142	224	39207	0.161333717	1.139358419	[Nala726529,Nala743460,Nala213254, Nala1041478, Nala1023927, Nala2028052,Nala740757, Nala1957592,Nala208530,Nala713923,Nala214863, Nala1934701,Nala213256, Nala1047053, Nala2025895,Nala213262, Nala1031883, Nala1922830, Nala1034752, Nala1920730, Nala1128455, Nala1029978,Nala795712,Nala738937, Nala1048673,Nala734730, Nala1018917, Nala1949785, Nala1949786, Nala1932423,Nala749749, Nala1079359,Nala2424…	0.773057392
04121 Ubiquitin system	A09180 Brite Hierarchies	524	8142	2429	39207	0.162214117	1.038810395	[Nala215670, Nala1078160, Nala1037731, Nala2031223,Nala236014, Nala1019071,Nala709465, Nala1000326, Nala998313, Nala998314,Nala262788, Nala996255,Nala214466, Nala1105865,Nala736600,Nala702725,Nala215321,Nala777384,Nala235154,Nala274770,Nala291098, Nala1055152,Nala734891,Nala802547, Nala996009,Nala260012,Nala757554, Nala1963075,Nala263881,Nala247009,Nala814688, Nala1059623,Nala768344, Nala1011363,…	0.761413201
00260 Glycine, serine and threonine metabolism	A09100 Metabolism	61	8142	261	39207	0.167098246	1.125438693	[Nala720140, Nala1091619, Nala987785,Nala710617, Nala1081258,Nala276868,Nala213254,Nala237146,Nala704572,Nala209826, Nala1942009,Nala233783, Nala2039860, Nala1934701,Nala213256,Nala750238,Nala239969,Nala285264, Nala1122835, Nala1922830,Nala240860, Nala2032147,Nala259944,Nala728383,Nala738937,Nala710622,Nala728800,Nala263170, Nala2043395,Nala214245,Nala728729, Nala1003662,Nala763723,Nala799041, Na…	0.768651934
A09190 Not Included in Pathway or Brite	A09190 Not Included in Pathway or Brite	403	8142	1859	39207	0.167543632	1.043898254	[Nala2043572,Nala272106,Nala205989, Nala2030134,Nala330554,Nala724984, Nala1077078, Nala1964279, Nala1045595,Nala263516,Nala254920,Nala261458,Nala730068,Nala779697,Nala215556,Nala251416, Nala1009134, Nala1036778,Nala745332,Nala272114, Nala1921421, Nala1060746,Nala228759, Nala1092473,Nala286507, Nala1022104, Nala1955580,Nala316112,Nala253842, Nala1128859,Nala745460, Nala1009166,Nala272007,Nala2158…	0.75558893
03018 RNA degradation	A09120 Genetic Information Processing	103	8142	454	39207	0.169132387	1.092480985	[Nala1037731, Nala1080006,Nala352902, Nala1002477, Nala2038934,Nala712919, Nala2035384,Nala258847,Nala789772, Nala1018536,Nala787192,Nala806099,Nala773102,Nala725145,Nala726910,Nala249952,Nala746668, Nala999120,Nala257640,Nala281332,Nala231632,Nala744648, Nala1948619,Nala262674,Nala231635, Nala2024766,Nala231636, Nala1928489, Nala1035499, Nala1025809,Nala339828, Nala986954, Nala1956472, Nala10534…	0.748085557
00520 Amino sugar and nucleotide sugar metabolism	A09100 Metabolism	111	8142	491	39207	0.169365202	1.088614216	[Nala1923296,Nala324310,Nala217335, Nala1040501,Nala356389, Nala1982308,Nala746779,Nala203565, Nala2028052,Nala257870, Nala1966612,Nala740956,Nala806090, Nala2038015,Nala235607,Nala332901,Nala215201,Nala215202, Nala1920730,Nala316519,Nala316517, Nala1996961, Nala1955331,Nala241957,Nala263805,Nala233413,Nala741538,Nala311342, Nala1943324, Nala1023673,Nala750404, Nala1122873,Nala806141, Nala1943165…	0.734981065
03060 Protein export	A09120 Genetic Information Processing	56	8142	239	39207	0.173451747	1.128294941	[Nala271931,Nala771055, Nala1970083, Nala1036442,Nala218226,Nala326372,Nala326374, Nala1014375, Nala1036441, Nala1043175,Nala739871,Nala248794,Nala773914, Nala1101789,Nala730223,Nala219367, Nala1968173, Nala1930138,Nala805720,Nala232086,Nala275187,Nala789287,Nala315140,Nala303008,Nala213107, Nala1948972,Nala213106, Nala991997, Nala1975158,Nala223315,Nala223952, Nala986197,Nala818525,Nala205688,Na…	0.738775959
00052 Galactose metabolism	A09100 Metabolism	47	8142	199	39207	0.181467755	1.137305911	[Nala1923296,Nala808943,Nala240993,Nala245982,Nala224202,Nala743361,Nala792254,Nala750392,Nala725539, Nala2027044,Nala217050,Nala783396,Nala712333,Nala340148, Nala1098239,Nala285508, Nala1964533,Nala263338,Nala254744,Nala806090, Nala1962657,Nala253995,Nala285102,Nala254669, Nala1107208, Nala1948882,Nala747576,Nala702703, Nala1956868, Nala1046716,Nala727069, Nala1996961, Nala1024945,Nala241957, Na…	0.758865157
01001 Protein kinases	A09180 Brite Hierarchies	244	8142	1116	39207	0.189207778	1.052829745	[Nala772144, Nala984398, Nala995729,Nala774682,Nala242017, Nala1999265, Nala1100977,Nala223971, Nala1961328,Nala259498, Nala1024658,Nala728422, Nala1019196,Nala212847,Nala784121,Nala726370,Nala214225,Nala821073,Nala212840, Nala2007238,Nala712992,Nala809766, Nala1003273, Nala1030793,Nala319770,Nala241156, Nala2045642,Nala809767, Nala1995237, Nala1995238, Nala1956665,Nala330567,Nala366403, Nala1965…	0.777103372
00564 Glycerophospholipid metabolism	A09100 Metabolism	96	8142	425	39207	0.191185381	1.087714249	[Nala728746,Nala310906,Nala216164,Nala729718,Nala726720,Nala719826,Nala340005,Nala279744,Nala236535, Nala993220, Nala1964438,Nala266381,Nala287326,Nala751366, Nala1048342, Nala1088687,Nala281980,Nala712275, Nala2021229, Nala1028570, Nala1949255,Nala793769,Nala712673,Nala268411,Nala216455, Nala999481, Nala1036693, Nala1036694, Nala1973301, Nala1037260,Nala766579, Nala1037261,Nala729668, Nala195525…	0.771449781
04075 Plant hormone signal transduction	A09130 Environmental Information Processing	197	8142	898	39207	0.201609986	1.056385434	[Nala324311,Nala726802,Nala726803,Nala243467, Nala2012149, Nala1929718,Nala223617,Nala363247, Nala990391, Nala1001532, Nala1001531,Nala214466, Nala2046967,Nala712992, Nala1037988, Nala1085702, Nala1112953,Nala726357, Nala1004805, Nala1130255,Nala203673,Nala230146, Nala1943320,Nala263884,Nala252878, Nala2012150, Nala1100744, Nala1986732,Nala715478, Nala1119336,Nala218365,Nala245867, Nala1065624, N…	0.799487875
00943 Isoflavonoid biosynthesis	A09100 Metabolism	1	8142	1	39207	0.207666998	4.815401621	[Nala985534]	0.809549315
B 09101 Carbohydrate metabolism	A09100 Metabolism	619	8142	2897	39207	0.210349656	1.028903557	[Nala720140, Nala987785,Nala276948,Nala240993, Nala1956894,Nala746779,Nala274761,Nala319642,Nala203565, Nala2028052, Nala1114468, Nala1942009,Nala824108,Nala824109, Nala1020298, Nala2032672,Nala239648,Nala223173, Nala1016912, Nala1038829,Nala215201,Nala216412,Nala215202, Nala986441,Nala240860,Nala720016,Nala745698, Nala1111066, Nala1932551, Nala1955331,Nala241957, Nala1020043, Nala1943324,Nala321…	0.80634035
01006 Prenyltransferases	A09180 Brite Hierarchies	43	8142	184	39207	0.21527309	1.125338422	[Nala778626, Nala1951025,Nala234496,Nala236892,Nala357636, Nala1053361, Nala1920628,Nala362132,Nala272061, Nala1942307,Nala819678,Nala305391, Nala1003828,Nala714339,Nala234057,Nala203066, Nala1116192, Nala1056910, Nala991487,Nala778627,Nala805760,Nala215360, Nala1931503,Nala702588,Nala246069, Nala2045146, Nala1020745,Nala785969, Nala1038971,Nala310232,Nala310233,Nala314679,Nala370703,Nala707213, …	0.811685422
A09180 Brite Hierarchies	A09180 Brite Hierarchies	6170	8142	29578	39207	0.216506884	1.004497532	[Nala723890, Nala1999265, Nala1033498, Nala2044300,Nala723896,Nala721233, Nala1019196,Nala709588,Nala231804, Nala1069441, Nala1056126, Nala2045642,Nala298967,Nala746545,Nala796807,Nala320526, Nala1095738, Nala2007369,Nala733207, Nala2007368,Nala735863,Nala320524, Nala1016902, Nala1082441, Nala1933439,Nala246039,Nala258064,Nala745223,Nala721211,Nala259394,Nala721210,Nala723873, Nala2007370,Nala205…	0.803170699
00536 Glycosaminoglycan binding proteins	A09180 Brite Hierarchies	11	8142	41	39207	0.217501592	1.29193702	[Nala228483, Nala1092020,Nala220248,Nala203849, Nala1942741,Nala242400,Nala305692, Nala1030799,Nala270286, Nala1011041,Nala277793]	0.79405343
00966 Glucosinolate biosynthesis	A09100 Metabolism	10	8142	37	39207	0.22523581	1.301459898	[Nala2028546,Nala217820, Nala2023252,Nala274620,Nala222691, Nala1046341, Nala1933231, Nala1946341,Nala323038,Nala323039]	0.809441193
00400 Phenylalanine, tyrosine and tryptophan biosynthesis	A09100 Metabolism	49	8142	214	39207	0.243682286	1.10259196	[Nala237181, Nala1010411,Nala796952,Nala713925,Nala794091, Nala1970288,Nala821630, Nala1047135,Nala211959,Nala321004, Nala1964031, Nala1943058,Nala750238,Nala723362, Nala1933689, Nala2025530, Nala1069914,Nala764329, Nala1119547, Nala2021215,Nala263686, Nala2038363,Nala341602,Nala718303,Nala306238, Nala986158, Nala1956835, Nala1079359, Nala1052151, Nala1955342,Nala209960,Nala224167, Nala2022137, N…	0.862260397
B 09181 Protein families: metabolism	A09180 Brite Hierarchies	1297	8142	6147	39207	0.246651783	1.016036425	[Nala305359, Nala1999265, Nala2028052, Nala1019196,Nala709588,Nala824108, Nala997103,Nala824109, Nala1987035,Nala262788,Nala214225,Nala821073,Nala773914, Nala1047650,Nala230954, Nala1014737,Nala712992, Nala1055274,Nala319770, Nala2045642,Nala215321,Nala237573,Nala776171,Nala205976,Nala748965,Nala330567, Nala1965016,Nala796807,Nala204884, Nala2006275,Nala734777, Nala2007369,Nala262551, Nala2007368…	0.859544091
00220 Arginine biosynthesis	A09100 Metabolism	33	8142	141	39207	0.248094521	1.12700889	[Nala204938,Nala740074,Nala749749, Nala1079359, Nala1041478,Nala242437, Nala1023927, Nala1022559,Nala740757, Nala1048642,Nala208530,Nala224167,Nala213875,Nala246474, Nala1047053,Nala735479, Nala1949795, Nala2025895,Nala285292,Nala213262, Nala1034752, Nala1089605, Nala2038907, Nala1055096, Nala1008726,Nala236063, Nala1045585,Nala789944, Nala1008907,Nala708170,Nala795712,Nala215621, Nala1048673]	0.851667757
00380 Tryptophan metabolism	A09100 Metabolism	41	8142	178	39207	0.253073477	1.109165542	[Nala1091619, Nala987785,Nala274620, Nala1950110,Nala258145,Nala704114,Nala352546, Nala1933231,Nala235823,Nala360392, Nala1018894,Nala213950, Nala1942441,Nala218966, Nala1944366,Nala222141,Nala719328,Nala789173, Nala1046341, Nala1038829, Nala1946341,Nala750264, Nala1974834,Nala224499, Nala1059778,Nala821209, Nala1976353,Nala747919,Nala741854,Nala320526,Nala287714,Nala715571, Nala994128,Nala739607…	0.855983818
00960 Tropane, piperidine and pyridine alkaloid biosynthesis	A09100 Metabolism	21	8142	87	39207	0.25507289	1.162338322	[Nala728009,Nala246415,Nala723362,Nala796952, Nala1079359,Nala708116,Nala237146, Nala1069914, Nala1970288,Nala209826, Nala1008907,Nala209426,Nala209960,Nala735283,Nala367039, Nala1045610,Nala224167,Nala234719,Nala263686,Nala234718, Nala2038363]	0.850242968
00261 Monobactam biosynthesis	A09100 Metabolism	9	8142	34	39207	0.262941	1.274665135	[Nala289350,Nala263170,Nala823268,Nala276868, Nala1936589, Nala1955734,Nala214245,Nala342083,Nala729789]	0.863949002
00511 Other glycan degradation	A09100 Metabolism	22	8142	92	39207	0.263866604	1.151509083	[Nala242287, Nala2044792, Nala1040501,Nala356389,Nala287390,Nala720554,Nala767820,Nala727069,Nala727762, Nala988208, Nala1978730, Nala1054947, Nala1097306, Nala1945549, Nala2004141, Nala1971437, Nala1023673, Nala1130070,Nala250107,Nala307897,Nala306324,Nala217814]	0.854779141
03029 Mitochondrial biogenesis	A09180 Brite Hierarchies	383	8142	1793	39207	0.271448736	1.028610608	[Nala771055,Nala723890,Nala700779, Nala1040345,Nala742179, Nala1972104,Nala207009,Nala326290, Nala1019196,Nala356266,Nala730188,Nala231804, Nala1964278,Nala745691,Nala719161, Nala2007803,Nala726910,Nala241279,Nala805720,Nala241156,Nala725261,Nala225369,Nala364460,Nala783269,Nala777140,Nala721585,Nala366083, Nala2030006,Nala734891, Nala1944659, Nala1096942, Nala1941824, Nala1962666,Nala259821,Nala…	0.867127906
99988 Secondary metabolism	A09190 Not Included in Pathway or Brite	2	8142	5	39207	0.278488504	1.926160648	[Nala205083,Nala720200]	0.877429532
99983 Lipid metabolism	A09190 Not Included in Pathway or Brite	3	8142	9	39207	0.282233882	1.605133874	[Nala253562,Nala207264,Nala769810]	0.877213416
00565 Ether lipid metabolism	A09100 Metabolism	20	8142	84	39207	0.283846435	1.146524196	[Nala728746,Nala306349, Nala1087777,Nala216164, Nala1009557,Nala729718, Nala1007893,Nala351700,Nala766579,Nala729668, Nala1071064,Nala749669, Nala1939466,Nala279744, Nala1936611, Nala1964438, Nala1124478, Nala1966152, Nala1121574,Nala306348]	0.8704624
A09130 Environmental Information Processing	A09130 Environmental Information Processing	326	8142	1527	39207	0.293167305	1.02804252	[Nala323100,Nala324311,Nala726802,Nala726803,Nala243467,Nala730628, Nala2012149, Nala1929718,Nala223617, Nala1037051, Nala985922,Nala725951,Nala363247, Nala990391, Nala1001532,Nala714139, Nala1001531, Nala1020298,Nala214466, Nala995722, Nala2046967,Nala712992, Nala1037988,Nala347543, Nala1085702, Nala1956665, Nala1112953,Nala726357, Nala1965016, Nala1004805, Nala1130255,Nala203673,Nala230146, Nal…	0.887216845
B 09106 Metabolism of other amino acids	A09100 Metabolism	171	8142	792	39207	0.294834092	1.039688986	[Nala987785, Nala1951761,Nala746134,Nala735639, Nala987542, Nala1039998,Nala743541,Nala280922,Nala209826,Nala274480, Nala1942009, Nala1963985, Nala1957592,Nala307251,Nala735911,Nala236819,Nala750516,Nala702716, Nala1086741, Nala1038829,Nala241280,Nala307019, Nala1952500,Nala309309,Nala734814,Nala267209,Nala745698,Nala760203, Nala1002349, Nala1932272,Nala313366, Nala1958294, Nala1020043, Nala11284…	0.880673263
B 09194 Poorly characterized	A09190 Not Included in Pathway or Brite	40	8142	177	39207	0.300650532	1.088226355	[Nala223317, Nala1926566, Nala1010434, Nala1035112, Nala1929617, Nala1080640, Nala1080641,Nala245202,Nala318395, Nala1010033,Nala227713, Nala1020654,Nala705582,Nala333669, Nala1028418,Nala754194,Nala281740,Nala254920,Nala315177,Nala346466, Nala985192,Nala215556, Nala1028210,Nala214624,Nala283662,Nala289251, Nala1079086,Nala749277, Nala1067734, Nala989256, Nala1052465, Nala1111347,Nala706242,Nala7…	0.886533619
B 09132 Signal transduction	A09130 Environmental Information Processing	306	8142	1436	39207	0.312859227	1.026123187	[Nala323100,Nala324311,Nala726802,Nala726803,Nala243467,Nala730628, Nala2012149, Nala1929718,Nala223617, Nala1037051,Nala363247, Nala990391, Nala1001532,Nala714139, Nala1001531, Nala1020298,Nala214466, Nala995722, Nala2046967,Nala712992, Nala1037988,Nala347543, Nala1085702, Nala1956665, Nala1112953,Nala726357, Nala1965016, Nala1004805, Nala1130255,Nala203673,Nala230146, Nala1943320,Nala263884,Nal…	0.910855976
00062 Fatty acid elongation	A09100 Metabolism	22	8142	95	39207	0.319900813	1.115145639	[Nala753922,Nala727855, Nala1956508,Nala813319, Nala1058752,Nala753738,Nala796102,Nala746197,Nala236464,Nala817832,Nala206519, Nala1009848,Nala748965,Nala255224,Nala203491,Nala219809, Nala1029537, Nala1957092,Nala787177, Nala1034748,Nala719016,Nala715013]	0.919714837
00908 Zeatin biosynthesis	A09100 Metabolism	20	8142	86	39207	0.32375848	1.119860842	[Nala301651, Nala989339, Nala1035657, Nala1100338, Nala1100339, Nala1041972,Nala203523,Nala217052,Nala263407,Nala714339,Nala803756, Nala1936655, Nala2006275,Nala717365, Nala1934678, Nala1116192,Nala801014, Nala1123034,Nala261386, Nala1967531]	0.919314204
04120 Ubiquitin mediated proteolysis	A09120 Genetic Information Processing	140	8142	650	39207	0.327171907	1.037163426	[Nala305759, Nala1103728, Nala1054873,Nala253273, Nala998280, Nala1000326, Nala998279, Nala998313, Nala1961167, Nala998314, Nala2014565, Nala1105865,Nala341612, Nala1104708, Nala1068505, Nala1984835, Nala998271, Nala998151, Nala1020843,Nala274770, Nala1055152, Nala998270,Nala742866, Nala1023033,Nala714549,Nala802547, Nala996009, Nala1107417,Nala234868, Nala1981560, Nala1107416, Nala1107415,Nala32…	0.9176773
01009 Protein phosphatases and associated proteins	A09180 Brite Hierarchies	277	8142	1302	39207	0.333514344	1.024474846	[Nala202914, Nala1092349, Nala1970168, Nala1051360, Nala1024658,Nala723531,Nala285549, Nala1945519, Nala997103, Nala1938421,Nala740677, Nala2013351,Nala361743, Nala2007238, Nala1926312, Nala1038836,Nala287395,Nala267686,Nala287394,Nala809769,Nala818477,Nala205976,Nala341561,Nala742749, Nala1043620,Nala734777,Nala308971,Nala774316,Nala710464,Nala774317, Nala2033191, Nala1925256, Nala1010038, Nala1…	0.924196375
00053 Ascorbate and aldarate metabolism	A09100 Metabolism	52	8142	236	39207	0.339525421	1.061020696	[Nala1091619, Nala1923296, Nala987785,Nala324310, Nala1951761,Nala354045, Nala1983757, Nala1970244,Nala309475,Nala253995,Nala735471,Nala354043,Nala354044,Nala750516,Nala223173,Nala235607,Nala789173,Nala241280,Nala332901,Nala726957,Nala235475,Nala316519, Nala1933168,Nala316517, Nala1996961,Nala784993, Nala1944576,Nala245982, Nala1924565,Nala725539, Nala1054697,Nala364390, Nala1020198, Nala1021048,…	0.929652938
00901 Indole alkaloid biosynthesis	A09100 Metabolism	3	8142	10	39207	0.345446537	1.444620486	[Nala320526, Nala1974834,Nala320524]	0.934737689
00254 Aflatoxin biosynthesis	A09100 Metabolism	3	8142	10	39207	0.345446537	1.444620486	[Nala725486, Nala1119345,Nala248567]	0.934737689
03013 RNA transport	A09120 Genetic Information Processing	179	8142	839	39207	0.354183399	1.027362205	[Nala1040868,Nala778005,Nala700779,Nala809916,Nala809914,Nala259257,Nala815475,Nala371946, Nala1039351, Nala1941678, Nala1000442,Nala313252, Nala1935555, Nala1128584,Nala710854,Nala712195, Nala1934989, Nala2006823,Nala749378, Nala1950048,Nala744084,Nala723241,Nala266114, Nala1933249, Nala1042412, Nala1027918,Nala815483,Nala262958,Nala254099, Nala1964169, Nala1047266,Nala741932, Nala1076710,Nala72…	0.936346916
01005 Lipopolysaccharide biosynthesis proteins	A09180 Brite Hierarchies	16	8142	69	39207	0.354617831	1.116614869	[Nala1028051,Nala323112, Nala1036867,Nala264048,Nala808887, Nala1964848, Nala1038553,Nala315876,Nala313500,Nala735760,Nala710471,Nala258878,Nala207051, Nala1018435,Nala284097,Nala251704]	0.926842059
04141 Protein processing in endoplasmic reticulum	A09120 Genetic Information Processing	204	8142	959	39207	0.360579376	1.024339865	[Nala271931,Nala242011, Nala2045197,Nala218149,Nala248239, Nala1953021, Nala2031223,Nala274764,Nala230390, Nala1022597, Nala1043175,Nala266460, Nala1081343, Nala1085268, Nala1926317,Nala249315, Nala1020843,Nala366403, Nala1105871,Nala800800,Nala802547, Nala1010927, Nala1965495, Nala1947043,Nala750131,Nala224004, Nala1005245,Nala241266, Nala1970384, Nala1019884, Nala1000464,Nala790232, Nala1103546…	0.931834343
B 09123 Folding, sorting and degradation	A09120 Genetic Information Processing	545	8142	2589	39207	0.364238999	1.01367087	[Nala270289,Nala248239, Nala1037731, Nala1080006, Nala1953021,Nala725837, Nala2031223,Nala274764,Nala725834, Nala1025505, Nala1000326, Nala1022597, Nala1043175, Nala1947819, Nala998313, Nala998314,Nala773914, Nala1105865,Nala787192,Nala330447, Nala1081343,Nala726910, Nala1930138,Nala805720,Nala249315,Nala746668, Nala1993731,Nala274770,Nala723520, Nala1055152, Nala1027912,Nala366403, Nala1105871,N…	0.930832998
04016 MAPK signaling pathway - plant	A09130 Environmental Information Processing	106	8142	494	39207	0.368992594	1.033264315	[Nala224548,Nala730628,Nala715194, Nala1065929, Nala1929718,Nala316526,Nala363247, Nala1126040,Nala714139, Nala995722, Nala1960073, Nala2046967,Nala712992,Nala749652, Nala1955616, Nala1037988, Nala1008566, Nala1061674,Nala347543, Nala1956665, Nala1112953,Nala715755, Nala1965016, Nala1004805,Nala203673, Nala2024408, Nala1017557, Nala1986732,Nala748574,Nala275757, Nala987883,Nala282728,Nala229536, …	0.932618644
00500 Starch and sucrose metabolism	A09100 Metabolism	114	8142	532	39207	0.369118598	1.031871776	[Nala808943, Nala2028970, Nala1980008, Nala1960515,Nala274761,Nala811431, Nala1114468,Nala205066,Nala740710,Nala232216, Nala2034570,Nala253036,Nala806090, Nala1962657, Nala2032672,Nala741928,Nala239648, Nala1109029,Nala307019,Nala296943, Nala1117563,Nala272638,Nala216412,Nala720016, Nala1007237, Nala1971242,Nala254131,Nala241957,Nala313366, Nala1020043, Nala1018760,Nala263765,Nala253603,Nala75040…	0.922796494
00563 Glycosylphosphatidylinositol (GPI)-anchor biosynthesis	A09100 Metabolism	33	8142	149	39207	0.36970244	1.066498346	[Nala324073,Nala346264,Nala744698, Nala1004037, Nala1037033,Nala800818,Nala780049,Nala324072, Nala1001983, Nala1042649,Nala313356, Nala1049315,Nala228463,Nala332473, Nala1081193, Nala1935957,Nala249883, Nala985871, Nala984443,Nala215463, Nala1931566,Nala227206, Nala997163,Nala234440,Nala749959,Nala235813,Nala231677, Nala2002819,Nala719830,Nala296916,Nala321177,Nala259904, Nala1046594]	0.914317861
00998 Biosynthesis of various secondary metabolites - part 2	A09100 Metabolism	1	8142	2	39207	0.372212611	2.407700811	[Nala256454]	0.910732985
B 09107 Glycan biosynthesis and metabolism	A09100 Metabolism	134	8142	629	39207	0.384500347	1.025856625	[Nala245768,Nala726406, Nala1040501,Nala218149, Nala1084601,Nala356389,Nala780720,Nala268927,Nala800818,Nala780049,Nala209946, Nala1042649, Nala1049315,Nala237748, Nala1942525, Nala1967547,Nala228463,Nala300508,Nala734383,Nala254885, Nala1121791, Nala1935713,Nala239008, Nala1935957,Nala307897,Nala306324, Nala985871, Nala2044792,Nala242400,Nala287390,Nala237174,Nala796807, Nala1052207,Nala204884, …	0.930895577
01007 Amino acid related enzymes	A09180 Brite Hierarchies	87	8142	406	39207	0.389806711	1.031871776	[Nala796952,Nala730628,Nala213254, Nala1926249, Nala1108380, Nala1970288,Nala727974,Nala724543,Nala709588,Nala363764,Nala235888,Nala281108,Nala788444, Nala1934701,Nala213256,Nala282078, Nala1931716, Nala2025895, Nala1951576,Nala723362,Nala286460, Nala1922830,Nala720258,Nala745015, Nala1069914,Nala758044, Nala1941669,Nala209976, Nala1001860,Nala734932,Nala263686,Nala738937, Nala2007369, Nala203836…	0.933911911
00071 Fatty acid degradation	A09100 Metabolism	39	8142	179	39207	0.396721558	1.049165716	[Nala808224, Nala1091619, Nala987785, Nala987321, Nala1090987,Nala205708, Nala987322,Nala205709, Nala1002450,Nala319684, Nala2032336, Nala1120808,Nala274480,Nala254644, Nala1018894,Nala208211,Nala745902,Nala298094,Nala218966,Nala789173, Nala1038829,Nala750264,Nala246588, Nala1059778, Nala1037402,Nala745698,Nala746867,Nala728310,Nala253061, Nala1022065, Nala1098706,Nala739607,Nala215544,Nala733724…	0.940679984
03020 RNA polymerase	A09120 Genetic Information Processing	50	8142	233	39207	0.422532454	1.033347987	[Nala720180,Nala218303,Nala241962, Nala2021060, Nala992050, Nala1941713,Nala232970,Nala280897, Nala1040980,Nala771258, Nala1010324,Nala250928,Nala276433, Nala1972015, Nala1953113,Nala781604, Nala1936870, Nala1043025,Nala750927, Nala2036422,Nala717375, Nala2043105,Nala214910,Nala308930,Nala243250, Nala1075271, Nala1080027, Nala1932347, Nala2000381,Nala259991, Nala1957204, Nala1075272,Nala712532,Na…	0.991657801
02010 ABC transporters	A09130 Environmental Information Processing	20	8142	91	39207	0.428469704	1.058330027	[Nala811744, Nala1115463,Nala294741, Nala1037632,Nala292536,Nala713639, Nala1038242, Nala1002168, Nala2026680,Nala333008, Nala1956087,Nala358879, Nala985922,Nala725951,Nala263718,Nala756086,Nala234794, Nala1001265, Nala1033678,Nala307322]	0.995434667
B 09131 Membrane transport	A09130 Environmental Information Processing	20	8142	91	39207	0.428469704	1.058330027	[Nala811744, Nala1115463,Nala294741, Nala1037632,Nala292536,Nala713639, Nala1038242, Nala1002168, Nala2026680,Nala333008, Nala1956087,Nala358879, Nala985922,Nala725951,Nala263718,Nala756086,Nala234794, Nala1001265, Nala1033678,Nala307322]	0.995434667
00513 Various types of N-glycan biosynthesis	A09100 Metabolism	40	8142	186	39207	0.430402314	1.035570241	[Nala295964,Nala245768, Nala1040501,Nala356389, Nala1932543,Nala780720,Nala209946,Nala237285, Nala1026814, Nala1999105,Nala232312, Nala1967547, Nala1105144, Nala2012201,Nala283748, Nala1097306,Nala744939, Nala2004141,Nala254885,Nala223199,Nala288313,Nala779799,Nala288311,Nala217814,Nala724476,Nala242287, Nala1935809, Nala1927723, Nala1038410,Nala767820,Nala727762,Nala701012, Nala2020904,Nala23563…	0.980124081
01040 Biosynthesis of unsaturated fatty acids	A09100 Metabolism	18	8142	82	39207	0.438626126	1.05703938	[Nala984971, Nala1123528,Nala790150,Nala205708,Nala205709,Nala319684,Nala236464,Nala745698, Nala1114146, Nala1009848,Nala748965,Nala274480, Nala1957092,Nala787177, Nala1046833,Nala235476,Nala715013,Nala734028]	0.989058911
03021 Transcription machinery	A09180 Brite Hierarchies	298	8142	1423	39207	0.444974308	1.008425638	[Nala795143,Nala241962,Nala227777,Nala704335,Nala255454, Nala1941713,Nala280897,Nala726492,Nala361743, Nala1936925, Nala1102355,Nala809640,Nala714254,Nala714498,Nala294809,Nala773585,Nala267686,Nala756908, Nala1091824,Nala749816,Nala205611,Nala205613,Nala725940, Nala1935143,Nala750927, Nala988198, Nala2043105,Nala214910,Nala710464, Nala2046617, Nala2033191, Nala1999840, Nala1014876, Nala2003575, …	0.993631951
03000 Transcription factors	A09180 Brite Hierarchies	294	8142	1407	39207	0.462611659	1.006203324	[Nala1952974, Nala1123859, Nala1071090, Nala1037731, Nala1005104,Nala744235,Nala326170, Nala1133419, Nala2012149,Nala819200,Nala336416, Nala1933097,Nala363247,Nala803644,Nala231009, Nala1091827,Nala297999,Nala773585, Nala1091828, Nala2003445, Nala1091825, Nala2003444, Nala1056126, Nala1085702,Nala297996,Nala219120, Nala1933096, Nala1967317,Nala257527, Nala1937326, Nala995950,Nala234863,Nala263884…	1.023083476
03040 Spliceosome	A09120 Genetic Information Processing	240	8142	1149	39207	0.47110907	1.005828015	[Nala806001, Nala2002582,Nala352902,Nala319402,Nala319405, Nala1945519, Nala1939510,Nala237226,Nala250201, Nala1109663,Nala724191, Nala2021301,Nala712195,Nala714254,Nala822044,Nala753623,Nala266114,Nala746668, Nala1042412, Nala1107383, Nala1021936, Nala1956781, Nala1128059,Nala258972,Nala213708, Nala1043863,Nala825684,Nala262674, Nala1095738, Nala1018404,Nala253968,Nala218958,Nala202816,Nala72307…	1.0319532
04070 Phosphatidylinositol signaling system	A09130 Environmental Information Processing	63	8142	299	39207	0.471292725	1.014616395	[Nala1036127,Nala224548,Nala749204,Nala323100,Nala310906, Nala1931158,Nala295868,Nala245802, Nala1037051, Nala1956012,Nala711062,Nala236535, Nala1020298,Nala735471, Nala1031833,Nala712275, Nala1060031,Nala712673,Nala283072, Nala1033103,Nala813623, Nala1036693, Nala1036694, Nala999241, Nala1047940,Nala283075, Nala1084372,Nala259949, Nala1924641, Nala1002491,Nala798635,Nala227999, Nala1962639, Nala…	1.02261629
01003 Glycosyltransferases	A09180 Brite Hierarchies	180	8142	862	39207	0.480225148	1.005536301	[Nala2001893,Nala245768,Nala266224, Nala1930547,Nala273398, Nala1960515,Nala268927,Nala222926,Nala800818,Nala209946,Nala714413,Nala205066,Nala740710, Nala1942525, Nala1967547, Nala1987035,Nala254885, Nala2032672,Nala823890, Nala1935713,Nala239008, Nala2020734,Nala802395,Nala756217, Nala1055274,Nala296943, Nala1117563,Nala272638, Nala1971488, Nala1007237,Nala237573,Nala776171,Nala254131,Nala741538…	1.032259664
04054 Pattern recognition receptors	A09180 Brite Hierarchies	4	8142	17	39207	0.483059417	1.133035676	[Nala793111, Nala1971149, Nala2043930,Nala348192]	1.028737646
04626 Plant-pathogen interaction	A09150 Organismal Systems	132	8142	632	39207	0.486247869	1.00574844	[Nala772144, Nala1037459,Nala727855,Nala224548,Nala223855, Nala995729, Nala1036526, Nala1021668, Nala1963224, Nala1962134,Nala212847,Nala714139, Nala995722,Nala212840,Nala288654,Nala326344,Nala323353,Nala204645,Nala726991,Nala364466,Nala255224,Nala219809, Nala1029537,Nala210035, Nala1942876, Nala990384, Nala1010157, Nala1100716, Nala1082441,Nala223799,Nala704436,Nala295803, Nala1020635,Nala817832…	1.026027613
00670 One carbon pool by folate	A09100 Metabolism	20	8142	94	39207	0.492178151	1.024553536	[Nala246546, Nala1079781, Nala1958508, Nala1122835, Nala2043395,Nala815458, Nala1020107, Nala1003662,Nala740473,Nala369341, Nala1942009,Nala742438,Nala342685,Nala208198, Nala995467,Nala250712,Nala712065, Nala997811, Nala1065064,Nala826144]	1.02909977
00350 Tyrosine metabolism	A09100 Metabolism	33	8142	157	39207	0.50051697	1.012154481	[Nala1981976,Nala796952, Nala1079359,Nala203469,Nala237146, Nala1970288,Nala209826,Nala261736,Nala254644,Nala209960, Nala2032695,Nala224167, Nala996436,Nala240382,Nala723362,Nala744682, Nala1974834,Nala246588, Nala1069914, Nala1927825,Nala253061,Nala210579, Nala1095752, Nala1052701, Nala1008907,Nala320526,Nala735283,Nala315122,Nala367039,Nala263686, Nala2038363, Nala2021878,Nala320524]	1.037107236
00760 Nicotinate and nicotinamide metabolism	A09100 Metabolism	23	8142	109	39207	0.503594481	1.01609392	[Nala985377,Nala293103, Nala1949004,Nala778812,Nala305505,Nala745662,Nala216412, Nala2019034, Nala989134, Nala1042944, Nala1934243,Nala742854, Nala1961718, Nala1934242,Nala745722,Nala767737,Nala233458,Nala250068, Nala1046258, Nala1018653,Nala282690,Nala733636, Nala1109029]	1.034167238
00920 Sulfur metabolism	A09100 Metabolism	38	8142	182	39207	0.514504126	1.005413525	[Nala723211, Nala1924641,Nala274966,Nala292932, Nala1075452,Nala215291, Nala1956012, Nala1003925, Nala2036335, Nala1936589,Nala793422,Nala702716,Nala223094,Nala304930, Nala1926994,Nala750983,Nala817906, Nala1032691, Nala1926993,Nala703039, Nala1009413,Nala270493,Nala727065,Nala204049, Nala1009415, Nala1970474, Nala1073287,Nala270492,Nala255168, Nala1027912,Nala231236, Nala1961631,Nala823268,Nala7…	1.047220788
03051 Proteasome	A09180 Brite Hierarchies	75	8142	361	39207	0.519343991	1.0004297	[Nala810787,Nala750430, Nala1037213,Nala270289, Nala1006870,Nala725837,Nala725834, Nala1045916,Nala740830,Nala761523,Nala362674,Nala316089,Nala258449, Nala1943056,Nala735756,Nala288654,Nala251536,Nala719101,Nala790334,Nala266460, Nala2017194,Nala247735,Nala289892, Nala1081343,Nala219327, Nala1030078, Nala1008443, Nala2027152,Nala766895,Nala242403, Nala1054343, Nala2011147,Nala800646, Nala1016189,…	1.047799281
00965 Betalain biosynthesis	A09100 Metabolism	3	8142	13	39207	0.526337266	1.111246528	[Nala320526, Nala1974834,Nala320524]	1.052674533
04131 Membrane trafficking	A09180 Brite Hierarchies	754	8142	3637	39207	0.529181324	0.998298824	[Nala1037975,Nala252619,Nala276948,Nala216521,Nala330550,Nala274764, Nala1048629,Nala745324, Nala1025505,Nala354889, Nala1019196, Nala1947819, Nala1002636,Nala779693,Nala803768,Nala262788, Nala1001893,Nala802314,Nala305471,Nala713726, Nala1020298, Nala1963182,Nala754279, Nala1936804,Nala218948,Nala719161,Nala748961,Nala784916, Nala2044792,Nala264973,Nala249315,Nala760608, Nala1993731,Nala782735,N…	1.049238832
00730 Thiamine metabolism	A09100 Metabolism	21	8142	101	39207	0.536927978	1.001222119	[Nala322580,Nala704612,Nala701797, Nala1923566, Nala995091,Nala204800,Nala358798,Nala326393, Nala1922989, Nala1933220,Nala350789,Nala350788, Nala1941108,Nala742888,Nala230355, Nala1026124,Nala228357,Nala250006,Nala751146, Nala1928298, Nala1942240]	1.055499443
00460 Cyanoamino acid metabolism	A09100 Metabolism	28	8142	135	39207	0.537124352	0.998749966	[Nala2043395, Nala1014673, Nala1003662,Nala818448, Nala1942009, Nala1957592,Nala342685,Nala283429,Nala219616,Nala208030,Nala755344, Nala1065064,Nala307019, Nala1974256,Nala726039, Nala1122835,Nala703039, Nala1020107,Nala233296, Nala1093422,Nala313366, Nala1020043, Nala1128455, Nala1961631, Nala1017891,Nala204202,Nala250976, Nala1037804]	1.046937296
00785 Lipoic acid metabolism	A09100 Metabolism	6	8142	28	39207	0.539976741	1.031871776	[Nala1019761, Nala1972504, Nala1021073,Nala205348,Nala328195, Nala1944993]	1.043652525
00030 Pentose phosphate pathway	A09100 Metabolism	47	8142	228	39207	0.549052253	0.99264858	[Nala276948,Nala746134,Nala273913,Nala299208,Nala734847,Nala817512,Nala237067, Nala1991522,Nala338776, Nala1021126,Nala285508, Nala2018939,Nala254744, Nala1944963, Nala1987173,Nala222384, Nala1100412, Nala1952639, Nala1949254, Nala1049253,Nala702703,Nala749373,Nala701733, Nala1956868,Nala770671, Nala986441,Nala267209,Nala259123, Nala1046716, Nala2015309,Nala745934, Nala1932551,Nala334944,Nala2583…	1.052350152
B 09105 Amino acid metabolism	A09100 Metabolism	380	8142	1838	39207	0.549334319	0.995567256	[Nala720140, Nala1950672, Nala987785,Nala704215, Nala1981976, Nala987542,Nala730628,Nala213254,Nala704572,Nala319642, Nala1970288, Nala2028052, Nala1942009, Nala1963985,Nala821630,Nala233783, Nala1018894, Nala2039860, Nala1964031,Nala213256,Nala236819,Nala702716,Nala750238, Nala1038829,Nala215439, Nala1952500,Nala213262, Nala1031883, Nala2002592,Nala240860, Nala1073287, Nala1008726,Nala259944, Na…	1.044189201
03420 Nucleotide excision repair	A09120 Genetic Information Processing	62	8142	301	39207	0.551815896	0.991876746	[Nala795143,Nala790290,Nala328799, Nala1011027,Nala745523,Nala744235,Nala813135,Nala713522,Nala714214,Nala254444, Nala1119042, Nala1986869,Nala263951,Nala797967,Nala266460, Nala1081343,Nala219327,Nala718990,Nala298967, Nala2027152,Nala369233, Nala1002347, Nala1058023,Nala282147,Nala734013,Nala232128,Nala783422,Nala741619, Nala1047787, Nala1936956,Nala322625, Nala1084772,Nala309549,Nala325458, Nal…	1.040308656
00195 Photosynthesis	A09100 Metabolism	54	8142	263	39207	0.561951412	0.988713641	[Nala729758,Nala217456, Nala1978806,Nala296232,Nala728941, Nala1957074, Nala998633,Nala250724, Nala998636,Nala224159, Nala1932676,Nala236088, Nala1038471,Nala253322,Nala268291, Nala1040596, Nala1965294,Nala714026,Nala265185,Nala706619,Nala270266, Nala1036189,Nala259111,Nala720447,Nala311536,Nala239260, Nala1974980, Nala1110521,Nala227075, Nala1994438, Nala1043596,Nala751182, Nala1967123,Nala21387…	1.050803454
B 09141 Transport and catabolism	A09140 Cellular Processes	337	8142	1634	39207	0.5677958	0.993139747	[Nala271931,Nala703249, Nala1037975,Nala796354,Nala202914,Nala215430,Nala215431, Nala1921555, Nala1962538,Nala745324,Nala764877, Nala1971375, Nala1043175, Nala1947819,Nala818594,Nala262788,Nala257755, Nala1020298, Nala1010934, Nala1040221,Nala754279, Nala1936804,Nala264040,Nala719161, Nala1926437,Nala241156,Nala264973,Nala760608, Nala1086918,Nala745698, Nala1970157,Nala783269,Nala734891, Nala1096…	1.05316963
A09140 Cellular Processes	A09140 Cellular Processes	337	8142	1634	39207	0.5677958	0.993139747	[Nala271931,Nala703249, Nala1037975,Nala796354,Nala202914,Nala215430,Nala215431, Nala1921555, Nala1962538,Nala745324,Nala764877, Nala1971375, Nala1043175, Nala1947819,Nala818594,Nala262788,Nala257755, Nala1020298, Nala1010934, Nala1040221,Nala754279, Nala1936804,Nala264040,Nala719161, Nala1926437,Nala241156,Nala264973,Nala760608, Nala1086918,Nala745698, Nala1970157,Nala783269,Nala734891, Nala1096…	1.05316963
00360 Phenylalanine metabolism	A09100 Metabolism	27	8142	132	39207	0.569740546	0.984968513	[Nala796952, Nala1079359,Nala237146, Nala1970288,Nala209826,Nala261736,Nala360392,Nala209960,Nala224167,Nala253579,Nala218966, Nala1038829,Nala215439,Nala723362,Nala744682, Nala1974834, Nala1069914, Nala1956073, Nala1008907,Nala320526,Nala735283,Nala367039,Nala287714,Nala263686, Nala1969459, Nala2038363,Nala320524]	1.040002584
B 09121 Transcription	A09120 Genetic Information Processing	349	8142	1693	39207	0.572755563	0.992661055	[Nala806001,Nala795143,Nala241962, Nala2002582,Nala227777,Nala352902,Nala319402,Nala319405, Nala1945519, Nala1941713, Nala1939510,Nala237226,Nala250201,Nala280897, Nala1109663,Nala724191, Nala2021301,Nala712195,Nala714254,Nala822044,Nala753623,Nala266114,Nala746668, Nala1042412, Nala1107383, Nala1021936, Nala1956781, Nala1128059,Nala258972,Nala213708,Nala750927, Nala1043863,Nala825684,Nala262674,…	1.037273854
00903 Limonene and pinene degradation	A09100 Metabolism	6	8142	29	39207	0.577276705	0.996289991	[Nala750264,Nala218966,Nala215544,Nala322882,Nala789173, Nala1038829]	1.03729408
04144 Endocytosis	A09140 Cellular Processes	141	8142	687	39207	0.578108147	0.98831387	[Nala796354,Nala726525, Nala1119993,Nala360809,Nala745324, Nala1971375,Nala720669,Nala262788, Nala1964438, Nala1020298,Nala250048, Nala1010934, Nala1040221,Nala754279,Nala214073, Nala1926437,Nala264973,Nala760608, Nala1970157,Nala714668, Nala1049323, Nala1016187,Nala739388, Nala1016222,Nala245472, Nala2045404, Nala1056923, Nala1945620,Nala789363, Nala1942073,Nala320246, Nala998549, Nala1942075, N…	1.030735455
00750 Vitamin B6 metabolism	A09100 Metabolism	17	8142	84	39207	0.59061944	0.974545566	[Nala246149, Nala1972556,Nala297677,Nala205976, Nala1036194, Nala1025508,Nala744259,Nala206527,Nala285549,Nala240928,Nala260458,Nala733254, Nala1047820,Nala728383,Nala733888,Nala285550, Nala1928451]	1.044942086
01004 Lipid biosynthesis proteins	A09180 Brite Hierarchies	81	8142	398	39207	0.601065204	0.980018923	[Nala305359,Nala808224, Nala1952016, Nala1009623, Nala1087759,Nala206519, Nala1114146,Nala230353,Nala824108,Nala719826,Nala824109,Nala298094,Nala252942,Nala266381,Nala305432,Nala751366,Nala734028, Nala1949255, Nala1123528,Nala216455,Nala719881,Nala305429, Nala1009776,Nala270411,Nala746867, Nala1052042,Nala298088, Nala1973301, Nala1037260, Nala1037261, Nala1071064, Nala1037262,Nala748965,Nala28000…	1.055305319
00601 Glycosphingolipid biosynthesis - lacto and neolacto series	A09100 Metabolism	1	8142	4	39207	0.605893534	1.203850405	[Nala1010359]	1.055723582
00072 Synthesis and degradation of ketone bodies	A09100 Metabolism	8	8142	40	39207	0.609767898	0.963080324	[Nala1964522, Nala1018894,Nala778610,Nala213043, Nala1043511,Nala739607,Nala336754, Nala1962781]	1.054485838
00061 Fatty acid biosynthesis	A09100 Metabolism	47	8142	233	39207	0.61456023	0.971347108	[Nala305359,Nala808224,Nala753922,Nala215572, Nala1952016, Nala984971,Nala790150, Nala1058752, Nala987321, Nala1090987, Nala987322, Nala1002450, Nala1956795,Nala720964,Nala729412, Nala1027904,Nala230353,Nala745902,Nala253212,Nala298094, Nala1034748, Nala987175, Nala1016912,Nala734028, Nala995328, Nala988425, Nala1086415,Nala725486, Nala1119345, Nala1123528,Nala719881,Nala248567, Nala1037402,Nala7…	1.054842185
99982 Energy metabolism	A09190 Not Included in Pathway or Brite	4	8142	20	39207	0.621395727	0.963080324	[Nala278941,Nala803843,Nala701260, Nala1936948]	1.058674202
04147 Exosome	A09180 Brite Hierarchies	450	8142	2196	39207	0.636762183	0.986762627	[Nala276948,Nala719034,Nala735639, Nala1084601,Nala207926,Nala745324,Nala270286, Nala2033525, Nala1947819,Nala754279,Nala306321, Nala1936804,Nala306316,Nala213262,Nala306319,Nala726910,Nala784916,Nala249315,Nala760608, Nala1953278,Nala320526,Nala795712,Nala789363,Nala735863,Nala320524, Nala998549,Nala306315, Nala1081340,Nala745223,Nala784706, Nala1023349,Nala721210,Nala734882,Nala712974, Nala9941…	1.076877222
00300 Lysine biosynthesis	A09100 Metabolism	8	8142	41	39207	0.639527866	0.93959056	[Nala289350,Nala263170,Nala281108,Nala276868, Nala1955734,Nala214245,Nala342083,Nala729789]	1.073659921
99993 Cell motility	A09190 Not Included in Pathway or Brite	2	8142	10	39207	0.646929747	0.963080324	[Nala205751,Nala739890]	1.078216245
00040 Pentose and glucuronate interconversions	A09100 Metabolism	42	8142	211	39207	0.648141494	0.958515963	[Nala751622, Nala1923296,Nala324310,Nala272643,Nala245982,Nala725539, Nala1956894,Nala323081, Nala2027044, Nala1991522, Nala1993443, Nala1965524,Nala204570,Nala246390,Nala806090,Nala253995, Nala1089391, Nala991884,Nala235607,Nala222657,Nala747576,Nala240663,Nala749373,Nala249876,Nala818658, Nala1933168,Nala267507, Nala1996961,Nala258398, Nala1002029,Nala736575,Nala333397,Nala217965, Nala1031446, …	1.072464343
03050 Proteasome	A09120 Genetic Information Processing	45	8142	226	39207	0.650453916	0.958818907	[Nala810787,Nala750773, Nala1103708,Nala750430, Nala1037213,Nala270289, Nala1006870, Nala2018112,Nala249348,Nala725837,Nala725834,Nala761523,Nala362674, Nala1936740,Nala228244,Nala280596, Nala1067281,Nala723913,Nala258449,Nala365762,Nala751581, Nala1943056,Nala719101,Nala790334,Nala247735, Nala987951,Nala774572, Nala1030078,Nala245211,Nala726814, Nala1008443,Nala242403, Nala1998208, Nala1054343, …	1.068602862
00945 Stilbenoid, diarylheptanoid and gingerol biosynthesis	A09100 Metabolism	13	8142	67	39207	0.655854653	0.934331658	[Nala1976644,Nala328247,Nala246344, Nala1009886,Nala707417,Nala745143,Nala701328, Nala1039364,Nala720531,Nala202668,Nala320736,Nala755053, Nala2005761]	1.069833831
00970 Aminoacyl-tRNA biosynthesis	A09120 Genetic Information Processing	55	8142	276	39207	0.658134469	0.959590903	[Nala1108380,Nala727974,Nala724543,Nala709588,Nala363764,Nala235888,Nala788444,Nala356266,Nala282078, Nala1931716, Nala1951576,Nala286460,Nala720258, Nala1049921,Nala758044, Nala1941669,Nala209976, Nala1001860, Nala2007369, Nala2007368,Nala249430, Nala1015739, Nala1115492,Nala268348,Nala224323, Nala1006414, Nala1933795,Nala742232,Nala339747, Nala1935141, Nala1997826,Nala804118, Nala1045214,Nala26…	1.065992449
00710 Carbon fixation in photosynthetic organisms	A09100 Metabolism	56	8142	281	39207	0.658894727	0.959652992	[Nala987347,Nala276948,Nala273913,Nala245521, Nala1037177, Nala1037178,Nala237067, Nala2018939, Nala1948109, Nala1101588,Nala228380, Nala1949254, Nala2025895,Nala237050, Nala1088656,Nala749373,Nala746263,Nala357260,Nala258335,Nala717574,Nala219727, Nala2039012, Nala1010767,Nala728607,Nala343130,Nala749749,Nala704076,Nala707305, Nala1991522, Nala1000549,Nala253651,Nala338776, Nala1021126,Nala80390…	1.05976075
B 09124 Replication and repair	A09120 Genetic Information Processing	169	8142	837	39207	0.674222366	0.972285393	[Nala795143, Nala1954911,Nala326973, Nala1951801,Nala726926,Nala744235,Nala228227,Nala298215, Nala1951122, Nala2039904,Nala726885,Nala726927, Nala1986869,Nala797967,Nala726928,Nala252987,Nala266460,Nala250604,Nala243580, Nala1081343, Nala1003273,Nala217468,Nala718990,Nala744088,Nala298967,Nala369233,Nala217581,Nala757280, Nala1002347, Nala1058023,Nala282147,Nala734013,Nala783422, Nala1052202, Nal…	1.076882945
00561 Glycerolipid metabolism	A09100 Metabolism	63	8142	317	39207	0.674501903	0.957004108	[Nala1091619, Nala987785,Nala310906,Nala726720,Nala719826, Nala2017514, Nala993220,Nala266381,Nala789173,Nala751366, Nala1088687,Nala281980,Nala712275, Nala1949255,Nala712673,Nala216455, Nala1036693, Nala1931782, Nala1036694, Nala1037260, Nala1037261, Nala1037262,Nala719913,Nala730371, Nala1043620,Nala360625,Nala269022,Nala234090, Nala1002491,Nala792254,Nala230290,Nala237124,Nala751181, Nala19658…	1.06989957
00950 Isoquinoline alkaloid biosynthesis	A09100 Metabolism	13	8142	68	39207	0.677932008	0.920591486	[Nala723362,Nala796952, Nala1974834, Nala1079359,Nala237146, Nala1970288,Nala209826, Nala1008907,Nala320526,Nala735283,Nala224167,Nala263686,Nala320524]	1.067975082
00905 Brassinosteroid biosynthesis	A09100 Metabolism	6	8142	32	39207	0.679017416	0.902887804	[Nala1005563, Nala1004511, Nala1047650,Nala236804,Nala750511,Nala715862]	1.062408202
00591 Linoleic acid metabolism	A09100 Metabolism	6	8142	32	39207	0.679017416	0.902887804	[Nala2009440, Nala1020455,Nala725804, Nala1126902,Nala215803,Nala282362]	1.062408202
99976 Replication and repair	A09190 Not Included in Pathway or Brite	1	8142	5	39207	0.687744791	0.963080324	[Nala249809]	1.061619476
00010 Glycolysis / Gluconeogenesis	A09100 Metabolism	100	8142	501	39207	0.689851918	0.961158008	[Nala987785,Nala276948,Nala334518,Nala240993, Nala1037177, Nala1037178, Nala1004538,Nala824108,Nala824109,Nala254644, Nala2018939,Nala744917, Nala1948109,Nala325368,Nala285264,Nala725145, Nala1937170,Nala241957,Nala735344,Nala363133,Nala257806,Nala233813, Nala2024766,Nala211053,Nala343130,Nala707305,Nala712333,Nala340148,Nala712974, Nala1964533,Nala803901, Nala1944963,Nala254669, Nala2029605,Nala…	1.057772941
99995 Signaling proteins	A09190 Not Included in Pathway or Brite	18	8142	94	39207	0.689912653	0.922098183	[Nala751039, Nala1981803, Nala1036778, Nala2024440, Nala1009912,Nala241424, Nala1041954,Nala237681, Nala1110597, Nala1077078, Nala1956045,Nala286507, Nala2014003,Nala231523, Nala2012152, Nala1046153, Nala1014628, Nala2044779]	1.050860332
00740 Riboflavin metabolism	A09100 Metabolism	16	8142	84	39207	0.692779192	0.917219356	[Nala1950464,Nala222776,Nala750452, Nala1111141,Nala216412,Nala223994, Nala1045638,Nala702261,Nala712785, Nala1944758,Nala791617,Nala805291,Nala214842, Nala1928530, Nala1109029, Nala1010756]	1.048284303
02048 Prokaryotic defense system	A09180 Brite Hierarchies	8	8142	43	39207	0.694996272	0.895888674	[Nala728526, Nala1956209,Nala269302,Nala227753, Nala1040377,Nala315250, Nala1018688,Nala223628]	1.044765638
00330 Arginine and proline metabolism	A09100 Metabolism	44	8142	225	39207	0.698447804	0.941678539	[Nala1091619, Nala987785, Nala1008472,Nala734848,Nala740074, Nala2024034, Nala1079359, Nala1959526,Nala318993,Nala333623,Nala231620, Nala1963985, Nala1112944,Nala360392,Nala224167, Nala1029068,Nala789173,Nala225507, Nala1039108,Nala285292,Nala750264,Nala734814, Nala1059778, Nala1975480,Nala219183,Nala745378,Nala781147, Nala1064927, Nala1064926,Nala316614,Nala263818,Nala252271, Nala2010479, Nala10…	1.043136331
03008 Ribosome biogenesis in eukaryotes	A09120 Genetic Information Processing	72	8142	364	39207	0.699167583	0.952497024	[Nala1033176,Nala711507,Nala322131,Nala700779, Nala1928229, Nala1931194,Nala342744, Nala1964676, Nala1044300,Nala231242,Nala773916, Nala1127453, Nala990595,Nala268213,Nala268212, Nala986688,Nala248309,Nala748682, Nala1003872, Nala1956467,Nala223949,Nala704982,Nala222933,Nala330567,Nala714589,Nala255148,Nala729671, Nala1060061,Nala251865,Nala305028, Nala1979877, Nala1933517, Nala1995683,Nala727758…	1.037474479
99977 Transport	A09190 Not Included in Pathway or Brite	11	8142	60	39207	0.72720868	0.882823631	[Nala258403,Nala254586, Nala1086688,Nala215576,Nala369237, Nala1963548, Nala986595, Nala1933214,Nala246079,Nala233925,Nala353515]	1.072166643
00514 Other types of O-glycan biosynthesis	A09100 Metabolism	7	8142	39	39207	0.727976523	0.864302855	[Nala796807, Nala1940610, Nala1935713,Nala239008,Nala268927, Nala1934702,Nala765136]	1.066462422
00270 Cysteine and methionine metabolism	A09100 Metabolism	82	8142	418	39207	0.737682046	0.944648165	[Nala987347,Nala723211,Nala704215, Nala1064913,Nala241323,Nala796952,Nala274966, Nala987542,Nala276868,Nala730628,Nala213254,Nala704572,Nala818942,Nala318993, Nala1970288, Nala1008539, Nala1048146, Nala1965963, Nala2039860,Nala213256,Nala702716,Nala713362, Nala1086741,Nala747397,Nala265462,Nala817906,Nala723362, Nala1032691,Nala269302, Nala1009413, Nala1073287, Nala1932272,Nala357260, Nala1027912…	1.073840952
01053 Biosynthesis of siderophore group nonribosomal peptides	A09100 Metabolism	1	8142	6	39207	0.752598164	0.802566937	[Nala232798]	1.088664011
00620 Pyruvate metabolism	A09100 Metabolism	83	8142	426	39207	0.761420615	0.938212053	[Nala987347, Nala1091619, Nala987785,Nala259292, Nala1031350, Nala1956739,Nala334518,Nala703605, Nala1014256,Nala319642,Nala219395,Nala824108,Nala824109,Nala257598,Nala254644, Nala1018894,Nala744917,Nala231166,Nala789173,Nala305432,Nala325368, Nala1016912, Nala1119345,Nala305429,Nala270411, Nala2002592,Nala248744,Nala746263, Nala1937170,Nala346290,Nala357260,Nala735344, Nala1960246, Nala1937405,N…	1.094542135
00909 Sesquiterpenoid and triterpenoid biosynthesis	A09100 Metabolism	8	8142	46	39207	0.767303702	0.837461152	[Nala281213,Nala219752,Nala714645,Nala214496, Nala1956899,Nala735408,Nala216827,Nala230954]	1.096148146
03012 Translation factors	A09180 Brite Hierarchies	137	8142	695	39207	0.768704564	0.949223053	[Nala1922120, Nala1090846,Nala778005, Nala1040345,Nala335963,Nala311514,Nala815475,Nala371946,Nala728700, Nala1039351, Nala1941678, Nala999883,Nala710854,Nala231804,Nala756454,Nala294804, Nala2006823, Nala1027918,Nala228518,Nala298287,Nala262958, Nala1964169, Nala1047266, Nala1046970,Nala741932, Nala991475, Nala1964168,Nala731899,Nala715170,Nala281912, Nala1012293,Nala259394,Nala240736,Nala237606…	1.091370677
00480 Glutathione metabolism	A09100 Metabolism	62	8142	322	39207	0.768705683	0.927189132	[Nala1975897, Nala1951761,Nala746134, Nala1039998,Nala354045,Nala746976, Nala1963946,Nala743541,Nala280922, Nala1970244, Nala1027606,Nala307251,Nala309475,Nala354043,Nala735911, Nala1034703,Nala354044,Nala750516,Nala241280,Nala751247,Nala245710,Nala267209,Nala760203, Nala1001747,Nala709036, Nala1002349, Nala1958294,Nala236325,Nala729030,Nala367334, Nala1944576, Nala1086394,Nala250976, Nala1127916…	1.084676731
01002 Peptidases and inhibitors	A09180 Brite Hierarchies	266	8142	1332	39207	0.776699384	0.961634258	[Nala288373,Nala215670,Nala728429,Nala270289, Nala1090600,Nala748835,Nala270286, Nala2028052,Nala720024,Nala230390,Nala262788,Nala732800,Nala773914,Nala776748,Nala776749, Nala1014737, Nala1026392, Nala1970152, Nala1975601,Nala805720,Nala725261,Nala215321,Nala769768, Nala1008726,Nala364466,Nala719836,Nala258731, Nala1960246, Nala1070338,Nala347545,Nala734655,Nala753647, Nala1949785,Nala794154, Nal…	1.089273526
00910 Nitrogen metabolism	A09100 Metabolism	20	8142	111	39207	0.795340234	0.867639932	[Nala245776,Nala216582, Nala1954820,Nala726529, Nala1041478,Nala242437, Nala1023927, Nala1992576, Nala1055096, Nala1045068,Nala314167,Nala708170,Nala208530, Nala1123075,Nala759866,Nala213875,Nala755344, Nala1048673, Nala1037804, Nala1047053]	1.108656084
00340 Histidine metabolism	A09100 Metabolism	19	8142	106	39207	0.798283511	0.863138026	[Nala701477, Nala1091619, Nala987785,Nala750264, Nala1059778, Nala1069914, Nala1049765, Nala1029914,Nala209960,Nala367039,Nala735031,Nala735471, Nala1927130,Nala215544, Nala2038363,Nala322882,Nala341979,Nala789173,Nala733687]	1.106055468
03022 Basal transcription factors	A09120 Genetic Information Processing	59	8142	311	39207	0.802433355	0.913532783	[Nala795143, Nala1086705,Nala345177,Nala227777,Nala240910,Nala702992,Nala797967, Nala989890, Nala1009593,Nala263351,Nala228262,Nala283708,Nala227501, Nala1058023,Nala744402,Nala257721,Nala232128, Nala2016159,Nala741619, Nala1087082, Nala1947448, Nala1936956, Nala988198, Nala2046617,Nala294755,Nala825140,Nala741140,Nala768425,Nala217074,Nala294751, Nala1957121,Nala221858, Nala1124480, Nala1097501,…	1.105147734
00290 Valine, leucine and isoleucine biosynthesis	A09100 Metabolism	17	8142	96	39207	0.80498825	0.85272737	[Nala248738, Nala2028546,Nala217820, Nala2023252, Nala2002592,Nala248744,Nala319642, Nala1046548,Nala749916,Nala284754, Nala1071116,Nala710744,Nala222691,Nala259916,Nala323038, Nala2042318,Nala323039]	1.102067247
00650 Butanoate metabolism	A09100 Metabolism	21	8142	117	39207	0.805460872	0.864302855	[Nala1031883, Nala1040688,Nala778610,Nala213043,Nala743460, Nala1932423,Nala798643,Nala723339,Nala336754, Nala1964522, Nala1029978, Nala1018894,Nala284754,Nala713923, Nala1043511,Nala739607,Nala218966, Nala1942343,Nala263200, Nala1038829, Nala1962781]	1.096189352
A09100 Metabolism	A09100 Metabolism	1975	8142	9659	39207	0.817464474	0.984617269	[Nala305359, Nala1981976,Nala718065,Nala298977, Nala987542, Nala1084601,Nala742179, Nala1924943,Nala824108,Nala824109,Nala205984,Nala731034, Nala1047650, Nala1016912,Nala230954,Nala793769,Nala745691,Nala703811, Nala2044792,Nala745698, Nala1111066, Nala1932551,Nala237573,Nala205976,Nala782614,Nala811284,Nala263407,Nala796807,Nala320526,Nala823268, Nala1023673,Nala269185,Nala253603,Nala262551, Nala…	1.105981347
00194 Photosynthesis proteins	A09180 Brite Hierarchies	67	8142	354	39207	0.821598618	0.911389572	[Nala729758,Nala259094,Nala355015,Nala217456, Nala1978806,Nala296232,Nala728941, Nala1957074, Nala998633,Nala250724, Nala998636,Nala224159, Nala1932676, Nala1062928,Nala236088,Nala220717, Nala1038471, Nala2013321,Nala253322,Nala252357,Nala268291, Nala1040596, Nala1965294,Nala714026,Nala265185,Nala706619,Nala270266, Nala1036189,Nala259111,Nala720447,Nala311536,Nala796690,Nala239260, Nala1974980, N…	1.105074165
00020 Citrate cycle (TCA cycle)	A09100 Metabolism	39	8142	212	39207	0.82544898	0.885852185	[Nala725554, Nala987347,Nala303135, Nala1954934,Nala334518,Nala703605,Nala728607,Nala742590, Nala1955349,Nala707269, Nala1943838, Nala991083, Nala1009709, Nala1044861,Nala231166, Nala1015609,Nala719328,Nala750201,Nala744060, Nala1059977,Nala708524,Nala760203, Nala1119846,Nala705795,Nala357260, Nala999379,Nala331391,Nala735344, Nala1104341,Nala209833, Nala2018509,Nala779342, Nala994128, Nala102535…	1.103798054
00600 Sphingolipid metabolism	A09100 Metabolism	26	8142	145	39207	0.827455591	0.863451325	[Nala1926127,Nala792254, Nala1132309, Nala1923538,Nala253058, Nala1971437, Nala1072446,Nala252843,Nala306324,Nala795631, Nala2006916,Nala720554,Nala745015, Nala1041347,Nala727069, Nala1978730, Nala1960787, Nala1963119,Nala237753,Nala286169,Nala734932, Nala1130070,Nala222195, Nala1949166,Nala267265,Nala713673]	1.100085468
00780 Biotin metabolism	A09100 Metabolism	14	8142	82	39207	0.831560151	0.82214174	[Nala305359, Nala1086415,Nala719881,Nala720964, Nala1962925, Nala1052042,Nala298088,Nala230353,Nala352908,Nala366564,Nala253212, Nala1097658,Nala718547, Nala1949197]	1.099188706
B 09104 Nucleotide metabolism	A09100 Metabolism	121	8142	627	39207	0.832191938	0.929288032	[Nala222128,Nala204938,Nala718065,Nala735639,Nala743541, Nala2038379,Nala316762,Nala205984,Nala773916,Nala744917,Nala227533,Nala214863,Nala325368, Nala1109029, Nala1948861,Nala713442, Nala1947495,Nala818919,Nala272514,Nala240580,Nala216412,Nala349566,Nala347543, Nala1923566,Nala820836,Nala204800,Nala816699, Nala1937170,Nala358798,Nala816698,Nala727047,Nala276033,Nala241957,Nala823268, Nala1937844…	1.093737976
04812 Cytoskeleton proteins	A09180 Brite Hierarchies	136	8142	703	39207	0.83744943	0.931571295	[Nala1998573, Nala1004097,Nala726525, Nala1977913, Nala1119993, Nala1008213,Nala745043,Nala815632, Nala1962538,Nala819045,Nala764877,Nala714017,Nala287849,Nala263517,Nala321725,Nala234356, Nala2007199,Nala343596, Nala1069560, Nala1109028,Nala215168, Nala1956029, Nala1022907,Nala254090, Nala1119341, Nala1927766,Nala760608,Nala725947, Nala1970157,Nala203950,Nala223628,Nala702045, Nala2017207, Nala1…	1.094394142
99974 Translation	A09190 Not Included in Pathway or Brite	1	8142	8	39207	0.844696709	0.601925203	[Nala281786]	1.097628491
04031 GTP-binding proteins	A09180 Brite Hierarchies	70	8142	373	39207	0.846532499	0.903694674	[Nala1996230,Nala328277,Nala242457,Nala328278, Nala1055886,Nala745324, Nala1972666,Nala253194,Nala227258,Nala754279, Nala1103406,Nala260044, Nala1936804, Nala1016954,Nala370183,Nala224679,Nala793574,Nala720214, Nala1097670,Nala316516,Nala780636,Nala740169,Nala738732,Nala340796, Nala1957087,Nala228279,Nala788357, Nala1976619, Nala1032812, Nala1965972, Nala998549, Nala1081340,Nala304447, Nala101467…	1.093834128
00450 Selenocompound metabolism	A09100 Metabolism	16	8142	94	39207	0.847496669	0.819642829	[Nala1064913, Nala987542,Nala700082,Nala353518, Nala1932272,Nala758044,Nala209976,Nala823268, Nala1936589, Nala991154,Nala230858,Nala795724,Nala702716, Nala990302, Nala1086741,Nala230856]	1.0889622
00790 Folate biosynthesis	A09100 Metabolism	27	8142	153	39207	0.85448168	0.849776757	[Nala223994,Nala298977,Nala740473, Nala1057261,Nala213937, Nala995467,Nala711886, Nala1967069,Nala330447,Nala814915,Nala768392,Nala271901,Nala750044, Nala1091986,Nala276537, Nala1925407, Nala1048539,Nala294781, Nala1096147,Nala818683,Nala259723,Nala217868,Nala214158,Nala217107,Nala289799,Nala799912, Nala1048594]	1.091837702
00100 Steroid biosynthesis	A09100 Metabolism	20	8142	117	39207	0.864461754	0.823145576	[Nala219752, Nala2032715, Nala1956899, Nala1038776, Nala1006035,Nala782614,Nala743874,Nala313740, Nala1940992, Nala2016520, Nala2042179,Nala250475, Nala1042058, Nala1025241,Nala233619, Nala1024495,Nala252802,Nala348219,Nala251727, Nala1964056]	1.098487311
00240 Pyrimidine metabolism	A09100 Metabolism	51	8142	279	39207	0.865518128	0.880234705	[Nala718065,Nala735639,Nala743541,Nala740473,Nala215918,Nala316762,Nala205984,Nala214863, Nala1109029,Nala713442, Nala1947495,Nala818919, Nala2007209,Nala216412,Nala347543, Nala1956741,Nala816699,Nala816698, Nala1956621, Nala2010692, Nala999434, Nala1037390,Nala228313, Nala1024366,Nala266442,Nala727274,Nala741225, Nala1934243, Nala1934242, Nala1038290, Nala1047399,Nala250068, Nala995467,Nala24659…	1.093786645
03450 Non-homologous end-joining	A09120 Genetic Information Processing	7	8142	46	39207	0.869048824	0.732778508	[Nala303820, Nala991671,Nala233960,Nala715694,Nala219009,Nala217581, Nala1947960]	1.092247156
00230 Purine metabolism	A09100 Metabolism	80	8142	428	39207	0.870227391	0.900075069	[Nala222128,Nala204938, Nala1956739,Nala264003,Nala204734,Nala743541, Nala1956571, Nala2038379, Nala1003925,Nala773916,Nala744917,Nala227533,Nala256227,Nala250006,Nala325368, Nala1109029, Nala1948861, Nala1032802,Nala272514,Nala240580,Nala729707,Nala216412,Nala349566,Nala347543, Nala984340, Nala1923566,Nala820836, Nala1956741,Nala204800, Nala1937170,Nala358798,Nala204049,Nala727047,Nala276033,Nal…	1.087784238
03110 Chaperones and folding catalysts	A09180 Brite Hierarchies	187	8142	966	39207	0.871856935	0.93217402	[Nala1034982, Nala1949840,Nala203849,Nala242011, Nala1968362, Nala1927894, Nala1040501,Nala356389,Nala248239,Nala266986, Nala1953021, Nala1931354,Nala207926,Nala238433,Nala219193,Nala270286, Nala1958034, Nala1936493, Nala1022597,Nala712477,Nala754393, Nala1022233, Nala1108693,Nala294806,Nala219516,Nala288654, Nala1100451, Nala1928233, Nala999924,Nala221963, Nala1040635, Nala1038836, Nala1045808,N…	1.083930243
03430 Mismatch repair	A09120 Genetic Information Processing	28	8142	161	39207	0.877559579	0.837461152	[Nala1954911,Nala790290,Nala711209,Nala745523,Nala744235,Nala813135, Nala1964918,Nala714214,Nala254444,Nala263951,Nala720809,Nala738767,Nala712771, Nala1003371,Nala718990,Nala276417,Nala298967,Nala713752,Nala711210,Nala780173,Nala282147,Nala734013, Nala1047787, Nala985061, Nala1942374,Nala714140,Nala309549,Nala325458]	1.085154318
B 09193 Unclassified: signaling and cellular processes	A09190 Not Included in Pathway or Brite	44	8142	245	39207	0.879406076	0.864806822	[Nala745460, Nala1009223, Nala1010511, Nala1086688,Nala215576, Nala986595, Nala1933214,Nala241424,Nala227437, Nala1041954,Nala330554,Nala237681, Nala1077078,Nala353515,Nala258403, Nala1130300,Nala254586, Nala2014003,Nala231523,Nala757561, Nala1963548,Nala246079,Nala233925,Nala751039, Nala1981803, Nala1036778, Nala1039885, Nala2024440,Nala739890, Nala2035317, Nala1009912, Nala1038073, Nala1110597,…	1.081622446
B 09103 Lipid metabolism	A09100 Metabolism	307	8142	1565	39207	0.880765188	0.944618721	[Nala305359,Nala703249, Nala987785,Nala273556, Nala1956899,Nala298977, Nala1921555,Nala253151,Nala719826,Nala818594,Nala340005, Nala1018894,Nala208211,Nala306324,Nala281980, Nala1028570, Nala1016912, Nala1038829,Nala793769,Nala268411, Nala1119345,Nala741091,Nala745698, Nala1973301,Nala782614,Nala748965,Nala255224,Nala219809, Nala1029537,Nala236920, Nala1043620, Nala1102801,Nala259949, Nala1962781…	1.077531879
03410 Base excision repair	A09120 Genetic Information Processing	41	8142	230	39207	0.883259493	0.85839768	[Nala1945042,Nala772085,Nala814966, Nala1086603,Nala796972,Nala228227,Nala707002, Nala1951122,Nala707003, Nala2039904, Nala1022318,Nala254861, Nala1000068,Nala254444, Nala1986869, Nala1018974,Nala797945,Nala735558,Nala726928, Nala1030128,Nala253812,Nala243580,Nala738767,Nala724496,Nala718990, Nala1090314,Nala290887,Nala796345, Nala1042115,Nala766872, Nala1022003,Nala734970, Nala1991633,Nala316453…	1.07486605
00860 Porphyrin and chlorophyll metabolism	A09100 Metabolism	36	8142	205	39207	0.890691492	0.845631504	[Nala2022351,Nala304744,Nala719192, Nala1065006,Nala816521, Nala1041699, Nala1051462,Nala712597,Nala251570, Nala1019444, Nala1944746, Nala1105888,Nala730588,Nala735315, Nala1956209, Nala1931503,Nala258391, Nala1008501,Nala785969,Nala298544, Nala1049508, Nala1022788,Nala257662,Nala236120, Nala985537,Nala241516,Nala367337,Nala344815, Nala1935586, Nala1027315,Nala753791, Nala1988472,Nala328705, Nala…	1.078205491
99975 Protein processing	A09190 Not Included in Pathway or Brite	5	8142	36	39207	0.894509867	0.668805781	[Nala1072302, Nala1958085, Nala1001760,Nala258917,Nala224481]	1.077158478
00510 N-Glycan biosynthesis	A09100 Metabolism	46	8142	258	39207	0.894914023	0.858559979	[Nala295964,Nala245768,Nala726406,Nala218149,Nala767252, Nala1932543,Nala780720,Nala209946,Nala237285, Nala1999105, Nala1021965,Nala232312,Nala237748, Nala1942525, Nala1105144, Nala2012201,Nala350916,Nala803866,Nala744939,Nala228424,Nala223199, Nala1028311,Nala749394,Nala803861,Nala288313,Nala288311,Nala724476, Nala1935809,Nala307309, Nala1038410,Nala785701, Nala1925805,Nala278135,Nala701012, Nal…	1.072032423
03400 DNA repair and recombination proteins	A09180 Brite Hierarchies	350	8142	1784	39207	0.89551732	0.944725654	[Nala795143, Nala1954911, Nala985367,Nala241962, Nala1999265,Nala206715,Nala744235,Nala742297, Nala1098210,Nala727454,Nala728422,Nala742610, Nala1941713,Nala207249,Nala280897, Nala1986869,Nala326736,Nala726928,Nala732800,Nala306321,Nala266460,Nala243580,Nala306316, Nala1081343,Nala306319, Nala1003273,Nala718990,Nala298967,Nala219006,Nala369233, Nala1038395,Nala746545,Nala742862,Nala322947, Nala10…	1.067196806
03036 Chromosome and associated proteins	A09180 Brite Hierarchies	585	8142	2943	39207	0.89657565	0.957189925	[Nala276948, Nala1999265, Nala1002870,Nala815632,Nala207926,Nala745324,Nala236014,Nala723896, Nala1000326, Nala1046327, Nala1946966,Nala214225,Nala822283,Nala754279,Nala269173, Nala1942362, Nala1932318,Nala276959, Nala1932317,Nala701514, Nala1921543,Nala240745, Nala1923725, Nala1953278,Nala709476,Nala745579,Nala720255,Nala754280,Nala796807,Nala282147,Nala712765, Nala1101039,Nala734777,Nala792206,…	1.062950513
03009 Ribosome biogenesis	A09180 Brite Hierarchies	297	8142	1523	39207	0.899391889	0.939050743	[Nala322131,Nala700779, Nala1935040, Nala1005229,Nala312564, Nala1935285, Nala997103, Nala1938421, Nala2039867, Nala2042489,Nala231242,Nala773916,Nala720703,Nala713041, Nala984160,Nala214347,Nala714498,Nala753999, Nala986688, Nala1003396,Nala249315, Nala1021936, Nala1964607,Nala818477,Nala330567,Nala730295,Nala785561,Nala785562,Nala230025, Nala1060061,Nala774316,Nala774317,Nala218958,Nala238096, …	1.060821202
00940 Phenylpropanoid biosynthesis	A09100 Metabolism	65	8142	359	39207	0.907250076	0.871869374	[Nala1930789, Nala1926409,Nala703564,Nala714413,Nala278378,Nala256827, Nala2017231,Nala731034,Nala307019, Nala1982145,Nala215439,Nala726039,Nala328247,Nala707417,Nala743075, Nala1038473, Nala1039364,Nala821209,Nala237573,Nala233296,Nala720531,Nala202668, Nala1956073,Nala313366, Nala1020043, Nala1937203,Nala204202,Nala755053, Nala1016783,Nala237930,Nala219329,Nala254219, Nala1976644, Nala1009886,N…	1.064630191
99973 Transcription	A09190 Not Included in Pathway or Brite	5	8142	37	39207	0.907751665	0.650729949	[Nala336387,Nala728350,Nala259200,Nala216512,Nala730312]	1.059811588
00430 Taurine and hypotaurine metabolism	A09100 Metabolism	2	8142	18	39207	0.91344061	0.535044625	[Nala713923,Nala250976]	1.061067376
00310 Lysine degradation	A09100 Metabolism	22	8142	134	39207	0.914630983	0.790588326	[Nala367071, Nala1091619, Nala987785,Nala750264, Nala1950489, Nala1059778,Nala315977,Nala727875, Nala1069542,Nala299582, Nala1018894, Nala994520, Nala994128,Nala739607,Nala218966,Nala215544,Nala322882,Nala719328,Nala789173, Nala1038829, Nala1962781, Nala1950938]	1.057111186
00196 Photosynthesis - antenna proteins	A09100 Metabolism	12	8142	79	39207	0.917832512	0.731453411	[Nala314476, Nala1991129,Nala314477, Nala2013321,Nala259094,Nala355015,Nala252357, Nala1062928,Nala309014,Nala220717,Nala309015, Nala994525]	1.055507388
01051 Biosynthesis of ansamycins	A09100 Metabolism	1	8142	11	39207	0.922762984	0.437763784	[Nala1987173]	1.055897942
B 09108 Metabolism of cofactors and vitamins	A09100 Metabolism	248	8142	1290	39207	0.92364606	0.92575163	[Nala305359,Nala298977,Nala735639,Nala369341,Nala742854, Nala1970288, Nala1025508, Nala1942009,Nala285549, Nala1963985,Nala213937, Nala1018653,Nala731034, Nala1942240,Nala330447,Nala222776,Nala216412,Nala358798,Nala236120,Nala205976, Nala1096147, Nala2016198,Nala217868, Nala1988472,Nala805291,Nala736951, Nala1038801, Nala1051462,Nala744259,Nala232798, Nala1019761,Nala342685,Nala711886,Nala320413,…	1.051676207
03440 Homologous recombination	A09120 Genetic Information Processing	52	8142	296	39207	0.926500644	0.845948933	[Nala1951801,Nala744235,Nala813135,Nala726885,Nala315115,Nala714214,Nala738664,Nala333220, Nala1986869,Nala263951,Nala210505,Nala250604, Nala1003273,Nala217468,Nala718990,Nala728859,Nala298967, Nala1117648,Nala217581,Nala757280, Nala1073643, Nala1052202, Nala1047787, Nala1948338,Nala322625, Nala2000216, Nala1084772,Nala777868,Nala752997,Nala228205,Nala742237, Nala1060416,Nala794072,Nala760891,Nal…	1.049729794
B 09182 Protein families: genetic information processing	A09180 Brite Hierarchies	4447	8142	21691	39207	0.92679649	0.987233922	[Nala723890, Nala985367, Nala1999265, Nala1033498,Nala726926, Nala1953021,Nala227777,Nala815632,Nala742179,Nala238433,Nala723896, Nala1062814,Nala721233, Nala1019196,Nala709588, Nala1001893,Nala802314,Nala803644,Nala726927,Nala214466,Nala730188,Nala315151,Nala231804,Nala726928, Nala1942362, Nala1069441, Nala986688,Nala726910, Nala1056126,Nala298967,Nala240745,Nala746545, Nala1077089,Nala802308,Na…	1.044917611
99992 Structural proteins	A09190 Not Included in Pathway or Brite	9	8142	63	39207	0.928450211	0.687914517	[Nala1022762, Nala1009223, Nala1130300, Nala1010511, Nala1039885,Nala253842, Nala2035317,Nala808483, Nala1038073]	1.041675847
00535 Proteoglycans	A09180 Brite Hierarchies	1	8142	12	39207	0.938807064	0.401283468	[Nala794761]	1.048182645
00904 Diterpenoid biosynthesis	A09100 Metabolism	5	8142	40	39207	0.939124437	0.601925203	[Nala1013426,Nala708919, Nala1968206,Nala215277, Nala1924943]	1.043471597
99987 Cofactor metabolism	A09190 Not Included in Pathway or Brite	2	8142	20	39207	0.94068782	0.481540162	[Nala1998147,Nala708793]	1.040183648
99996 General function prediction only	A09190 Not Included in Pathway or Brite	4	8142	34	39207	0.942992472	0.566517838	[Nala289251, Nala1010033, Nala1052465,Nala706242]	1.037742911
01011 Peptidoglycan biosynthesis and degradation proteins	A09180 Brite Hierarchies	2	8142	21	39207	0.951036722	0.458609678	[Nala214698, Nala1083294]	1.041611648
00333 Prodigiosin biosynthesis	A09100 Metabolism	4	8142	35	39207	0.951165281	0.550331614	[Nala352908,Nala253212,Nala720964,Nala298088]	1.036815235
99978 Cell growth	A09190 Not Included in Pathway or Brite	1	8142	14	39207	0.961590012	0.343957259	[Nala757561]	1.043234447
00471 D-Glutamine and D-glutamate metabolism	A09100 Metabolism	1	8142	14	39207	0.961590012	0.343957259	[Nala1047053]	1.043234447
04122 Sulfur relay system	A09120 Genetic Information Processing	6	8142	50	39207	0.96341659	0.577848195	[Nala330447, Nala1027912,Nala231236,Nala271901, Nala2036335,Nala276537]	1.035447737
00130 Ubiquinone and other terpenoid-quinone biosynthesis	A09100 Metabolism	35	8142	218	39207	0.967515812	0.773114939	[Nala1976644, Nala989768,Nala796952, Nala1015124, Nala1933994,Nala357636, Nala1970288,Nala261736, Nala1920628,Nala278378,Nala232798, Nala1093471,Nala272061, Nala1048208, Nala989771, Nala989770,Nala731034,Nala302941, Nala2045561,Nala723362,Nala246069, Nala1037763,Nala743075,Nala745931,Nala706002,Nala310232,Nala310233,Nala314679, Nala1938144,Nala735283,Nala753691, Nala2016198,Nala263686, Nala102757…	1.035016915
B 09192 Unclassified: genetic information processing	A09190 Not Included in Pathway or Brite	12	8142	88	39207	0.968032776	0.656645676	[Nala1072302, Nala1958085,Nala281786, Nala1001760,Nala336387,Nala728350,Nala258917,Nala259200,Nala216512,Nala249809,Nala224481,Nala730312]	1.030775641
04130 SNARE interactions in vesicular transport	A09120 Genetic Information Processing	35	8142	221	39207	0.973994221	0.762620166	[Nala1027193, Nala1003068, Nala1014450,Nala744877, Nala1126093, Nala1950550, Nala1025505, Nala1022912, Nala1947819, Nala1019024, Nala1970207, Nala998078, Nala1051567,Nala263135,Nala730285,Nala264040, Nala1934719,Nala293756, Nala1993731, Nala1006704,Nala353107,Nala723520, Nala1059891,Nala740444, Nala1929929, Nala1046158,Nala758041, Nala2015365,Nala739344, Nala1021352,Nala263984, Nala1947821,Nala71…	1.032344105
B 09102 Energy metabolism	A09100 Metabolism	279	8142	1485	39207	0.975380389	0.90471182	[Nala729758,Nala276948, Nala1100856,Nala245521, Nala1075452,Nala742179, Nala1037177, Nala1037178, Nala1957074, Nala1009709, Nala2018939, Nala1948109,Nala702716,Nala745691,Nala304930, Nala1088656,Nala224159,Nala749373,Nala274413, Nala1932676, Nala1062928,Nala707854, Nala1073287, Nala1027912,Nala231236,Nala823268,Nala233893,Nala736273, Nala1040596, Nala1988472,Nala750008, Nala1928069,Nala714026,Nal…	1.029071052
00660 C5-Branched dibasic acid metabolism	A09100 Metabolism	3	8142	33	39207	0.978857396	0.437763784	[Nala217820,Nala284754, Nala1046548]	1.028023749
03032 DNA replication proteins	A09180 Brite Hierarchies	124	8142	699	39207	0.980689076	0.854234336	[Nala1954911,Nala326973,Nala726926, Nala1002870,Nala744235,Nala298215,Nala363520,Nala743428,Nala711261,Nala726927, Nala1986869,Nala252987, Nala1029386, Nala2007803, Nala1003273,Nala718990,Nala744088,Nala221440,Nala298967,Nala217581,Nala282147,Nala734013,Nala739661, Nala1047787, Nala1947248,Nala235959,Nala733168,Nala309549,Nala736435,Nala728526,Nala718280,Nala728406,Nala729212,Nala816740, Nala2032…	1.025265852
00590 Arachidonic acid metabolism	A09100 Metabolism	8	8142	68	39207	0.981954039	0.566517838	[Nala219157,Nala227353,Nala298977,Nala735911,Nala746976, Nala1963946,Nala250976, Nala1027606]	1.021943118
99985 Amino acid metabolism	A09190 Not Included in Pathway or Brite	1	8142	18	39207	0.984868044	0.267522312	[Nala1008703]	1.020358784
00190 Oxidative phosphorylation	A09100 Metabolism	104	8142	602	39207	0.986724827	0.831896626	[Nala725554,Nala725552, Nala1931512, Nala1100856,Nala742179,Nala331486,Nala743666, Nala1957343, Nala991083, Nala1009709,Nala796638,Nala745691, Nala1931503,Nala214197,Nala224159,Nala274413,Nala785969,Nala707854, Nala1921821, Nala1958564, Nala1027999,Nala233893,Nala736273,Nala701913, Nala1988472,Nala301701, Nala1928069, Nala1048233,Nala361914, Nala1016902,Nala736039,Nala341906,Nala746796, Nala19774…	1.017698252
04091 Lectins	A09180 Brite Hierarchies	9	8142	78	39207	0.988803377	0.555623264	[Nala711166,Nala231664,Nala307172,Nala218561,Nala256256,Nala338133,Nala791784,Nala227081,Nala338130]	1.015289181
A09120 Genetic Information Processing	A09120 Genetic Information Processing	1575	8142	7970	39207	0.993848361	0.951600697	[Nala1010375,Nala248239,Nala700779, Nala1033498,Nala726926, Nala1953021,Nala227777,Nala721233,Nala709588,Nala726927,Nala726928,Nala720370, Nala986688,Nala726910,Nala298967, Nala1964169,Nala282147, Nala996009, Nala1965495, Nala1095738,Nala315140, Nala2007369, Nala2007368, Nala1964168, Nala1059623, Nala1931256,Nala714915,Nala240736, Nala2007370,Nala205521, Nala1024552, Nala1941059, Nala999980,Nala3…	1.01593388
04145 Phagosome	A09140 Cellular Processes	56	8142	359	39207	0.994848861	0.751148999	[Nala271931, Nala1123539,Nala242457,Nala218226, Nala1962538,Nala744877,Nala319689,Nala764877, Nala1043175, Nala1947819,Nala711062, Nala998078, Nala1103406, Nala1936804,Nala750557,Nala264040, Nala1968173,Nala232086, Nala1097670, Nala999241,Nala725503,Nala800524, Nala998744,Nala758041, Nala1018047,Nala739344,Nala788357, Nala1081340,Nala713410,Nala223315,Nala224963,Nala798635,Nala742112,Nala227999, …	1.012456805
B 09122 Translation	A09120 Genetic Information Processing	613	8142	3268	39207	0.998694436	0.903256179	[Nala778005, Nala1010375,Nala700779, Nala1033498,Nala259257,Nala234193,Nala721233,Nala709588, Nala1000442,Nala773916, Nala1934989, Nala1966697, Nala1964278,Nala307769,Nala720370, Nala986688,Nala725826,Nala720258, Nala1027918, Nala1018096,Nala330567, Nala1964169, Nala1002869, Nala1941147,Nala725828,Nala803755,Nala734777, Nala2007369, Nala2007368, Nala1964168,Nala249430, Nala1979877,Nala818927, Nal…	1.011893041
00592 alpha-Linolenic acid metabolism	A09100 Metabolism	18	8142	156	39207	0.999154127	0.555623264	[Nala700634,Nala205708,Nala710726,Nala325382,Nala205709,Nala319684,Nala745698,Nala729762, Nala1957311,Nala274480, Nala1102781,Nala251583,Nala254644,Nala208211, Nala1970558,Nala255505,Nala215803, Nala2021878]	1.007918637
03011 Ribosome	A09180 Brite Hierarchies	217	8142	1437	39207	0.999999991	0.727169208	[Nala1010375, Nala1033498,Nala231003,Nala237903,Nala257512,Nala259259, Nala1029423,Nala248233, Nala1028693, Nala1966697, Nala1964278,Nala212964,Nala212965,Nala307769, Nala988986,Nala720370,Nala725826, Nala1134760, Nala1134761, Nala1018096, Nala1002869,Nala765605, Nala1941147,Nala725828,Nala803755, Nala991354, Nala2006830,Nala751333,Nala211646,Nala220444,Nala818927,Nala222622,Nala362250, Nala10099…	1.004366803
03010 Ribosome	A09120 Genetic Information Processing	192	8142	1334	39207	1	0.693071298	[Nala726524, Nala1074083, Nala1010375, Nala1109274, Nala1033498,Nala240236, Nala1011063,Nala227131,Nala231003,Nala237903,Nala257512, Nala1039084, Nala1041273,Nala251135,Nala263238,Nala728031, Nala1029423,Nala711821, Nala2044820, Nala1949053,Nala248196, Nala1966697, Nala1029143, Nala1964278,Nala738986,Nala307769, Nala1009893,Nala720370, Nala1950167,Nala725826, Nala1134760,Nala729584, Nala1134761, …	1
