# Supplementary material for: Important Roles of Key Genes and Transcription Factors in Flower Color Differences of Nicotiana alata
Source: Genes (Basel). 2021 Dec 10;12(12):1976. doi: 10.3390/genes12121976 (PMC8701347; doi:10.3390/genes12121976)
Supplement: Supplementary file 1 [file genes-12-01976-s001.zip › Table S7.txt]

Term Name	MainClass	GeneHitsInSelectedSet	AllGenesInSelectedSet	GeneHitsInBackground	AllGenesInBackground	p-value	enrichFactor	GeneListInSelectedSets	corrected p-value(BH method)
04990 Domain-containing proteins not elsewhere classified	A09180 Brite Hierarchies	91	8142	306	39207	1.25E-04	1.432031201	[Nala221754, Nala252619, Nala352340, Nala809836, Nala1061489, Nala1931672, Nala326290, Nala254166, Nala1964512, Nala1041591, Nala1114908, Nala285427, Nala250048, Nala1010934, Nala996337, Nala1027045, Nala999725, Nala210627, Nala1035956, Nala1945153, Nala1035958, Nala999726, Nala326855, Nala741691, Nala1932359, Nala329452, Nala1035961, Nala766331, Nala1996965, Nala760646, Nala2014418, Nala1020369,…	0.028830589
00537 Glycosylphosphatidylinositol (GPI)-anchored proteins	A09180 Brite Hierarchies	17	8142	39	39207	0.001086959	2.09902122	[Nala334948, Nala753647, Nala2044174, Nala216412, Nala1003860, Nala782313, Nala728035, Nala210490, Nala315964, Nala1104376, Nala254157, Nala232589, Nala1030938, Nala2034570, Nala711537, Nala741928, Nala1109029]	0.12500026
00902 Monoterpenoid biosynthesis	A09100 Metabolism	14	8142	31	39207	0.001957109	2.174697506	[Nala986993, Nala1926332, Nala1066826, Nala809900, Nala253271, Nala1922835, Nala2032139, Nala744414, Nala232557, Nala750717, Nala751152, Nala2004398, Nala1001580, Nala718107]	0.150045033
03015 mRNA surveillance pathway	A09120 Genetic Information Processing	177	8142	704	39207	0.002678302	1.210690464	[Nala1973790, Nala202914, Nala1092988, Nala1932962, Nala1932960, Nala311514, Nala259257, Nala234193, Nala721233, Nala713565, Nala1941953, Nala740677, Nala1000442, Nala313252, Nala710975, Nala710974, Nala996655, Nala349579, Nala744084, Nala723241, Nala266114, Nala809769, Nala351087, Nala1119344, Nala1042412, Nala270330, Nala1926318, Nala1098844, Nala254099, Nala818120, Nala728142, Nala2023317, Nal…	0.154002387
00603 Glycosphingolipid biosynthesis - globo and isoglobo series	A09100 Metabolism	14	8142	32	39207	0.002820852	2.106738209	[Nala242287, Nala1040501, Nala356389, Nala792254, Nala767820, Nala727762, Nala1097306, Nala2004141, Nala1023673, Nala237753, Nala222195, Nala1010359, Nala713673, Nala217814]	0.129759175
04712 Circadian rhythm - plant	A09150 Organismal Systems	63	8142	220	39207	0.003367563	1.378955919	[Nala807453, Nala774561, Nala1033575, Nala1054873, Nala1052012, Nala1961806, Nala208778, Nala999448, Nala1018574, Nala215711, Nala232856, Nala1950125, Nala1033187, Nala247539, Nala748682, Nala274770, Nala1935030, Nala705632, Nala989518, Nala222933, Nala1055152, Nala330567, Nala208402, Nala712201, Nala208401, Nala2007083, Nala2036143, Nala1967558, Nala995950, Nala263884, Nala1112260, Nala287065, N…	0.1290899
00941 Flavonoid biosynthesis	A09100 Metabolism	35	8142	116	39207	0.010683765	1.452922903	[Nala1976644, Nala287065, Nala1955105, Nala1009886, Nala1921630, Nala745143, Nala701328, Nala328197, Nala320736, Nala765516, Nala740556, Nala1001697, Nala1045875, Nala1047613, Nala1028555, Nala1019769, Nala1010837, Nala1949473, Nala2007339, Nala1062702, Nala328247, Nala246344, Nala707417, Nala728110, Nala1039364, Nala985956, Nala1005997, Nala1955874, Nala1935030, Nala720531, Nala202668, Nala25954…	0.351037977
01008 Polyketide biosynthesis proteins	A09180 Brite Hierarchies	5	8142	8	39207	0.012268918	3.009626013	[Nala287065, Nala728110, Nala1005997, Nala1010837, Nala1935030]	0.352731392
00410 beta-Alanine metabolism	A09100 Metabolism	56	8142	205	39207	0.014823378	1.315426784	[Nala1091619, Nala987785, Nala205708, Nala735639, Nala205709, Nala319684, Nala237146, Nala2040382, Nala209826, Nala274480, Nala215918, Nala2035461, Nala1963985, Nala713923, Nala1971613, Nala236819, Nala1029068, Nala987195, Nala789173, Nala1038829, Nala1952500, Nala309309, Nala734814, Nala258092, Nala745698, Nala740243, Nala252271, Nala252231, Nala1001620, Nala736951, Nala2021284, Nala734848, Nala…	0.378819663
B 09183 Protein families: signaling and cellular processes	A09180 Brite Hierarchies	1292	8142	5929	39207	0.01850099	1.049333597	[Nala276948, Nala1036526, Nala987541, Nala352340, Nala735639, Nala1084601, Nala2044300, Nala815632, Nala330550, Nala207926, Nala274764, Nala326290, Nala747624, Nala287849, Nala1947819, Nala730185, Nala1001893, Nala227775, Nala285427, Nala252748, Nala1038715, Nala726910, Nala748961, Nala216412, Nala1930138, Nala249315, Nala760608, Nala272111, Nala744366, Nala1077088, Nala1953278, Nala729193, Nala3…	0.425522774
00906 Carotenoid biosynthesis	A09100 Metabolism	37	8142	129	39207	0.020161887	1.381161705	[Nala236390, Nala797685, Nala1971032, Nala809335, Nala223039, Nala719276, Nala239962, Nala1934327, Nala1983515, Nala205846, Nala228029, Nala303919, Nala1054691, Nala761884, Nala735194, Nala713087, Nala1030107, Nala223071, Nala361907, Nala361906, Nala702588, Nala215881, Nala1036115, Nala246105, Nala743554, Nala277602, Nala744346, Nala1956149, Nala742765, Nala274397, Nala1049103, Nala1048218, Nala8…	0.386436158
99999 Others	A09190 Not Included in Pathway or Brite	18	8142	54	39207	0.021492037	1.605133874	[Nala986297, Nala1982735, Nala743220, Nala272007, Nala1001635, Nala2037057, Nala1022104, Nala1109508, Nala1132024, Nala261458, Nala719984, Nala2045533, Nala252677, Nala1016412, Nala1969551, Nala336391, Nala1084464, Nala343821]	0.380243737
02042 Bacterial toxins	A09180 Brite Hierarchies	6	8142	12	39207	0.023197755	2.407700811	[Nala279744, Nala1936611, Nala1124478, Nala351700, Nala766579, Nala749669]	0.381105978
B 09109 Metabolism of terpenoids and polyketides	A09100 Metabolism	160	8142	669	39207	0.025395689	1.15166556	[Nala2022351, Nala797685, Nala219752, Nala704612, Nala719276, Nala1100338, Nala1956899, Nala1100339, Nala1983515, Nala215430, Nala215277, Nala215431, Nala1924943, Nala236892, Nala253271, Nala217052, Nala761884, Nala1018894, Nala735194, Nala717365, Nala1947775, Nala263475, Nala1047650, Nala1038829, Nala230954, Nala750511, Nala715862, Nala361907, Nala361906, Nala703811, Nala810910, Nala743554, Nala…	0.389400572
00562 Inositol phosphate metabolism	A09100 Metabolism	79	8142	311	39207	0.027479791	1.223204913	[Nala1036127, Nala749204, Nala323100, Nala1931158, Nala295868, Nala2040382, Nala245802, Nala1037051, Nala1956012, Nala279744, Nala1028931, Nala2017796, Nala711062, Nala1020298, Nala735471, Nala1031833, Nala223173, Nala228380, Nala1060031, Nala283072, Nala321890, Nala1033103, Nala813623, Nala999241, Nala766579, Nala321619, Nala283075, Nala1084372, Nala233813, Nala2021284, Nala1924641, Nala1122869,…	0.395021991
B 09191 Unclassified: metabolism	A09190 Not Included in Pathway or Brite	307	8142	1349	39207	0.036954758	1.095869754	[Nala993308, Nala1002194, Nala1015028, Nala2043572, Nala272106, Nala205989, Nala2030134, Nala1039597, Nala255330, Nala724984, Nala1964279, Nala359650, Nala1045595, Nala263516, Nala992570, Nala261458, Nala359653, Nala730068, Nala779697, Nala251416, Nala213810, Nala1951532, Nala1009134, Nala745332, Nala272114, Nala1921421, Nala809888, Nala1960008, Nala1060746, Nala1039481, Nala228759, Nala1092473, …	0.472199686
02000 Transporters	A09180 Brite Hierarchies	505	8142	2275	39207	0.044683498	1.068913327	[Nala987541, Nala735518, Nala2044300, Nala330550, Nala354889, Nala2033525, Nala747624, Nala725951, Nala1001893, Nala227775, Nala713726, Nala1007091, Nala1966450, Nala252748, Nala283365, Nala283364, Nala1966695, Nala1038715, Nala748961, Nala279093, Nala272111, Nala744366, Nala1020049, Nala2030006, Nala1119900, Nala1040913, Nala367855, Nala316595, Nala215447, Nala823141, Nala1944533, Nala217987, Na…	0.540905498
99980 Enzymes with EC numbers	A09190 Not Included in Pathway or Brite	277	8142	1218	39207	0.046550987	1.095128283	[Nala993308, Nala1002194, Nala1015028, Nala2043572, Nala272106, Nala205989, Nala2030134, Nala1039597, Nala255330, Nala724984, Nala1964279, Nala359650, Nala1045595, Nala263516, Nala992570, Nala359653, Nala730068, Nala779697, Nala251416, Nala213810, Nala1951532, Nala1009134, Nala745332, Nala272114, Nala1921421, Nala809888, Nala1960008, Nala1060746, Nala1039481, Nala228759, Nala1092473, Nala1964600,…	0.535336351
04040 Ion channels	A09180 Brite Hierarchies	47	8142	180	39207	0.049331794	1.257354868	[Nala220069, Nala1082441, Nala1974027, Nala704436, Nala1927597, Nala1036526, Nala776323, Nala986098, Nala1956339, Nala337585, Nala741703, Nala1069983, Nala2020758, Nala1970526, Nala253235, Nala1026379, Nala1125430, Nala234277, Nala1125431, Nala258549, Nala2031243, Nala232398, Nala715142, Nala986040, Nala779731, Nala207284, Nala234956, Nala1017717, Nala985058, Nala326344, Nala323353, Nala2003366, …	0.540300598
