# Supplementary material for: Important Roles of Key Genes and Transcription Factors in Flower Color Differences of Nicotiana alata
Source: Genes (Basel). 2021 Dec 10;12(12):1976. doi: 10.3390/genes12121976 (PMC8701347; doi:10.3390/genes12121976)
Supplement: Supplementary file 1 [file genes-12-01976-s001.zip › Table S8.xlsx]

## Sheet: Sheet1
#clustering method	cluster number	cluster color	gene count	protein name	protein identifier	protein description
MCL	1	Red	13	Nala1019769(F3'5'H)	4096.XP_009788494.1	Flavonoid 3'-monooxygenase; Belongs to the cytochrome P450 family
MCL	1	Red	13	Nala1020187(UFGT)	4096.XP_009772078.1	Glycosyltransferase; Anthocyanidin 3-O-glucosyltransferase-like; Belongs to the UDP-glycosyltransferase family
MCL	1	Red	13	Nala1028555(DFR)	4096.XP_009759956.1	Dihydroflavonol-4-reductase
MCL	1	Red	13	Nala1047613(F3H)	4096.XP_009765543.1	Naringenin,2-oxoglutarate 3-dioxygenase; Belongs to the iron/ascorbate-dependent oxidoreductase family
MCL	1	Red	13	Nala1976578(FLS)	4096.XP_009788243.1	Flavonol synthase/flavanone 3-hydroxylase; Belongs to the iron/ascorbate-dependent oxidoreductase family
MCL	1	Red	13	Nala1976644(C4H)	4096.XP_009766429.1	Trans-cinnamate 4-monooxygenase-like; Belongs to the cytochrome P450 family
MCL	1	Red	13	Nala2007339(ANR)	4096.XP_009785278.1	Anthocyanidin reductase
MCL	1	Red	13	Nala259548(CHI)	4096.XP_009804396.1	Chalcone-flavonone isomerase family protein; Probable chalcone--flavonone isomerase 3; Belongs to the chalcone isomerase family
MCL	1	Red	13	Nala328197(ANS)	4096.XP_009776119.1	Leucoanthocyanidin dioxygenase; Belongs to the iron/ascorbate-dependent oxidoreductase family
MCL	1	Red	13	Nala719468(PhAN1)	4096.XP_009803795.1	Basic helix-loop-helix protein A isoform X1
MCL	1	Red	13	Nala727362(PhAN4)	4096.XP_009800390.1	Myb-related protein 330-like isoform X1; Derived by automated computational analysis using gene prediction method: Gnomon. Supporting evidence includes similarity to: 25 Proteins, and 100% coverage of the annotated genomic feature by RNAseq alignments, including 20 samples with support for all annotated introns
MCL	1	Red	13	Nala765516(F3'5'H)	4096.XP_009788708.1	Flavonoid 3',5'-hydroxylase 1; Belongs to the cytochrome P450 family
MCL	1	Red	13	Nala985956(CHI)	4096.XP_009804110.1	Chalcone-flavonone isomerase family protein; Chalcone--flavonone isomerase; Belongs to the chalcone isomerase family
MCL	2	Yellow	6	Nala1940224(4CL)	4096.XP_009798863.1	4-coumarate--CoA ligase 1; Derived by automated computational analysis using gene prediction method: Gnomon. Supporting evidence includes similarity to: 4 ESTs, 21 Proteins, and 100% coverage of the annotated genomic feature by RNAseq alignments, including 63 samples with support for all annotated introns
MCL	2	Yellow	6	Nala253579(PAL)	4096.XP_009766905.1	Phenylalanine ammonia-lyase
MCL	2	Yellow	6	Nala348560(PAL)	4096.XP_009759945.1	Phenylalanine ammonia-lyase G4-like
MCL	2	Yellow	6	Nala731034(4CL)	4096.XP_009757444.1	4-coumarate--CoA ligase-like 1
MCL	2	Yellow	6	Nala743075(4CL)	4096.XP_009798281.1	4-coumarate--CoA ligase 2-like
MCL	2	Yellow	6	Nala798974(C4H)	4096.XP_009779123.1	Cytochrome P450 CYP73A100-like
MCL	3	Green	3	Nala1964987(HSlMYB12)	4096.XP_009787226.1	Myb-related protein Myb4; Derived by automated computational analysis using gene prediction method: Gnomon. Supporting evidence includes similarity to: 5 Proteins, and 100% coverage of the annotated genomic feature by RNAseq alignments, including 29 samples with support for all annotated introns
MCL	3	Green	3	Nala719977(CHS)	4096.XP_009764938.1	Chalcone synthase A; Belongs to the chalcone/stilbene synthases family
MCL	3	Green	3	Nala728110(CHS)	4096.XP_009774927.1	Chalcone synthase 2; Belongs to the chalcone/stilbene synthases family
MCL	4	Cyan	2	Nala1928281(PhAN2)	4096.XP_009767562.1	Transcription repressor MYB5-like; Derived by automated computational analysis using gene prediction method: Gnomon. Supporting evidence includes similarity to: 9 Proteins, and 100% coverage of the annotated genomic feature by RNAseq alignments, including 23 samples with support for all annotated introns
MCL	4	Cyan	2	Nala995950(AtHY5)	4096.XP_009768316.1	Transcription factor HY5 isoform X1; Derived by automated computational analysis using gene prediction method: Gnomon. Supporting evidence includes similarity to: 4 Proteins, and 100% coverage of the annotated genomic feature by RNAseq alignments, including 42 samples with support for all annotated introns
MCL	5	Blue	1	Nala1923657(PhJAF13)	4096.XP_009779730.1	Transcription factor EGL1-like isoform X1
